# Supplementary material for: Allosteric rescue of catalytically impaired ATP phosphoribosyltransferase variants links protein dynamics to active-site electrostatic preorganisation
Source: Nat Commun. 2022 Dec 9;13:7607. doi: 10.1038/s41467-022-34960-9 (PMC9734150; doi:10.1038/s41467-022-34960-9)
Supplement: Supplementary file 4 — Source Data [file 41467_2022_34960_MOESM4_ESM.xlsx]

## Sheet: Figure 1d
Time (s)	C115A (0.2 mM PRPP)	C115A (0.2 mM PRPP)	C115A (0.5 mM PRPP)	C115A (0.5 mM PRPP)	C115A (1 mM PRPP)	C115A (1 mM PRPP)	C115A (2 mM PRPP)	C115A (2 mM PRPP)		D179A (0.1 mM PRPP)	D179A (0.1 mM PRPP)	D179A (0.2 mM PRPP)	D179A (0.2 mM PRPP)	D179A (0.5 mM PRPP)	D179A (0.5 mM PRPP)	D179A (1 mM PRPP)	D179A (1 mM PRPP)	D179A (2 mM PRPP)	D179A (2 mM PRPP)	D179N (0.1 mM PRPP)	D179N (0.1 mM PRPP)	D179N (0.2 mM PRPP)	D179N (0.2 mM PRPP)	D179N (0.5 mM PRPP)	D179N (0.5 mM PRPP)	D179N (1 mM PRPP)	D179N (1 mM PRPP)	D179N (2 mM PRPP)	D179N (2 mM PRPP)	WT (0.1 mM PRPP)	WT (0.1 mM PRPP)	WT (0.2 mM PRPP)	WT (0.2 mM PRPP)	WT (0.5 mM PRPP)	WT (0.5 mM PRPP)	WT (1 mM PRPP)	WT (1 mM PRPP)	WT (2 mM PRPP)	WT (2 mM PRPP)		Time (s)	C115A (0.7 mM ATP)	C115A (0.7 mM ATP)	C115A (1 mM ATP)	C115A (1 mM ATP)	C115A (1.4 mM ATP)	C115A (1.4 mM ATP)	C115A (2.8 mM ATP)	C115A (2.8 mM ATP)
0	0.7687	0.7148	0.8477	0.7709	0.7129	0.7916	0.7074	0.7778	0.757	0.757	0.8418	0.8533	0.808	0.7679	0.8688	0.747	0.8007	0.741	0.8737	0.8187	0.8687	0.7446	0.9448	0.7568	0.8583	0.8054	0.8086	0.7886	0.7685	0.7624	0.8242	0.7515	0.6889	0.7662	0.6729	0.7816	0.7498	0.8186	0.7295		0	0.405	0.3945	0.4936	0.406	0.4889	0.4637	0.5522	0.5446
1	0.7686	0.7154	0.8478	0.7713	0.7132	0.7918	0.7079	0.7783	0.7574	0.7574	0.842	0.8526	0.8086	0.7686	0.8698	0.7478	0.8016	0.7417	0.8747	0.8189	0.8692	0.7447	0.9452	0.7574	0.8587	0.8059	0.809	0.7891	0.7689	0.7623	0.8246	0.7519	0.6895	0.7667	0.6734	0.7827	0.7504	0.8195	0.7301		1	0.4049	0.3944	0.4935	0.4061	0.4892	0.4649	0.5527	0.5453
2	0.7687	0.7158	0.8483	0.7715	0.7135	0.7924	0.708	0.7788	0.7576	0.7576	0.8426	0.8527	0.8091	0.7693	0.8709	0.7486	0.8026	0.7423	0.8758	0.8191	0.8695	0.7453	0.9459	0.758	0.8593	0.8065	0.8095	0.7898	0.7691	0.7624	0.8247	0.7522	0.6901	0.7674	0.6742	0.7835	0.7514	0.8204	0.7311		2	0.405	0.3946	0.4937	0.4063	0.4894	0.4657	0.5535	0.5456
3	0.7691	0.7165	0.8483	0.772	0.7142	0.793	0.7083	0.7794	0.7582	0.7582	0.8428	0.8532	0.8097	0.7704	0.8717	0.7495	0.8035	0.743	0.8766	0.8195	0.8701	0.7457	0.9459	0.7583	0.86	0.807	0.8103	0.7902	0.7697	0.7627	0.8249	0.7525	0.6907	0.7678	0.6748	0.7841	0.752	0.8212	0.7321		3	0.4053	0.3945	0.4939	0.4067	0.4898	0.4665	0.5539	0.546
4	0.7693	0.7169	0.8487	0.7723	0.7143	0.7933	0.7088	0.78	0.7586	0.7586	0.843	0.8538	0.8106	0.7709	0.8725	0.7502	0.8049	0.7435	0.8779	0.8193	0.8703	0.7461	0.9465	0.7591	0.8605	0.8077	0.8108	0.7909	0.7701	0.7629	0.8251	0.7528	0.6913	0.7685	0.6755	0.7848	0.7528	0.8221	0.7325		4	0.4055	0.3945	0.494	0.4068	0.4901	0.467	0.5544	0.5465
5	0.7694	0.7174	0.8491	0.7723	0.7146	0.7937	0.7093	0.7807	0.7591	0.7591	0.8433	0.8541	0.8111	0.7717	0.8734	0.7513	0.8058	0.7443	0.8791	0.82	0.8706	0.7462	0.9468	0.7594	0.8608	0.8081	0.8117	0.7914	0.7706	0.7632	0.8255	0.7531	0.6917	0.7691	0.6761	0.7857	0.7537	0.8231	0.7336		5	0.4058	0.3947	0.4942	0.4072	0.4905	0.4676	0.555	0.5469
6	0.7695	0.7178	0.8495	0.7728	0.7153	0.7941	0.7097	0.7811	0.7594	0.7594	0.8435	0.8548	0.8117	0.7724	0.8742	0.752	0.8072	0.745	0.88	0.8199	0.871	0.7469	0.9472	0.7602	0.8612	0.8086	0.8124	0.7919	0.7712	0.7635	0.8258	0.7535	0.6922	0.7698	0.6767	0.7864	0.7545	0.824	0.7343		6	0.4059	0.395	0.4944	0.4074	0.4908	0.468	0.5556	0.5476
7	0.7695	0.7184	0.8499	0.7732	0.7156	0.7945	0.7102	0.7817	0.7599	0.7599	0.8439	0.8555	0.8122	0.7733	0.8751	0.7529	0.8082	0.7456	0.881	0.8202	0.8715	0.7474	0.9477	0.7607	0.8618	0.8094	0.8132	0.7926	0.7718	0.7636	0.8261	0.7537	0.6926	0.7703	0.6774	0.7871	0.7551	0.8251	0.7354		7	0.4061	0.395	0.4945	0.4079	0.4912	0.4683	0.5561	0.5477
8	0.7696	0.7187	0.8502	0.7734	0.7158	0.7948	0.7108	0.7823	0.7605	0.7605	0.8444	0.8559	0.8127	0.7741	0.8761	0.7538	0.8097	0.7461	0.8822	0.8202	0.8717	0.7478	0.948	0.7613	0.8625	0.81	0.814	0.7933	0.7725	0.764	0.8264	0.754	0.6931	0.771	0.678	0.788	0.7561	0.8257	0.7362		8	0.4064	0.3952	0.4947	0.4082	0.4913	0.4688	0.5567	0.5482
9	0.7699	0.7189	0.8506	0.7739	0.7164	0.7955	0.7113	0.7828	0.7612	0.7612	0.8448	0.8567	0.8135	0.7748	0.877	0.7545	0.8105	0.7465	0.8833	0.8205	0.8721	0.7482	0.9485	0.7617	0.8627	0.8104	0.8145	0.7936	0.7729	0.7643	0.8266	0.7545	0.6934	0.7714	0.6786	0.7887	0.757	0.8266	0.7369		9	0.4066	0.3953	0.495	0.4082	0.4917	0.4691	0.5573	0.5489
10	0.77	0.7191	0.8508	0.7742	0.7166	0.7958	0.7117	0.7837	0.7617	0.7617	0.8452	0.8571	0.8139	0.7758	0.8778	0.7554	0.8119	0.7471	0.8846	0.8206	0.8722	0.7486	0.9491	0.7621	0.8631	0.8112	0.8154	0.7944	0.7737	0.7648	0.8269	0.7547	0.694	0.7721	0.679	0.7895	0.7578	0.8276	0.7378		10	0.4067	0.3955	0.4951	0.4085	0.4919	0.4696	0.5579	0.5493
11	0.7703	0.7199	0.851	0.7744	0.7171	0.7962	0.7127	0.7841	0.7621	0.7621	0.8454	0.8578	0.8145	0.7766	0.8786	0.7563	0.8127	0.7479	0.8857	0.8208	0.8724	0.749	0.9498	0.7628	0.8638	0.8118	0.8168	0.7948	0.7742	0.7645	0.827	0.7552	0.6943	0.7727	0.6795	0.7902	0.7587	0.8287	0.7388		11	0.4069	0.3956	0.4955	0.4086	0.4924	0.47	0.5585	0.5497
12	0.7705	0.7201	0.8512	0.7748	0.7174	0.7965	0.7127	0.7846	0.7624	0.7624	0.846	0.8583	0.8151	0.7774	0.8795	0.7569	0.8138	0.7487	0.8868	0.8211	0.8722	0.7494	0.9503	0.7633	0.8644	0.8117	0.818	0.7954	0.7747	0.7646	0.8275	0.7554	0.6947	0.7733	0.6802	0.7909	0.7595	0.8296	0.7394		12	0.407	0.3959	0.4956	0.4089	0.4927	0.4704	0.5593	0.5502
13	0.7708	0.7203	0.8515	0.7751	0.7179	0.7968	0.713	0.7852	0.7629	0.7629	0.8464	0.8589	0.816	0.7782	0.8804	0.758	0.8148	0.7493	0.8877	0.8212	0.8724	0.7498	0.9505	0.7639	0.8649	0.8122	0.8193	0.7961	0.7753	0.7647	0.8276	0.7558	0.695	0.7738	0.6807	0.7919	0.7601	0.8302	0.7406		13	0.4074	0.396	0.4959	0.4091	0.493	0.4709	0.5598	0.5506
14	0.771	0.7205	0.8517	0.7754	0.7182	0.7973	0.7136	0.7857	0.7632	0.7632	0.8467	0.8594	0.8167	0.7791	0.8815	0.7588	0.8158	0.7503	0.8886	0.822	0.8727	0.7502	0.9509	0.7644	0.8655	0.8127	0.8199	0.7967	0.7759	0.7649	0.8279	0.7563	0.6951	0.7744	0.6812	0.7925	0.7611	0.8314	0.7412		14	0.4075	0.3963	0.4961	0.4093	0.4933	0.4712	0.5603	0.5512
15	0.771	0.7207	0.8521	0.7757	0.7185	0.7975	0.714	0.7864	0.7638	0.7638	0.8472	0.8601	0.8172	0.7799	0.8822	0.7595	0.8171	0.7509	0.8896	0.8222	0.8725	0.7506	0.9513	0.7648	0.8659	0.8133	0.8208	0.7971	0.7765	0.7654	0.8281	0.7564	0.6955	0.7749	0.6818	0.7933	0.7621	0.8321	0.7419		15	0.4075	0.3965	0.4964	0.4097	0.4937	0.4715	0.5609	0.5517
16	0.7713	0.7207	0.852	0.7761	0.7191	0.7979	0.7146	0.787	0.7642	0.7642	0.8477	0.8607	0.8178	0.7806	0.8831	0.7604	0.8179	0.7518	0.8905	0.8226	0.8727	0.7509	0.9518	0.7653	0.8664	0.814	0.8218	0.7975	0.777	0.7657	0.8285	0.7568	0.6957	0.7756	0.6822	0.7941	0.7628	0.833	0.743		16	0.4078	0.3968	0.4967	0.4098	0.4939	0.472	0.5614	0.5518
17	0.7714	0.7209	0.8521	0.7765	0.7195	0.7982	0.7155	0.7875	0.7646	0.7646	0.8481	0.8615	0.8185	0.7814	0.8841	0.7613	0.819	0.7526	0.8915	0.8224	0.8728	0.7514	0.9521	0.766	0.8669	0.8152	0.8222	0.7983	0.7774	0.766	0.8286	0.7571	0.696	0.7761	0.6828	0.7949	0.7634	0.8337	0.7438		17	0.408	0.3966	0.4967	0.4101	0.4944	0.4723	0.562	0.5526
18	0.7715	0.7211	0.8525	0.7766	0.72	0.7987	0.7164	0.7881	0.7652	0.7652	0.8484	0.8624	0.8192	0.7822	0.8848	0.7621	0.8199	0.7534	0.8926	0.8225	0.873	0.7517	0.9526	0.7663	0.8674	0.8159	0.8228	0.7987	0.778	0.766	0.829	0.7574	0.696	0.7767	0.6831	0.7957	0.764	0.8346	0.7447		18	0.4082	0.3971	0.497	0.4106	0.4947	0.4727	0.5626	0.553
19	0.7717	0.7212	0.8528	0.7769	0.7204	0.799	0.7167	0.7888	0.7656	0.7656	0.8488	0.863	0.8197	0.7829	0.8856	0.7629	0.8207	0.7543	0.8933	0.8227	0.8736	0.752	0.953	0.767	0.8678	0.8166	0.8231	0.7994	0.7785	0.7666	0.8293	0.7577	0.6964	0.7774	0.6836	0.7965	0.7649	0.8356	0.7457		19	0.4082	0.3971	0.4972	0.4109	0.4948	0.473	0.5629	0.5533
20	0.772	0.7215	0.8533	0.7773	0.7207	0.7993	0.7173	0.7892	0.7661	0.7661	0.8493	0.8637	0.8206	0.7838	0.8868	0.7637	0.8218	0.7551	0.8941	0.823	0.8737	0.7524	0.9532	0.7676	0.8683	0.8172	0.8236	0.7999	0.7793	0.7667	0.8296	0.7581	0.6966	0.7778	0.6841	0.7971	0.7658	0.8363	0.7461		20	0.4087	0.3973	0.4974	0.4112	0.4953	0.4733	0.5634	0.5537
21	0.7721	0.7216	0.8534	0.7776	0.7211	0.7998	0.7177	0.7898	0.7665	0.7665	0.8495	0.8642	0.8214	0.7846	0.8877	0.7646	0.8225	0.7558	0.8952	0.8233	0.8742	0.7528	0.9536	0.7679	0.8687	0.8176	0.8245	0.8003	0.7797	0.7669	0.83	0.7584	0.6971	0.7784	0.6847	0.7981	0.7665	0.8375	0.7472		21	0.4089	0.3974	0.4976	0.4115	0.4954	0.4737	0.564	0.5542
22	0.7723	0.7219	0.8538	0.7778	0.7217	0.8	0.7184	0.7904	0.7667	0.7667	0.8501	0.865	0.8219	0.7853	0.8881	0.7654	0.8234	0.7567	0.8961	0.8232	0.8743	0.7532	0.954	0.7687	0.8695	0.8184	0.8252	0.801	0.7801	0.7671	0.8301	0.7586	0.6974	0.7787	0.685	0.7988	0.7674	0.8381	0.7481		22	0.409	0.3976	0.4979	0.4118	0.4957	0.4739	0.5645	0.5548
23	0.7725	0.7218	0.8542	0.7783	0.722	0.8007	0.7188	0.791	0.7671	0.7671	0.8505	0.8656	0.8224	0.786	0.889	0.7662	0.8244	0.7576	0.897	0.8237	0.8756	0.7536	0.9544	0.769	0.8698	0.819	0.8258	0.8015	0.7807	0.7675	0.8304	0.7592	0.698	0.7793	0.6857	0.7997	0.7682	0.839	0.7489		23	0.4092	0.3978	0.4981	0.4118	0.496	0.4743	0.565	0.5552
24	0.7727	0.722	0.8547	0.7787	0.7225	0.8007	0.7194	0.7914	0.7677	0.7677	0.8508	0.8662	0.823	0.7867	0.8899	0.767	0.8252	0.7585	0.8979	0.824	0.8759	0.7541	0.9547	0.7699	0.8704	0.8196	0.8266	0.8021	0.7813	0.7679	0.8307	0.7594	0.6982	0.7798	0.6863	0.8004	0.769	0.8398	0.7495		24	0.4095	0.3978	0.4988	0.4122	0.4966	0.4742	0.5656	0.5557
25	0.773	0.7221	0.8547	0.779	0.7229	0.8013	0.72	0.7922	0.7678	0.7678	0.8514	0.8665	0.8235	0.7876	0.8906	0.7677	0.8262	0.7595	0.8986	0.8245	0.8761	0.7542	0.9551	0.7702	0.8709	0.8201	0.8271	0.8026	0.7817	0.7681	0.8308	0.7596	0.6986	0.7804	0.6869	0.8013	0.7696	0.8407	0.7505		25	0.4096	0.3981	0.499	0.4124	0.4966	0.4744	0.566	0.5561
26	0.7731	0.7225	0.8549	0.7793	0.7232	0.8017	0.7203	0.7926	0.7683	0.7683	0.8516	0.8672	0.8241	0.7881	0.8913	0.7687	0.8272	0.7601	0.8995	0.8245	0.8763	0.7547	0.9557	0.7709	0.8714	0.821	0.8279	0.8034	0.7822	0.7681	0.8312	0.7599	0.699	0.7808	0.6872	0.8022	0.7703	0.8416	0.7513		26	0.4099	0.3984	0.4995	0.4126	0.4971	0.4749	0.5666	0.5568
27	0.7733	0.7225	0.8553	0.7797	0.7238	0.8022	0.7208	0.7931	0.7686	0.7686	0.8521	0.8678	0.8249	0.789	0.8922	0.7694	0.8284	0.7613	0.9006	0.8249	0.8768	0.7549	0.9558	0.7711	0.872	0.8214	0.8285	0.8038	0.7829	0.7686	0.8315	0.7603	0.6995	0.7813	0.6878	0.8029	0.771	0.8425	0.7521		27	0.4101	0.3985	0.4999	0.4129	0.4973	0.4751	0.5671	0.557
28	0.7737	0.7228	0.8555	0.7801	0.7241	0.8026	0.7217	0.7938	0.7688	0.7688	0.8524	0.8683	0.8253	0.7898	0.893	0.7703	0.829	0.7618	0.9017	0.825	0.8772	0.7551	0.9561	0.7718	0.8727	0.822	0.829	0.8044	0.7835	0.7688	0.8315	0.7605	0.6998	0.7818	0.6884	0.8037	0.7716	0.8434	0.753		28	0.4103	0.3984	0.5004	0.4131	0.4973	0.4754	0.5677	0.5573
29	0.7738	0.723	0.8558	0.7804	0.7245	0.803	0.722	0.7945	0.7693	0.7693	0.8531	0.8686	0.8259	0.7903	0.8938	0.7712	0.8299	0.7629	0.9027	0.8251	0.8776	0.7555	0.9567	0.7722	0.8729	0.8228	0.8297	0.8049	0.7841	0.769	0.8321	0.7609	0.7003	0.7824	0.6892	0.8044	0.7725	0.8443	0.7536		29	0.4104	0.3986	0.5008	0.4133	0.4975	0.4759	0.5681	0.5578
30	0.7739	0.7231	0.8561	0.7808	0.7252	0.8036	0.7221	0.7953	0.7697	0.7697	0.8536	0.8688	0.8267	0.7912	0.8947	0.7719	0.8311	0.7639	0.9036	0.8256	0.878	0.7558	0.9571	0.7729	0.8736	0.8231	0.8305	0.8055	0.7846	0.7693	0.8321	0.7613	0.7006	0.7829	0.6894	0.8053	0.7732	0.8453	0.7545		30	0.4105	0.3988	0.501	0.4137	0.4981	0.4762	0.5688	0.5583
31	0.774	0.7232	0.8564	0.7812	0.7257	0.804	0.7222	0.7956	0.7701	0.7701	0.8538	0.8694	0.827	0.7919	0.8955	0.7727	0.8319	0.7646	0.9046	0.8256	0.8784	0.7561	0.9576	0.7734	0.8738	0.8237	0.831	0.806	0.785	0.7695	0.8324	0.7615	0.7009	0.7834	0.69	0.8062	0.774	0.846	0.7552		31	0.4109	0.399	0.5015	0.4139	0.4986	0.4764	0.5692	0.5587
32	0.7742	0.7233	0.8571	0.7815	0.7262	0.8045	0.7227	0.7961	0.7703	0.7703	0.8542	0.8698	0.8276	0.7928	0.8963	0.7737	0.833	0.7656	0.9057	0.8259	0.8786	0.7567	0.9579	0.7739	0.8745	0.8243	0.8317	0.8064	0.7854	0.7696	0.8325	0.762	0.7013	0.7836	0.6906	0.807	0.7748	0.8471	0.7559		32	0.411	0.3992	0.5018	0.4142	0.4988	0.4768	0.5696	0.5592
33	0.7744	0.7234	0.8572	0.7818	0.7265	0.8047	0.7232	0.7968	0.7708	0.7708	0.8548	0.8704	0.8282	0.7933	0.8969	0.7743	0.834	0.7664	0.9065	0.8263	0.879	0.7571	0.9581	0.7745	0.875	0.8247	0.8321	0.8074	0.7863	0.7697	0.8328	0.7622	0.7016	0.7843	0.6907	0.8075	0.7753	0.848	0.7567		33	0.4113	0.3995	0.502	0.4145	0.4992	0.4772	0.5703	0.5595
34	0.7748	0.7237	0.8574	0.782	0.7269	0.8054	0.7238	0.7973	0.7709	0.7709	0.8551	0.8707	0.8287	0.7938	0.8977	0.7754	0.8346	0.7672	0.9074	0.8264	0.8794	0.7573	0.9586	0.7747	0.8754	0.8254	0.8332	0.8078	0.7869	0.7701	0.833	0.7624	0.702	0.7846	0.6914	0.8085	0.776	0.8489	0.7576		34	0.4115	0.3997	0.5022	0.4148	0.4996	0.4775	0.5709	0.56
35	0.7751	0.7238	0.8577	0.7824	0.7271	0.8058	0.7243	0.7977	0.7714	0.7714	0.8555	0.8712	0.8293	0.7947	0.8987	0.7762	0.8357	0.7678	0.9086	0.8266	0.8794	0.7577	0.9591	0.7753	0.8762	0.8261	0.8338	0.8083	0.7875	0.7703	0.8334	0.7627	0.7024	0.7851	0.6922	0.8093	0.7768	0.8496	0.7584		35	0.4116	0.3997	0.5024	0.415	0.4999	0.4779	0.5714	0.5604
36	0.7751	0.724	0.8582	0.7829	0.7278	0.8061	0.725	0.7983	0.7716	0.7716	0.8559	0.8719	0.8297	0.7953	0.8996	0.7771	0.8369	0.7687	0.9096	0.8269	0.88	0.7581	0.959	0.776	0.8766	0.8268	0.8344	0.8086	0.7881	0.7708	0.8334	0.763	0.7027	0.7856	0.6925	0.81	0.7775	0.8504	0.759		36	0.4119	0.4	0.5027	0.4153	0.5003	0.4785	0.5718	0.5609
37	0.7754	0.724	0.8585	0.7832	0.7282	0.8067	0.7255	0.7987	0.7721	0.7721	0.8564	0.8722	0.8304	0.796	0.9002	0.7779	0.8377	0.7696	0.9106	0.8271	0.8804	0.7584	0.9597	0.7765	0.8773	0.8272	0.8351	0.8093	0.7888	0.7709	0.8337	0.7632	0.7031	0.7862	0.693	0.8109	0.7781	0.8513	0.76		37	0.4118	0.4001	0.5028	0.4155	0.5004	0.4787	0.572	0.5612
38	0.7757	0.7243	0.8587	0.7834	0.7284	0.8072	0.726	0.7995	0.7723	0.7723	0.8568	0.8727	0.8309	0.7968	0.9008	0.7788	0.8385	0.7704	0.9117	0.8273	0.8807	0.7587	0.9598	0.777	0.8777	0.8279	0.8355	0.8098	0.7894	0.7711	0.8339	0.7634	0.7034	0.7864	0.6933	0.8114	0.7786	0.852	0.7606		38	0.4121	0.4001	0.503	0.4157	0.5007	0.479	0.5729	0.5616
39	0.7759	0.7246	0.8593	0.7838	0.7287	0.8078	0.7264	0.7999	0.7729	0.7729	0.8572	0.8733	0.8314	0.7975	0.9019	0.7799	0.8394	0.7711	0.9125	0.8275	0.8809	0.7592	0.9602	0.7777	0.8783	0.8282	0.8362	0.8104	0.79	0.7714	0.8343	0.7639	0.7039	0.7868	0.6939	0.812	0.7794	0.8528	0.7613		39	0.4123	0.4003	0.5033	0.4161	0.5009	0.4792	0.5733	0.5621
40	0.7762	0.7245	0.8596	0.784	0.7293	0.8081	0.7271	0.8005	0.7731	0.7731	0.8574	0.8735	0.8319	0.7982	0.9025	0.7805	0.8404	0.7724	0.9141	0.8277	0.8814	0.7593	0.9605	0.778	0.8785	0.8288	0.8369	0.811	0.7907	0.7717	0.8344	0.7642	0.7042	0.7873	0.6943	0.8129	0.7804	0.8537	0.7622		40	0.4124	0.4007	0.5035	0.4164	0.5013	0.4796	0.5737	0.5624
41	0.7763	0.7246	0.86	0.7844	0.7299	0.8087	0.7277	0.8009	0.7736	0.7736	0.8578	0.8739	0.8326	0.7988	0.9032	0.7815	0.8414	0.7734	0.9153	0.8281	0.8815	0.7598	0.9608	0.7783	0.8791	0.8294	0.8374	0.8115	0.7912	0.7719	0.8346	0.7643	0.7044	0.7879	0.6949	0.8135	0.7807	0.8546	0.763		41	0.4126	0.4009	0.5037	0.4166	0.5014	0.4797	0.5743	0.5629
42	0.7766	0.7248	0.8601	0.7848	0.7302	0.809	0.7283	0.8015	0.7739	0.7739	0.8583	0.8745	0.8332	0.7993	0.904	0.7824	0.8421	0.774	0.9161	0.8283	0.8821	0.76	0.9612	0.7787	0.8799	0.8299	0.8381	0.8122	0.7916	0.772	0.8348	0.7647	0.7048	0.7882	0.6955	0.8141	0.7813	0.8554	0.7637		42	0.4129	0.4011	0.5038	0.4169	0.5016	0.4801	0.5749	0.5632
43	0.7768	0.725	0.8606	0.7851	0.7305	0.8096	0.7287	0.802	0.7741	0.7741	0.8588	0.8745	0.8338	0.8	0.9048	0.7829	0.8433	0.7749	0.9173	0.8284	0.8821	0.7603	0.9616	0.7794	0.8804	0.8306	0.8387	0.8126	0.7923	0.7721	0.8351	0.7649	0.7052	0.7887	0.6958	0.8149	0.7819	0.8561	0.7645		43	0.413	0.4012	0.5041	0.4162	0.5022	0.4804	0.5754	0.5636
44	0.7769	0.725	0.861	0.7856	0.7311	0.81	0.7293	0.8027	0.7746	0.7746	0.859	0.8752	0.8343	0.8007	0.9057	0.7839	0.8439	0.7757	0.9183	0.8286	0.8826	0.7607	0.9619	0.7799	0.8809	0.8311	0.8393	0.813	0.793	0.7724	0.8352	0.7653	0.7056	0.789	0.6965	0.8156	0.7826	0.8569	0.7654		44	0.4132	0.4012	0.5042	0.4164	0.5025	0.4808	0.5759	0.564
45	0.777	0.7251	0.8614	0.7858	0.7315	0.8104	0.7297	0.8032	0.775	0.775	0.8593	0.8755	0.8349	0.8014	0.9063	0.7848	0.8451	0.7767	0.9193	0.8287	0.8829	0.7611	0.9624	0.7803	0.8812	0.8317	0.8398	0.8136	0.7935	0.7726	0.8354	0.7656	0.7058	0.7894	0.697	0.8162	0.7832	0.8579	0.766		45	0.4133	0.4013	0.5043	0.4167	0.5028	0.4811	0.5763	0.5645
46	0.7772	0.7257	0.8618	0.7861	0.732	0.8109	0.7301	0.8038	0.7752	0.7752	0.8597	0.8761	0.8352	0.8023	0.9069	0.7856	0.8458	0.7775	0.9203	0.8291	0.8831	0.7616	0.9623	0.7808	0.8817	0.8323	0.8401	0.8142	0.7941	0.7728	0.8357	0.7659	0.7062	0.7899	0.6976	0.817	0.7839	0.8587	0.7667		46	0.4136	0.4016	0.5046	0.4169	0.5031	0.4816	0.5768	0.5648
47	0.7773	0.7258	0.8625	0.7863	0.7323	0.8114	0.7308	0.804	0.7756	0.7756	0.8601	0.8765	0.8358	0.8029	0.9077	0.7866	0.8468	0.7782	0.9209	0.8291	0.8836	0.7618	0.9631	0.7812	0.8823	0.833	0.8407	0.8149	0.7948	0.7732	0.8358	0.7661	0.7065	0.7903	0.6981	0.8178	0.7844	0.8594	0.7675		47	0.4138	0.4016	0.5049	0.4171	0.5034	0.4819	0.5773	0.5653
48	0.7775	0.726	0.8629	0.7868	0.7326	0.8117	0.7312	0.8049	0.776	0.776	0.8605	0.8768	0.8365	0.8035	0.9085	0.7874	0.8475	0.7791	0.9219	0.8294	0.884	0.7621	0.9634	0.7815	0.8829	0.8335	0.8412	0.8155	0.7952	0.7733	0.8361	0.7665	0.707	0.7908	0.6985	0.8183	0.7848	0.8602	0.7684		48	0.4139	0.4017	0.5051	0.4173	0.5038	0.4821	0.5777	0.5657
49	0.7778	0.7264	0.8632	0.7873	0.7332	0.8123	0.7317	0.805	0.7762	0.7762	0.8609	0.8773	0.8369	0.8042	0.9093	0.7882	0.8484	0.7801	0.9229	0.8295	0.8842	0.7624	0.9638	0.7822	0.8833	0.834	0.8418	0.8159	0.7957	0.7733	0.8363	0.7669	0.7071	0.7912	0.6991	0.8187	0.7854	0.8608	0.7691		49	0.4142	0.4019	0.5053	0.4178	0.504	0.4825	0.5784	0.5662
50	0.7779	0.7264	0.8638	0.7875	0.7335	0.8126	0.7324	0.8059	0.7766	0.7766	0.8612	0.8778	0.8374	0.805	0.9099	0.7891	0.8494	0.7808	0.9238	0.8297	0.8845	0.7627	0.9641	0.7827	0.8838	0.8347	0.8421	0.8163	0.7963	0.7737	0.8365	0.767	0.7071	0.7916	0.6994	0.8194	0.7861	0.8617	0.7699		50	0.4144	0.4021	0.5056	0.4182	0.5042	0.4829	0.5788	0.5667
51	0.778	0.7267	0.8639	0.7878	0.734	0.8129	0.733	0.8063	0.7768	0.7768	0.8615	0.8781	0.8379	0.8056	0.9106	0.7899	0.8504	0.7816	0.9244	0.83	0.8851	0.7631	0.9645	0.7828	0.8844	0.8349	0.8425	0.8169	0.7967	0.774	0.8367	0.7673	0.7074	0.7922	0.7001	0.8198	0.7867	0.8623	0.7707		51	0.4147	0.402	0.506	0.4183	0.5046	0.4832	0.5794	0.5671
52	0.7783	0.7269	0.8642	0.7882	0.7347	0.8135	0.7334	0.807	0.777	0.777	0.8621	0.8786	0.8385	0.8062	0.9113	0.7908	0.8513	0.7824	0.9253	0.8301	0.8851	0.7635	0.9649	0.7836	0.8849	0.8358	0.8426	0.8174	0.7973	0.774	0.8371	0.7674	0.7081	0.7924	0.7005	0.8203	0.7872	0.8633	0.7712		52	0.4149	0.4023	0.5063	0.4187	0.5045	0.4837	0.5799	0.5676
53	0.7785	0.7272	0.8646	0.7886	0.735	0.8139	0.734	0.8074	0.7772	0.7772	0.8624	0.8792	0.8387	0.8069	0.9121	0.7915	0.8521	0.7834	0.9264	0.8306	0.8854	0.7637	0.9652	0.784	0.8854	0.8366	0.8433	0.8179	0.7979	0.7741	0.8371	0.7677	0.7084	0.7928	0.7008	0.8209	0.788	0.8639	0.7722		53	0.4151	0.4024	0.5064	0.4188	0.5053	0.4839	0.5806	0.568
54	0.7787	0.7273	0.865	0.7887	0.7354	0.8143	0.7348	0.808	0.7777	0.7777	0.8629	0.8797	0.8392	0.8076	0.9128	0.7924	0.8529	0.7841	0.9272	0.8308	0.8862	0.764	0.9657	0.7845	0.8861	0.8372	0.8438	0.8184	0.7986	0.7744	0.8374	0.768	0.7088	0.7933	0.7014	0.8214	0.7886	0.8647	0.7726		54	0.4153	0.4025	0.5065	0.4195	0.5052	0.4842	0.581	0.5685
55	0.7787	0.7276	0.8655	0.789	0.7358	0.8147	0.7353	0.8085	0.778	0.778	0.8632	0.8801	0.8396	0.8082	0.9133	0.7931	0.8538	0.7849	0.928	0.831	0.8861	0.7645	0.9662	0.785	0.8864	0.838	0.8441	0.8191	0.7991	0.7747	0.8377	0.7684	0.7091	0.7937	0.7019	0.8219	0.7892	0.8654	0.7735		55	0.4155	0.4027	0.5069	0.4195	0.5054	0.4846	0.5815	0.5689
56	0.7791	0.7277	0.8658	0.7895	0.7363	0.815	0.7356	0.8087	0.7783	0.7783	0.8636	0.8806	0.8401	0.8089	0.9143	0.7938	0.855	0.7855	0.9289	0.8311	0.8865	0.7647	0.9665	0.7853	0.8868	0.8384	0.8443	0.8194	0.7997	0.7748	0.838	0.7685	0.7093	0.7941	0.7022	0.8224	0.7898	0.8661	0.7743		56	0.4157	0.403	0.5074	0.4195	0.5058	0.4851	0.5819	0.5694
57	0.7791	0.7279	0.8661	0.7899	0.7366	0.8154	0.7364	0.8096	0.7783	0.7783	0.864	0.881	0.8407	0.8094	0.9148	0.7948	0.8559	0.7865	0.9296	0.8314	0.8868	0.7651	0.9668	0.7861	0.8876	0.8391	0.845	0.8198	0.8002	0.7749	0.8384	0.7688	0.7096	0.7945	0.7026	0.8231	0.7902	0.867	0.7748		57	0.4158	0.4031	0.5075	0.4198	0.5061	0.4853	0.5825	0.5698
58	0.7794	0.7281	0.8664	0.7904	0.7371	0.8158	0.7369	0.81	0.7788	0.7788	0.8643	0.8813	0.841	0.8101	0.9157	0.7954	0.8566	0.7873	0.9305	0.8313	0.8873	0.7656	0.967	0.7864	0.888	0.8395	0.8454	0.8205	0.8008	0.7751	0.8387	0.7692	0.7099	0.7947	0.7032	0.8238	0.7908	0.8674	0.7758		58	0.4161	0.4032	0.5079	0.4201	0.5064	0.4857	0.5829	0.5703
59	0.7795	0.7282	0.8667	0.7905	0.7374	0.8164	0.7374	0.8106	0.779	0.779	0.8648	0.8817	0.8415	0.8106	0.9163	0.7962	0.8574	0.7884	0.9312	0.8319	0.8876	0.7656	0.9675	0.787	0.8886	0.8401	0.8457	0.8208	0.8012	0.7756	0.8391	0.7694	0.7101	0.7951	0.7036	0.8244	0.7915	0.868	0.7764		59	0.4162	0.4033	0.5081	0.4207	0.5065	0.4862	0.5835	0.5707
[truncated: 31 more columns]

## Sheet: Figure 1c
Time (s)	C115A	C115A	C115S	C115S	D179A	D179N	D179N	R32A	R32A	R56A	R56A	R56A/K57A	R56A/K57A	WT	WT	Control (no HisG)	Control (No HisG)
0	0.7215	1.2481	0.73	0.9029	0.9151	0.7191	0.7008	0.6669	0.7595	0.5561	0.6081	0.7151	0.542	0.7293	0.7487	0.8124	0.8595
1	0.7211	1.2481	0.7298	0.9026	0.9156	0.7194	0.7008	0.6669	0.7594	0.5561	0.6083	0.7151	0.5416	0.7305	0.7497	0.8125	0.8595
2	0.7211	1.2483	0.7301	0.9025	0.9159	0.7193	0.7012	0.6671	0.7592	0.5561	0.6073	0.715	0.5417	0.732	0.7506	0.8125	0.8594
3	0.7212	1.2485	0.7301	0.9023	0.9164	0.7196	0.7014	0.6671	0.7585	0.5561	0.6076	0.7149	0.5415	0.7333	0.7517	0.8125	0.8593
4	0.7216	1.2488	0.73	0.9023	0.917	0.7198	0.7015	0.667	0.7581	0.5561	0.6073	0.7149	0.5416	0.7348	0.7529	0.8126	0.8593
5	0.7217	1.2489	0.7302	0.9021	0.9172	0.72	0.7018	0.6669	0.7578	0.5563	0.6076	0.7148	0.5417	0.7361	0.754	0.8128	0.8593
6	0.7219	1.2488	0.7302	0.9019	0.9179	0.7204	0.7022	0.667	0.7576	0.5562	0.6075	0.7147	0.5419	0.7375	0.7551	0.8129	0.8593
7	0.7225	1.2488	0.7306	0.9015	0.9187	0.7207	0.7024	0.667	0.7574	0.5564	0.6076	0.7145	0.5416	0.7385	0.7562	0.8131	0.8591
8	0.7224	1.2493	0.7307	0.9015	0.9188	0.7212	0.7027	0.6671	0.7573	0.5566	0.6076	0.7142	0.5416	0.7401	0.7572	0.8131	0.859
9	0.7228	1.2495	0.7306	0.9013	0.9194	0.7217	0.7027	0.6668	0.7574	0.5563	0.6079	0.7136	0.5418	0.7413	0.7583	0.813	0.8591
10	0.7233	1.2496	0.7306	0.9014	0.9199	0.722	0.7031	0.6672	0.7572	0.5562	0.6081	0.7135	0.5419	0.7424	0.7595	0.8131	0.8588
11	0.7236	1.2497	0.7308	0.9016	0.9203	0.7225	0.7032	0.667	0.7572	0.5563	0.6079	0.7132	0.5419	0.7434	0.7605	0.8132	0.8585
12	0.7237	1.2498	0.7308	0.9017	0.9209	0.7226	0.7035	0.667	0.757	0.5565	0.6079	0.7133	0.5419	0.7445	0.7613	0.8132	0.8588
13	0.7241	1.2499	0.731	0.9016	0.9213	0.7228	0.7039	0.6671	0.7571	0.5564	0.608	0.7132	0.5417	0.7454	0.7625	0.8133	0.8587
14	0.7246	1.25	0.7308	0.9017	0.922	0.7233	0.7041	0.6671	0.7572	0.5565	0.608	0.7133	0.5417	0.7465	0.7635	0.8134	0.8585
15	0.7248	1.2504	0.731	0.9017	0.9225	0.7234	0.7043	0.6672	0.7572	0.5564	0.6082	0.7132	0.5417	0.7475	0.7649	0.8133	0.8584
16	0.7253	1.2501	0.7311	0.902	0.9233	0.7239	0.7044	0.6673	0.757	0.5565	0.6083	0.7133	0.5416	0.7485	0.7659	0.8135	0.8585
17	0.7258	1.2507	0.731	0.9016	0.9245	0.7243	0.7045	0.6671	0.7571	0.5566	0.6083	0.7133	0.5416	0.7496	0.767	0.8136	0.8585
18	0.7261	1.2508	0.731	0.9018	0.9248	0.7246	0.7048	0.6674	0.7569	0.5565	0.6084	0.7136	0.5416	0.7509	0.7682	0.8134	0.8579
19	0.7262	1.2512	0.731	0.902	0.9253	0.7248	0.7052	0.6672	0.7569	0.5565	0.6084	0.7135	0.5418	0.7514	0.7695	0.8136	0.8582
20	0.7265	1.251	0.731	0.9018	0.9258	0.7254	0.7054	0.6674	0.7569	0.5565	0.6086	0.7135	0.5418	0.7524	0.7704	0.8137	0.8579
21	0.7268	1.2512	0.7309	0.9015	0.9265	0.7255	0.7058	0.6672	0.7568	0.5562	0.6087	0.7138	0.5416	0.7536	0.7715	0.8138	0.858
22	0.7272	1.2514	0.7312	0.9017	0.9276	0.7259	0.7059	0.6674	0.7568	0.5563	0.6088	0.7138	0.5417	0.7548	0.7727	0.8138	0.8579
23	0.7283	1.2516	0.731	0.9016	0.9279	0.7263	0.7063	0.6674	0.7569	0.5562	0.6089	0.7138	0.5416	0.7558	0.7738	0.8139	0.8577
24	0.7284	1.2517	0.731	0.9016	0.9285	0.7266	0.7065	0.6675	0.7569	0.5565	0.6089	0.7139	0.5416	0.7571	0.7747	0.8137	0.8579
25	0.7288	1.2518	0.731	0.9016	0.9291	0.7272	0.7068	0.6673	0.7566	0.5565	0.6091	0.714	0.5415	0.7581	0.7756	0.814	0.8576
26	0.729	1.2522	0.7311	0.9016	0.9296	0.7273	0.707	0.6673	0.7566	0.5565	0.6091	0.7139	0.5417	0.7592	0.7767	0.8139	0.8577
27	0.7294	1.2522	0.7311	0.9015	0.9301	0.7272	0.7073	0.6674	0.7567	0.5567	0.6091	0.7139	0.5414	0.7604	0.7778	0.8139	0.8578
28	0.73	1.2523	0.7312	0.9016	0.9307	0.7277	0.7074	0.6672	0.7568	0.5566	0.6093	0.714	0.5416	0.7614	0.7784	0.8138	0.8575
29	0.7299	1.2526	0.7312	0.9016	0.9309	0.7283	0.7077	0.6674	0.7567	0.5569	0.6092	0.714	0.5416	0.7623	0.7797	0.814	0.8576
30	0.7302	1.2529	0.7312	0.9015	0.9315	0.7286	0.708	0.6674	0.7564	0.5566	0.609	0.7141	0.5415	0.7635	0.7807	0.8138	0.858
31	0.7304	1.2528	0.7313	0.9014	0.9316	0.7293	0.7082	0.6672	0.7565	0.5567	0.6094	0.7139	0.5414	0.7648	0.7808	0.8139	0.8578
32	0.7305	1.2533	0.7312	0.9016	0.9317	0.7295	0.7082	0.6671	0.7563	0.5567	0.6093	0.714	0.5414	0.7659	0.7819	0.8138	0.8578
33	0.7309	1.2533	0.7312	0.9015	0.9322	0.7297	0.7085	0.6672	0.7563	0.557	0.6093	0.714	0.5412	0.767	0.7828	0.814	0.8575
34	0.731	1.2533	0.7312	0.9016	0.9326	0.7301	0.7087	0.6672	0.7562	0.5569	0.6093	0.7138	0.5413	0.7685	0.7837	0.8136	0.8574
35	0.7313	1.2538	0.7312	0.9017	0.9328	0.7303	0.7088	0.6671	0.7561	0.5569	0.6092	0.7139	0.5413	0.7693	0.7847	0.814	0.8575
36	0.7316	1.2538	0.7313	0.9015	0.9326	0.7307	0.7092	0.6672	0.7562	0.5569	0.6092	0.7137	0.5412	0.7706	0.7857	0.8139	0.8575
37	0.7322	1.2541	0.7315	0.9018	0.9331	0.731	0.7094	0.6672	0.7562	0.557	0.6094	0.7139	0.5412	0.7712	0.7866	0.8141	0.8574
38	0.7324	1.2539	0.7316	0.9017	0.9335	0.7314	0.7094	0.667	0.7561	0.5569	0.6091	0.7139	0.5412	0.7724	0.7872	0.814	0.8574
39	0.7327	1.2541	0.7317	0.9018	0.9338	0.7317	0.7096	0.6667	0.7559	0.5571	0.6091	0.7139	0.5414	0.7735	0.7882	0.8138	0.8574
40	0.7329	1.2543	0.7317	0.9017	0.9342	0.732	0.7097	0.6667	0.756	0.5571	0.6089	0.7137	0.5413	0.7748	0.7891	0.8137	0.8573
41	0.7333	1.2545	0.7316	0.902	0.9349	0.7323	0.7099	0.6667	0.7558	0.557	0.6088	0.7137	0.5413	0.7759	0.7899	0.8138	0.8574
42	0.7337	1.2547	0.7319	0.9019	0.9354	0.7327	0.71	0.6667	0.756	0.5572	0.6088	0.7137	0.5414	0.7767	0.7908	0.8138	0.8574
43	0.7339	1.2547	0.7317	0.902	0.9358	0.7329	0.7102	0.6666	0.7561	0.5572	0.6086	0.7138	0.5414	0.7778	0.7919	0.8137	0.857
44	0.7343	1.2548	0.7319	0.9019	0.9363	0.7331	0.7105	0.6666	0.7561	0.5571	0.6085	0.7137	0.5414	0.7788	0.7929	0.8136	0.8569
45	0.7344	1.2551	0.7318	0.9021	0.9366	0.7334	0.7106	0.6668	0.7559	0.5572	0.6087	0.7138	0.5415	0.7797	0.7936	0.8137	0.8571
46	0.7347	1.2552	0.7318	0.9022	0.937	0.7337	0.7107	0.6665	0.7558	0.5573	0.6087	0.7139	0.5414	0.781	0.7945	0.8135	0.8569
47	0.7347	1.2552	0.7319	0.9024	0.9374	0.734	0.7111	0.6667	0.7559	0.5571	0.6088	0.7138	0.5416	0.7818	0.7956	0.8133	0.8568
48	0.7352	1.2554	0.7321	0.9023	0.9377	0.7344	0.7113	0.6669	0.756	0.5572	0.609	0.7137	0.5416	0.7828	0.7967	0.8134	0.857
49	0.7354	1.2554	0.732	0.9025	0.9382	0.7347	0.7115	0.6666	0.7558	0.5574	0.6088	0.7137	0.5416	0.7839	0.7973	0.8132	0.857
50	0.7357	1.2558	0.7319	0.9024	0.9386	0.735	0.7119	0.6667	0.7557	0.5576	0.609	0.7137	0.5415	0.7849	0.7982	0.8133	0.857
51	0.736	1.2556	0.7319	0.9026	0.939	0.7353	0.7119	0.6668	0.7558	0.5573	0.6089	0.7138	0.5416	0.7858	0.7991	0.813	0.8569
52	0.7361	1.2561	0.7318	0.9025	0.9394	0.7354	0.7123	0.6665	0.7557	0.5574	0.6091	0.7136	0.5417	0.7868	0.8002	0.813	0.8569
53	0.7363	1.256	0.7319	0.9026	0.9396	0.7356	0.7128	0.6668	0.7559	0.5574	0.609	0.7137	0.5416	0.788	0.8011	0.8127	0.8568
54	0.7366	1.2563	0.7318	0.9025	0.9401	0.7359	0.7128	0.667	0.7556	0.5575	0.6091	0.7137	0.5416	0.7889	0.8019	0.8126	0.8567
55	0.7371	1.2567	0.7319	0.9028	0.9405	0.7363	0.713	0.6669	0.7555	0.5575	0.6091	0.7136	0.5416	0.7899	0.8029	0.8125	0.8567
56	0.7373	1.2568	0.7318	0.9027	0.9409	0.7365	0.7134	0.6669	0.7555	0.5577	0.6093	0.7139	0.5415	0.791	0.8037	0.8124	0.8566
57	0.7374	1.2569	0.7319	0.9027	0.9412	0.7368	0.7137	0.6669	0.7555	0.5576	0.6092	0.7136	0.5416	0.7919	0.8044	0.812	0.8566
58	0.738	1.2571	0.7318	0.9026	0.9415	0.7373	0.714	0.6671	0.7556	0.5576	0.6093	0.7136	0.5416	0.7928	0.8053	0.812	0.8565
59	0.7383	1.2571	0.7319	0.9028	0.9418	0.7376	0.714	0.667	0.7553	0.5577	0.6094	0.7136	0.5415	0.7937	0.8063	0.8119	0.8565

## Sheet: Figure 2a
Temperature	WT	WT	WT	WT Control	WT Control	WT Control	C115A	C115A	C115A	C115A Control	C115A Control	C115A Control	C115S	C115S	C115S	C115S Control	C115S Control	C115S Control	R32A	R32A	R32A	R32A Control	R32A Control	R32A Control	R56A	R56A	R56A	R56A Control	R56A Control	R56A Control	R56AK57A	R56AK57A	R56AK57A	R56AK57A Control	R56AK57A Control	R56AK57A Control			Temperature	WT	WT	WT	WT Control	WT Control	WT Control	C115A	C115A	C115A	C115A Control
24.8	13887	15457.7	14751.3	2267	2348.56	2356.67	6874	6909.11	6749.67	2278.89	2497	2323.78	14396.9	12114	14071.4	2350.44	2338.56	2302	9306.11	7286.89	9452.56	2342.78	2323	2321.56	6120.78	6889.11	8043.44	2339.22	2381.78	2284.11	6008.56	7539.33	9202.11	2475.44	2435.33	2453.22			24.8	15616.4	16231.8	13610.1	2367	2368.89	2343.44	6951.78	6321.89	5825.33	2357.89
25.8	13844.2	15425.2	14742.6	2260.08	2345	2352.83	6853.25	6893.42	6724.83	2274.5	2491.92	2320	14352.9	12094.2	14006.9	2345.25	2332.92	2296.92	9291.83	7266.42	9442.83	2337.75	2314.17	2310.5	6098.67	6869.33	8019.08	2333.5	2374.25	2279.42	5986.33	7520.25	9171.25	2467	2429	2448			25.8	15584.8	16200.6	13582.1	2360.67	2358.83	2339.42	6925.17	6299.83	5805	2351.42
27	13811	15390.1	14721.8	2253	2340.93	2349.07	6830.13	6872.47	6703.47	2270.67	2487.07	2316.13	14321.1	12084.5	13955.4	2340.2	2327.73	2291.87	9271.27	7244	9427.87	2334.07	2305.07	2300.93	6081.87	6851.87	7994	2328.67	2368	2275.13	5966.6	7497	9144.93	2458.47	2422.87	2442.8			27	15558.7	16180.5	13561.8	2353.93	2351.87	2336.73	6899.93	6279.33	5785.6	2345.07
28	13748.9	15324.1	14687.9	2240	2332.67	2342.67	6783.8	6834.73	6664.67	2262.2	2477.33	2309.13	14261.5	12071.4	13862.8	2332.13	2317.67	2281.27	9235.13	7198.53	9390	2325.13	2290.8	2284.2	6051.47	6824.27	7956.6	2318.53	2355.07	2266.27	5923.93	7442.53	9089.6	2443.6	2411.73	2432			28	15514.2	16143.6	13522.8	2341.4	2335.27	2329.67	6848.6	6240.93	5748.33	2333.8
29	13693.6	15264.7	14659.2	2230.33	2325.4	2337.13	6742.6	6796.47	6617.53	2255.07	2466.6	2301.67	14178.7	12038.3	13756.3	2322.6	2306.2	2272.33	9197.4	7151.8	9361.6	2315.87	2276.93	2266.33	6015.47	6785.47	7901.8	2307.87	2342.4	2257.4	5885.33	7410.47	9041	2429.6	2403.4	2423.67			29	15459.7	16107.5	13488.6	2329.4	2321.27	2322.67	6800.13	6199.4	5707.67	2322.53
29.9333	13642.9	15223.9	14650.7	2222.6	2320.8	2332.33	6710.47	6761.33	6575	2248.6	2456.67	2294.73	14116.4	12014.2	13661.9	2314.87	2297.27	2263.87	9166.07	7108.07	9334.67	2306.6	2265.07	2250.13	5981.53	6746.87	7857.73	2298.2	2330.07	2249.73	5854.33	7392.2	9002.67	2418.87	2397.27	2416.6			29.9333	15435.7	16084.8	13458.2	2318.8	2308.13	2316.93	6750.8	6163.8	5674.4	2311.47
30.9333	13611.5	15175.3	14629.5	2214.13	2314.73	2328.53	6676.73	6722.4	6537.93	2242.47	2446.73	2287.87	14067.3	12004.1	13590.3	2306.47	2287.47	2256.4	9131.13	7058.07	9307.27	2299.47	2254.2	2236.13	5956.87	6718.73	7819.4	2289.53	2319.47	2242.53	5824.27	7355.4	8963.33	2407.53	2390.33	2409.13			30.9333	15410.9	16075.9	13446.1	2307.73	2297.47	2311.87	6707.27	6128.33	5639.4	2302.4
31.8667	13596.1	15157.7	14619.6	2206.2	2308.6	2324.13	6645.73	6685.13	6496.6	2235.6	2436.8	2281.4	14009.5	11991.7	13514.7	2298.73	2277.47	2248.13	9092.87	7010	9287.27	2291.47	2245.47	2223.2	5930.67	6689.73	7780.13	2280.67	2308.13	2235.4	5792.53	7319.73	8918.53	2396.6	2383.27	2402.13			31.8667	15401.5	16077.9	13434.8	2297.2	2285.33	2305.67	6662.53	6093.87	5602.13	2293.67
32.8	13594.2	15139.3	14598.9	2197.8	2302.13	2318.93	6612	6641.53	6454.27	2228.93	2427.73	2275.07	13961.4	11982.5	13442.3	2290.2	2268.27	2242	9048.33	6960.73	9278	2284.67	2234.6	2209.73	5913.47	6668.6	7747	2272.53	2297.33	2229.07	5759.27	7264.93	8872.73	2383.93	2376.6	2395.33			32.8	15390.3	16074.9	13436.7	2286.4	2278.53	2299.33	6615.67	6056.27	5565.07	2285.27
33.8	13609.5	15136.4	14599.5	2187.47	2296	2312.53	6581.6	6599.8	6414.8	2221.27	2419.33	2269.73	13929.5	11993.3	13389.3	2284.07	2260.6	2234	9011.2	6912.6	9267.4	2279	2225.67	2197.47	5897.47	6646.33	7718.47	2265.67	2287.93	2222.87	5727.93	7217.73	8829.4	2370.93	2369.2	2389.2			33.8	15398.6	16083.8	13444.7	2276.13	2274.2	2293.8	6572.47	6022.07	5530.33	2276.47
34.8	13629.8	15155	14617.3	2178.07	2291.13	2307.27	6560	6554.67	6380.47	2215.07	2411.67	2264.13	13901.3	12003.8	13332.4	2277.13	2252.8	2227.13	8973.73	6864.13	9257.13	2273.93	2217	2186.33	5879.33	6621.47	7683.8	2258.53	2279.73	2216.93	5699.4	7178.13	8787.07	2359.33	2362.87	2382.47			34.8	15404.9	16103.3	13466.1	2266.67	2269.93	2288.27	6530.93	5989.8	5495.27	2268.13
35.7667	13659.1	15183.7	14638.3	2174	2285.13	2299.67	6533.2	6505.27	6342.2	2208.13	2403.67	2258.13	13876.5	12020.3	13283.6	2271.67	2246.33	2220.13	8932.2	6813.87	9243.33	2267.8	2208.33	2175.67	5860.07	6597.6	7650.73	2251.67	2270.33	2211.07	5670.73	7140.4	8747.4	2348.53	2357.47	2376.87			35.7667	15412.8	16113.9	13473.9	2257.87	2264.6	2281.8	6483.87	5957.87	5464.53	2258.67
36.8	13678	15196.8	14649.5	2169.53	2280.8	2292.93	6504.47	6454.07	6306.2	2203.07	2396.33	2253.47	13858.5	12033.7	13233.9	2266.07	2240.33	2214.27	8894.4	6757.67	9221.73	2261.67	2199.67	2165.6	5846.2	6579.53	7624.07	2245	2261.53	2205.53	5644.07	7098.93	8705.73	2338.47	2353.8	2372.33			36.8	15420.8	16123.2	13491.8	2250.33	2259.6	2275.53	6439.33	5922.2	5431.87	2250.2
37.8667	13690.9	15214.9	14672.7	2166	2277.47	2287.2	6485.87	6407.13	6275.13	2197.2	2389.07	2248.33	13841.9	12053.2	13191.7	2260.73	2233.47	2207.4	8857.47	6703.8	9200.93	2256.6	2192.2	2155.67	5825.27	6552.67	7585.07	2238.67	2253.33	2199.87	5619.8	7074	8669	2328.13	2348.93	2367.27			37.8667	15420.5	16135.4	13492.7	2242.8	2251.4	2270.53	6397	5886.33	5399.73	2242.8
38.7667	13692.2	15232	14697.5	2161.8	2274.87	2282.07	6473	6368.53	6246.27	2192.73	2380.8	2242.2	13832.5	12071.3	13148.7	2253.67	2225.73	2202.13	8822.07	6648.13	9180.8	2250.33	2184.67	2146.93	5808.6	6531.53	7550	2232.27	2244.8	2194.4	5598.6	7042.87	8631.87	2319.93	2344.93	2363			38.7667	15401.4	16157.2	13501.7	2235.27	2241.4	2266.6	6353.47	5851.93	5365.8	2236
39.7333	13676.2	15221.1	14697.3	2159	2270.93	2276.4	6454.53	6338.73	6209.47	2187.8	2373.53	2236.6	13812.7	12081.4	13096.1	2248.27	2218.6	2197	8777.33	6592.13	9166.87	2244	2177.2	2138.07	5790	6503.33	7513.47	2226.67	2236.6	2188.87	5576.47	7009.53	8598.73	2310.87	2340.8	2358.47			39.7333	15357.3	16130.2	13462	2228	2235.13	2261.8	6300.13	5811.8	5330.67	2229
40.7333	13651.1	15204	14688.7	2154.2	2268	2271.87	6445.53	6320.93	6186.2	2183.73	2367.13	2232.67	13799.3	12094.3	13043.9	2242.67	2211.6	2190.87	8733.87	6537.93	9147.07	2238.8	2171	2129.67	5774.53	6472.2	7478.07	2220.4	2228.33	2183.4	5560.53	6984	8571.73	2301.27	2336.87	2355.47			40.7333	15323.7	16099.2	13439	2221.87	2230	2257.33	6254.4	5773.8	5293.67	2223.73
41.7333	13610.8	15181.7	14696.6	2149.87	2264.4	2267.27	6454.67	6314	6165.13	2178.07	2360.73	2227	13782.4	12109.1	12999	2237.47	2205.6	2185.87	8694.27	6486.73	9131.6	2234.27	2165.4	2121.2	5757.87	6438.33	7441.53	2214.8	2220.27	2177.6	5546.6	6972.93	8563.67	2292.27	2332.53	2351.6			41.7333	15254.4	16038.6	13395.3	2214.27	2225.07	2253.73	6208.4	5736.8	5259.33	2216.8
42.7	13572.9	15148.4	14684.9	2144.27	2259.93	2261.27	6465.6	6310.73	6146.6	2174.4	2353.73	2222.53	13772.5	12127.9	12956	2233	2199.87	2181.2	8648.33	6436.07	9110.07	2229.47	2160	2113.6	5754.13	6423.73	7419.87	2210.13	2212.8	2171.93	5537.33	6953.6	8555.33	2283.67	2327.4	2348.47			42.7	15167.7	15975.8	13341.7	2208.27	2220.6	2250.27	6166.73	5706.87	5227.93	2209.73
43.7	13530.3	15126.8	14684.5	2139	2256.33	2256.73	6487.27	6314.13	6142.53	2170.2	2348.13	2218.67	13772.3	12152	12913.9	2228.4	2195.6	2177	8603.07	6385	9087.53	2225.67	2154.33	2106.27	5744.27	6413.73	7405	2204.53	2205.6	2166.33	5535.8	6957.33	8560.53	2276.13	2325.6	2345.27			43.7	15073.2	15885.9	13260.1	2202	2215.47	2246.73	6123.6	5673.93	5197.13	2203.07
44.7	13504.5	15108.2	14697.6	2137.73	2251.8	2251.6	6526.93	6329.13	6157.13	2165.8	2342.73	2214.87	13803.5	12200.5	12893	2223.8	2190.6	2172.87	8564.33	6362.8	9062.13	2222.07	2150.67	2099.4	5746.6	6427	7411	2199.73	2198.87	2160.87	5546.33	6974.07	8583.2	2267.8	2323.93	2343.07			44.7	15005.1	15814.7	13216.1	2196.6	2210.4	2244.27	6089.67	5649.07	5172.07	2197.73
45.7667	13476.9	15097.3	14721.5	2132.87	2247.6	2246.8	6582.87	6357.6	6185	2160.93	2337.2	2210.13	13857.3	12313.4	12893.7	2220.27	2185.87	2170.2	8522.93	6343.33	9041.47	2217.33	2146.2	2092.93	5757.67	6455.53	7430.6	2195.2	2193.13	2155.2	5558.87	7005.87	8619.87	2261	2323.73	2340.2			45.7667	14900.9	15740.7	13146.3	2189.47	2205.47	2241.33	6056.27	5627.13	5151.6	2190.87
46.7	13473	15107.3	14766.3	2128.07	2243.93	2242.67	6653.07	6408.47	6239.73	2157.8	2331.13	2206.67	13954.5	12476.7	12967.7	2216.67	2181.87	2167	8485.93	6328.8	9019.73	2213.33	2142.8	2086.53	5789.53	6511.2	7482.4	2190.4	2187.2	2150.6	5580.87	7035.53	8662.27	2254.67	2324.4	2337.53			46.7	14793.1	15663.9	13072.1	2184.13	2203.13	2239	6031.27	5613.93	5138.2	2186
47.7667	13469.8	15135.9	14841.3	2123.6	2240.13	2239.67	6759.47	6498.13	6328.93	2153.87	2326.47	2203.27	14113.7	12684.3	13092.5	2212.53	2178.4	2164.2	8457.6	6323.2	9006.4	2208.6	2138.6	2080.87	5831.73	6576.33	7561.33	2185.53	2180.73	2146	5618	7098.6	8735	2248.87	2326	2336.87			47.7667	14707.5	15571.9	13019.1	2178.47	2199.07	2237.4	6017.87	5606.33	5127.67	2181.6
48.7333	13491.3	15187.1	14932.9	2124.87	2236.8	2234.6	6899.6	6624.8	6457	2150.4	2320.4	2199.27	14363.1	12952.5	13279.7	2209.47	2174.07	2161.33	8429.47	6319.2	8994.33	2204.27	2136.13	2075.67	5903.2	6662.13	7671.73	2181.2	2174.27	2141.73	5669.8	7180.8	8838.87	2242.2	2327.27	2336.4			48.7333	14616.1	15485.3	12964.6	2174	2200.8	2234.13	6014.6	5610.93	5132.8	2178.13
49.7333	13520.3	15265.6	15057.5	2117.6	2233.27	2231	7085	6800.73	6642.27	2147.53	2314.67	2195.53	14684.2	13288.6	13541	2206.8	2171.8	2159.67	8409.4	6293	8986.67	2200.8	2132.93	2074.33	5997.93	6774.67	7824.8	2176.8	2168.27	2136.93	5735.53	7286.4	8964.4	2235.4	2328.4	2336.4			49.7333	14503.4	15412	12910.9	2168.47	2198.73	2231.67	6034.47	5632.73	5146.73	2173.2
50.7	13583.7	15387.2	15225.7	2111.8	2230.93	2228.2	7337.67	7043.47	6890.73	2144.8	2308.53	2192.27	15083.9	13656.1	13866	2203.07	2168.87	2157.67	8395.8	6272.93	8985.33	2197.27	2130.13	2074.13	6113.33	6917.93	8024.6	2172.07	2162.4	2132.87	5821.73	7413	9122	2228.4	2331.27	2337.13			50.7	14418.4	15321.5	12855	2163.67	2194.93	2229.47	6063.93	5666.13	5173.47	2169.87
51.7	13676.7	15540.5	15419.6	2111.87	2227.87	2224.27	7661.4	7357.8	7221.33	2141.73	2304.13	2189.47	15564.6	14087.8	14221.4	2200.4	2165.2	2155.93	8389.67	6257.53	8992.73	2193.53	2127.07	2074.93	6251	7092.93	8264.67	2168.33	2156.87	2127.6	5922.6	7569.07	9347.93	2220.27	2333.53	2337.87			51.7	14344.6	15264.6	12817.3	2156.8	2193.27	2226.73	6114.13	5718.87	5219.47	2165.6
52.7333	13793.7	15736.2	15667.3	2110.13	2226.27	2219.67	8063.4	7756.73	7640.13	2139.2	2297.87	2185.87	16154	14593.3	14633.3	2198.47	2161.4	2154.53	8389.73	6242.53	9006.67	2190.33	2124.87	2075.6	6419.27	7303.93	8554.73	2163.67	2152.4	2122.6	6038.53	7742.53	9598.53	2212.33	2337.4	2337.13			52.7333	14278.5	15214.4	12773	2146.27	2191.93	2221.73	6183.47	5794.07	5289.8	2161.8
53.7	13945.7	15969.2	15957.2	2102.33	2223.53	2216.33	8559.73	8251.8	8151.47	2136.73	2293.13	2184.13	16788.9	15165.9	15099.1	2196.6	2159.6	2153.6	8398.4	6235.47	9033.27	2187	2123.33	2076.47	6625.4	7568.13	8902	2160.87	2147.93	2118.67	6165.07	7919.6	9861.8	2204.8	2341.73	2334.53			53.7	14236.9	15183.2	12749.7	2134.73	2184.93	2218.93	6282.73	5896.6	5383	2157.27
54.7	14146.1	16249	16284.5	2101.67	2222.93	2212.33	9140.33	8840.07	8754.8	2134.47	2290.07	2181.53	17478.5	15789	15603.1	2193.93	2155.6	2151.4	8413.8	6240.93	9079.27	2183.73	2121.2	2073.8	6853.2	7871.13	9296.67	2157.27	2143.4	2115.87	6306.73	8131.53	10154.1	2198.53	2349.73	2333.07			54.7	14211.5	15164.5	12720.7	2128.27	2179.67	2214.2	6404.6	6026	5505.4	2154.27
55.7667	14354.7	16561.3	16664	2099.53	2221	2207.87	9803.8	9519.6	9447.13	2132.6	2286.47	2179.13	18223.5	16457.6	16142.5	2192.73	2153.87	2149.27	8442.4	6266.8	9136.73	2181.6	2119.87	2071.27	7115.27	8208.4	9767.13	2154.33	2139.07	2112.87	6458.67	8363.87	10458.5	2192.07	2355.6	2329.53			55.7667	14211.1	15214.5	12748.6	2120	2177.07	2206.6	6578.4	6197.13	5663.73	2151.13
56.7	14592.3	16899.1	17068.1	2091.4	2219.8	2204.73	10532.5	10290.7	10228.5	2130.87	2283.07	2175.93	19015.7	17163.1	16709.5	2191.2	2151.73	2147.93	8475.67	6302.6	9214.2	2178.4	2118.4	2068.4	7413.13	8583.33	10291.3	2149.6	2136.2	2111.33	6614.4	8631.47	10730	2186.4	2364.47	2326.13			56.7	14243.1	15263.4	12783.5	2112.2	2171.93	2195.6	6794	6415.6	5863.2	2149.73
57.7333	14843.1	17273.7	17497.1	2090.6	2217.33	2201.8	11332.1	11145.9	11078.7	2129.8	2280.67	2174.33	19821.9	17874.8	17268.3	2189.47	2150.53	2146.47	8519	6350.8	9304.47	2176.4	2116.93	2065.87	7730	8993.33	10857.2	2146.6	2132.6	2109.2	6783.33	8934.73	11009.5	2181.27	2373.27	2324.07			57.7333	14315.1	15374.2	12860.7	2111.4	2168.4	2184.73	7064.53	6691.33	6116.53	2147.67
58.7333	15110.5	17655	17931.7	2089.13	2215.93	2198.2	12157.8	12065.3	11984.7	2128.8	2279.07	2171.67	20634	18597.5	17822	2188.07	2148.13	2144.6	8567.13	6414.27	9454.4	2174.6	2113.6	2063.73	8067.6	9417.4	11438.3	2142.6	2129.8	2106.6	6957.73	9235.4	11283.2	2174.33	2381.93	2323.27			58.7333	14426.5	15520.2	12975.7	2110.2	2166.53	2176.73	7407.2	7037.2	6433.13	2145.67
59.7	15373.9	18038.7	18354.5	2081.87	2213.4	2194.4	12994.2	13021.1	12914	2128.47	2275.33	2170.13	21433.1	19311.7	18357.6	2187	2146.8	2143.27	8617.53	6482.13	9615.33	2171.93	2110.93	2064.13	8428.13	9849.53	12014.7	2138.47	2126.93	2104.73	7134.53	9509.07	11527.9	2168.33	2390.87	2318.8			59.7	14611.2	15736.5	13155.2	2103.93	2164.33	2166.87	7829.47	7463.47	6822.93	2143.93
60.7333	15634	18414.4	18747.4	2080.47	2211.2	2191.07	13829.4	13991.4	13854.9	2128.33	2273.47	2168.67	22199.1	19969.7	18836.7	2185.6	2144.33	2141.47	8666.47	6541.07	9789.27	2169.27	2108.27	2064.6	8783.07	10278.1	12544.3	2134.6	2124.13	2103.47	7306.47	9769.53	11747.7	2161.67	2402.13	2314			60.7333	14830.7	15987.1	13361.7	2102.87	2162.47	2164.07	8342.13	7980.4	7292.4	2141.73
61.7	15849.7	18760.4	19106.5	2078.73	2209.4	2187.73	14631.1	14940	14740.7	2128.47	2270.8	2167.33	22881.9	20545.3	19230.3	2184.07	2142.33	2138.67	8709.4	6606.53	9965.87	2166.93	2104.87	2065.07	9109.2	10661.1	13003.8	2131.87	2121.13	2101.73	7465.33	9982.47	11934.1	2156.87	2414.67	2308.67			61.7	15134.6	16338.8	13647.8	2101.93	2160	2161.67	8948.73	8583.07	7846.87	2139.33
62.7667	16039	19046.1	19399.2	2076.47	2207.67	2184.33	15358.9	15822.9	15562.1	2128.47	2270.07	2166.13	23409.4	21023.6	19547.1	2182.53	2140.87	2136.13	8740.53	6682.47	10138.5	2164.6	2100.53	2065.93	9401.27	10988.9	13384.7	2128.73	2118.8	2101.2	7591.47	10138.8	12105.8	2151.4	2427.6	2301.47			62.7667	15493.5	16740.3	13972.5	2098.93	2158.47	2162	9647.73	9269.6	8486.67	2138
63.7667	16159.1	19276	19625.5	2072.8	2205.2	2181.4	16017.2	16600.7	16276.7	2127.2	2267.93	2164.87	23838.5	21365.4	19756.4	2180.67	2139.27	2133.47	8758.13	6748.4	10274.6	2162.47	2099	2066.67	9635.47	11246.1	13675.4	2125.6	2116.27	2100.6	7683.4	10259.4	12234.6	2147.2	2441.4	2293.93			63.7667	15947.2	17226.9	14371	2096.2	2156.27	2156.47	10433.1	10032.5	9207.73	2136.8
64.8333	16211.9	19424.7	19761.1	2074.93	2203.93	2178.27	16561.5	17239.9	16875	2125.8	2266.8	2163.07	24111.5	21561.3	19847.7	2180	2137.87	2130.87	8756.47	6803.33	10386.1	2160.53	2098.07	2065.2	9805	11421.2	13861	2123	2114.33	2099.2	7727.93	10326.2	12303.9	2142.53	2453.93	2288.4			64.8333	16447.1	17746.9	14803.8	2096.33	2154.6	2156.53	11287.5	10843.5	9977.53	2135.27
65.7667	16209.1	19481.7	19793.1	2070.07	2202.67	2174.6	16952	17727.8	17307.4	2124.53	2266.13	2161.47	24229.7	21634.6	19836.6	2178.47	2136.8	2128.67	8729.47	6847.2	10471.5	2158.53	2097.07	2065.93	9924.33	11514.8	13928.9	2121.33	2113.4	2097.8	7715.07	10305	12297	2138.27	2466.4	2287.33			65.7667	17021.3	18316.7	15286.6	2094.27	2152.53	2150.87	12180.8	11670.4	10776.7	2134.47
66.7667	16138.6	19462.9	19753.9	2071.47	2200.87	2170.67	17216.3	18067.5	17600.6	2123.2	2265.07	2159.6	24230.7	21586.9	19748.7	2177.2	2135.93	2127.27	8677.73	6863.47	10504.9	2157.53	2096.33	2066.73	9967.93	11532.2	13963.9	2119.87	2111.67	2096.27	7681.6	10262.5	12249.8	2133.33	2477.8	2285.53			66.7667	17609.9	18884.7	15773.6	2093.93	2150.33	2150.6	13083.8	12482.1	11561.5	2133.8
67.8333	16010.8	19376.7	19638	2066.13	2199.33	2167.4	17352.3	18254.8	17760.2	2121.93	2263.47	2157	24123.1	21455.5	19599.3	2177	2134.67	2125.53	8606.67	6857.67	10507.7	2156.33	2096.87	2067.4	9965.13	11547.4	13923.5	2118.07	2111.13	2094.33	7613.4	10162.7	12109.9	2129.6	2490.73	2283.27			67.8333	18163.1	19421.4	16240.1	2092.27	2147.73	2146.87	13935.5	13226.1	12288.9	2132.93
68.7	15849.7	19231.5	19451.7	2068.6	2198.47	2163.87	17360.6	18331	17805.4	2121.87	2263.53	2155.07	23913.3	21251	19386.8	2176.73	2134.27	2124.07	8515.07	6834.07	10466	2154.33	2094.73	2067.53	9925.47	11518.4	13831.3	2116.27	2109.6	2094	7520.53	10060.6	11937.4	2128	2505	2283.67			68.7	18662.7	19878.7	16659.9	2092.73	2146.07	2146.4	14693.8	13873	12914.8	2133.13
69.7667	15656.5	19043.9	19237.3	2064	2196.87	2159.87	17278.4	18323.6	17753.9	2121.6	2263.47	2154.33	23659.3	21008.1	19153.4	2175.73	2134.93	2123.33	8406.6	6794.53	10389.7	2154	2092.6	2070.47	9853.8	11461.1	13712.7	2115.67	2108.4	2094.07	7416.33	9949.6	11772.9	2124.2	2518.13	2283.07			69.7667	19065.5	20227.6	17008.4	2091.13	2144.13	2143.6	15322.5	14382.1	13407.5	2133.27
70.7667	15433.3	18837.3	19021.1	2066.87	2195.73	2155.73	17156	18250.3	17639.6	2121.87	2262.87	2153.13	23361.6	20719.5	18890.9	2175.13	2134.33	2122.4	8287.8	6737.87	10285.3	2152.93	2092.33	2070.87	9739.33	11375.7	13589.1	2114.4	2107.8	2095.2	7343.73	9865.27	11611.8	2123.2	2534.8	2277.87			70.7667	19342.6	20448.7	17243.6	2089.67	2143.8	2143.2	15800.1	14753.5	13757.1	2134.2
71.7667	15205.5	18603.9	18772.9	2063.8	2190.6	2150.73	16971.9	18113.5	17485.5	2121.47	2263.13	2152.33	23047.9	20438.3	18618.6	2174.27	2133.87	2121.67	8163.53	6685.73	10188.1	2152.8	2092.47	2071.73	9637.73	11295	13411.3	2113.53	2107.8	2096.33	7257.07	9742.87	11428.1	2121.27	2548.73	2277.87			71.7667	19460.1	20507.3	17351.6	2088.33	2144.4	2140.2	16093.1	14969.5	13965.7	2135.07
72.7667	14978.1	18362.5	18528.6	2063.53	2185.07	2147.27	16768.3	17955.7	17294.3	2120.87	2263.4	2151.8	22743.7	20143.7	18327.5	2173.47	2133.4	2120.8	8032.67	6615.27	10067.7	2150.93	2092.2	2073.47	9523.33	11147.3	13234.7	2113.2	2106.8	2100.27	7175.67	9639	11252.1	2120	2564.8	2277.27			72.7667	19495.9	20467.5	17386.9	2087.53	2146.2	2140.8	16274	15068.3	14044.9	2136.6
73.7	14730.1	18100.5	18293.9	2062.47	2177.73	2143.47	16536.1	17769.6	17087.8	2119.73	2262.6	2151.07	22417.1	19846.2	18038	2172.73	2132.93	2121.2	7900.2	6541	9937.8	2151.27	2093.07	2076.93	9409.87	10996.4	13043.8	2112.87	2106.47	2103.07	7081.4	9476.73	11079.9	2116.6	2577.4	2273.07			73.7	19403.3	20314.6	17299.9	2086.07	2146.53	2138.8	16313.8	15050.8	14021.8	2136.33
74.9333	14484.1	17849	18090.7	2066.27	2171.2	2141.13	16323.7	17589.1	16878	2118.53	2262.27	2150.27	22094.3	19546.5	17736.3	2172.6	2131.93	2120.67	7771.67	6467.8	9801.4	2150.07	2094.13	2078.73	9296	10843.7	12907.4	2112.6	2106.67	2107.27	6988.8	9313.47	10887.2	2116.47	2592.87	2272.53			74.9333	19260	20119.3	17166.5	2084.27	2148.47	2137	16282.5	14973.6	13946.6	2137.27
75.8333	14241.7	17587.2	17858.3	2066.8	2163.93	2139.67	16087	17400.7	16670.9	2116.4	2261.13	2150.2	21767.2	19267.6	17444.2	2172.87	2131.73	2120.73	7640.47	6394.13	9670.07	2149.07	2094.67	2081.27	9201.93	10698.9	12771.7	2112.93	2107.07	2111.27	6870.13	9168.33	10692.3	2115.2	2606.07	2270.93			75.8333	19068.2	19890.2	16998.1	2082.47	2148.6	2134.8	16186.1	14844.6	13827.3	2137.67
76.8333	13999	17326.7	17629.7	2069.33	2159.8	2138.47	15858.5	17212.5	16457.5	2115.47	2259.73	2150.4	21426.9	18973.9	17135.1	2172.4	2131.67	2121.27	7508.27	6310.13	9519.93	2147.53	2095.67	2084	9094.73	10566.3	12637.8	2113.53	2107.8	2116.33	6748.07	9032.27	10499.3	2115.8	2623.07	2264.2			76.8333	18876.5	19667.3	16835.6	2081.53	2147.93	2133.4	16086.7	14704.3	13690	2138.13
77.7667	13748.6	17057.3	17385.1	2074	2155.73	2136.07	15608.4	17014	16239.1	2114.67	2258.2	2150.87	21084.1	18679.9	16831.5	2172.4	2132.47	2122.4	7378.67	6232.07	9384.33	2147.87	2097.13	2086.93	8990.13	10442	12492	2113.67	2107.53	2118.8	6626.27	8882.73	10332.3	2115.47	2637.4	2261.8			77.7667	18674.8	19440.1	16658.3	2080.93	2146	2130.8	15951.2	14550.8	13551.5	2137.73
78.9	13510.8	16790.1	17125.9	2074.53	2151.67	2135.2	15362.5	16813	16016.9	2113.93	2257.13	2151	20740.1	18396.9	16534.7	2172	2132.93	2122.67	7243.6	6152	9234.33	2146.93	2097.2	2089.13	8888.2	10313.5	12356.8	2114.2	2109	2121.27	6511.67	8757.2	10146.7	2116.27	2653.33	2257.27			78.9	18471.9	19235.3	16507.6	2079.87	2144.4	2128.47	15834.7	14400.3	13413.3	2138.27
79.8333	13267.9	16508.8	16824.1	2074.53	2146.87	2134.87	15089.1	16593.3	15781.4	2112.73	2256.33	2151.33	20397.5	18115.9	16234.7	2171.47	2133.87	2123.47	7105.93	6069.87	9098.27	2146.27	2100.4	2090.67	8782.33	10183.1	12163.5	2115.33	2110.53	2122.67	6413.53	8620.33	9950.73	2116.33	2667.4	2251.4			79.8333	18261.2	19040.2	16354.7	2079.87	2142.67	2126.07	15706.7	14250	13275.9	2138.33
80.7667	13030.5	16224.3	16525.4	2074.6	2142.6	2134.07	14818.3	16371.6	15547	2112.27	2256.07	2151.6	20070.1	17836	15942.6	2171.93	2134.93	2125	6967.87	5987.73	8947.53	2147.47	2102.07	2092.47	8672.6	10068.7	11971.2	2117	2111.07	2123.8	6315.73	8466.07	9747.47	2116	2680.4	2244.67			80.7667	18045.1	18848.3	16199.8	2079.8	2141.6	2123.67	15575.1	14092.9	13140.4	2139.47
81.8333	12792.4	15938	16222.4	2075.13	2138.2	2133.87	14549.6	16143.9	15307.5	2110.6	2256.6	2152.73	19735.5	17552.8	15654.5	2173.67	2136.53	2127.27	6829.6	5904.8	8812.33	2148.93	2103.73	2094.47	8573.13	9934.2	11819.5	2119.07	2112	2124.53	6216.53	8310.07	9578.53	2115.27	2690.6	2240.2			81.8333	17825.9	18680.9	16040	2079.6	2140.6	2120.13	15438.8	13935.4	13006.5	2140.07
82.8333	12565.9	15651.5	15921.1	2075.47	2134.07	2134.67	14277.5	15918.3	15071.7	2109.4	2256.73	2154.53	19403.1	17264.8	15358	2174.67	2137.53	2129.13	6688.27	5814	8662	2150.53	2105	2095.2	8466.93	9793.67	11667.9	2121.67	2115.33	2126.8	6111.47	8154	9373.07	2116.27	2699.27	2229.07			82.8333	17592.5	18524.3	15894.7	2080.07	2140	2116.4	15283.7	13784.7	12870	2141.27
83.7	12336.3	15367.5	15616.7	2077.6	2130.27	2134.67	14006.5	15694.6	14839.1	2108.4	2257.53	2156.67	19081.9	16973.6	15049.8	2177.13	2139.2	2130.53	6550.87	5723.73	8523.6	2152.13	2109.07	2096.2	8357.27	9661.33	11516.1	2124.07	2117.87	2129.67	6012.73	8010	9168.53	2117.27	2707.2	2222.2			83.7	17356.7	18371.3	15747.2	2081.6	2140.67	2114	15128.4	13628.6	12736.1	2143.33
84.9	12113.3	15077	15300.8	2079.73	2126	2135.93	13713.6	15455.5	14597.1	2108	2258.2	2158.4	18749.2	16671.7	14739	2179.73	2140.27	2133.07	6407.87	5625.87	8376.2	2155.07	2109.6	2097.53	8246.33	9527.8	11361.7	2127.33	2120.33	2132.73	5890.93	7868.73	8988.67	2118.2	2715.4	2209.8			84.9	17103.3	18217.6	15594.3	2083	2140.8	2111.33	14966.6	13467.5	12594.4	2145.67
85.8333	11884.7	14786.7	14980.3	2081.73	2121.87	2137.4	13421.1	15208.5	14353.7	2107.2	2259.13	2159.73	18406.5	16350.3	14424.7	2182.33	2141.93	2135.8	6265.13	5528.4	8234.73	2157.4	2111.4	2099.47	8138.4	9386.87	11198.5	2130.4	2123.6	2136.8	5784	7709.07	8802.73	2120.13	2720.67	2203			85.8333	16841.3	18056.9	15439.8	2083.93	2143.07	2108.6	14802.9	13304.1	12452.9	2147.13
86.8333	11667.7	14494.9	14656.4	2084.47	2118.4	2140.07	13119.9	14958.1	14108.9	2108.4	2260	2160.07	18025.5	16018.4	14111.9	2185.4	2143.67	2137.4	6122.33	5428.8	8083.93	2159.33	2114.87	2101.07	8018.6	9240.27	11017.5	2134.13	2127	2140.67	5682.8	7557.87	8599.47	2122.4	2723.07	2192.2			86.8333	16587.3	17867.1	15282.6	2085.93	2145.47	2106.13	14636.3	13130.5	12307	2148.67
87.8667	11443.2	14207.9	14328.7	2086.33	2114.87	2142.6	12826.5	14707.5	13864.7	2108.53	2262.2	2159.27	17664.5	15687.3	13809.7	2189.27	2146.07	2141.2	5973.13	5321.53	7940.93	2161.53	2119	2103.2	7909.8	9103.8	10837.9	2139.73	2130.6	2145.6	5585	7407	8424.8	2124.07	2723.53	2187.73			87.8667	16350.9	17654.3	15095.5	2086.6	2148.33	2103.6	14483.4	12948.5	12160.1	2149.73
88.7667	11223.3	13925.3	13984.1	2088.4	2110.73	2145.2	12536.5	14445.2	13610.8	2109.53	2263.53	2159.73	17288.3	15347.9	13520.1	2192.67	2146.93	2144.73	5818	5208	7792.53	2163.8	2121.67	2104.47	7794.93	8957.27	10653.1	2145.2	2134.4	2151.33	5484.87	7260.13	8263.8	2127.4	2719.13	2178.93			88.7667	16112.3	17420	14886.9	2087.47	2150.4	2101.47	14313.1	12755.5	11995.5	2150
89.7667	11007.9	13654.5	13645.7	2091.07	2107.53	2146.4	12264.9	14195.3	13362.6	2110.07	2264.93	2162.67	16877.1	14997.9	13227.1	2195.73	2148.47	2146.33	5666.4	5094	7642	2165.87	2125.07	2106.13	7684.07	8816	10467.6	2149.87	2138.73	2157.6	5389.33	7116.13	8081.8	2131.07	2709.8	2177.6			89.7667	15890.7	17161.4	14663.7	2088.73	2152.4	2102.47	14139.9	12556.5	11828	2149.33
90.8333	10791.6	13373.8	13288	2094.13	2103.8	2147.33	11969.5	13936.3	13098.5	2110.4	2266.2	2164.73	16486.2	14651.7	12929.8	2198.6	2149.2	2147.4	5511.93	4974.53	7489.2	2167.53	2126.67	2105.53	7570.6	8667	10309.6	2153.13	2142.8	2164.07	5291.33	6980.4	7931.2	2134.87	2700.33	2174			90.8333	15676.7	16835.8	14416.6	2090.73	2153.2	2102.53	13954.1	12349.9	11639.9	2148.4
91.7667	10683	13242.8	13114.8	2095.5	2102	2148.08	11833	13815.4	12974.1	2109.83	2267.08	2166.5	16319.6	14485.2	12787.8	2200.33	2149.58	2148.75	5432.5	4912.75	7416	2168.58	2127.17	2105.58	7519.17	8600.08	10208.9	2155.42	2145.5	2168.5	5239.08	6912.08	7859.58	2137.08	2695.58	2174.33			91.7667	15575.9	16689.8	14291.1	2090.92	2153.67	2103.17	13860.7	12250.8	11549.7	2148.42
92.8667	10576.3	13109.3	12927.1	2097.33	2099.67	2147.56	11690.3	13687.4	12843.3	2109.78	2267	2169.89	16118.2	14314.2	12637.6	2201.22	2148.89	2147.44	5356.33	4852.56	7339.22	2169.44	2127.78	2105.33	7463.78	8522.56	10111.7	2155.89	2147.22	2172	5188.89	6853.89	7778.11	2139.44	2688.89	2171.67			92.8667	15452.8	16521.9	14156.7	2092.11	2153.78	2105.11	13758.3	12139.3	11445.4	2147.89
[truncated: 26 more columns]

## Sheet: Figure 2b
Time	C115S	C115S	R32A	R32A	R56A	R56A	R56A/K57A	R56A/K57A	Control (no HisG)	Control (no HisG)
0	1.3433	0.6765	0.713	0.6041	0.8271	0.815	0.4073	0.7759	0.6985	0.6246
30	1.3422	0.6805	0.7156	0.607	0.8272	0.8154	0.4059	0.7765	0.6983	0.6255
60	1.342	0.6792	0.7198	0.6095	0.8284	0.816	0.4059	0.7766	0.699	0.6268
90	1.3422	0.6804	0.7248	0.6117	0.8307	0.8176	0.407	0.777	0.6987	0.6251
120	1.3425	0.6812	0.7279	0.6141	0.8325	0.8194	0.4084	0.7778	0.6988	0.6251
150	1.3427	0.6837	0.7317	0.6171	0.8341	0.821	0.4099	0.7769	0.6979	0.6258
180	1.3435	0.6853	0.7349	0.6192	0.836	0.8226	0.4115	0.7775	0.6997	0.6262
210	1.3444	0.6878	0.7389	0.6227	0.8379	0.8243	0.4128	0.7784	0.699	0.6267
240	1.3453	0.6885	0.7428	0.6251	0.8393	0.8259	0.4141	0.7777	0.6993	0.6271
270	1.3459	0.691	0.7467	0.6281	0.8421	0.8281	0.4157	0.7797	0.6999	0.6276
300	1.3475	0.6955	0.7502	0.6304	0.844	0.8299	0.4173	0.7783	0.7004	0.6283
330	1.3469	0.698	0.7542	0.6331	0.8467	0.8329	0.4189	0.7786	0.7006	0.6289
360	1.3485	0.6961	0.7569	0.6361	0.8484	0.8352	0.4203	0.7809	0.7006	0.6294
390	1.3481	0.699	0.7604	0.6385	0.8502	0.8383	0.4216	0.7798	0.7028	0.6302
420	1.3494	0.6989	0.764	0.6409	0.8514	0.8391	0.423	0.7802	0.702	0.6308
450	1.3504	0.7011	0.7676	0.6435	0.8535	0.8409	0.4243	0.7807	0.7029	0.6315
480	1.3516	0.7024	0.7706	0.6461	0.8553	0.8442	0.4257	0.7806	0.7062	0.6321
510	1.3514	0.7029	0.775	0.6487	0.8577	0.845	0.4273	0.7815	0.7043	0.6329
540	1.3517	0.7042	0.7784	0.6511	0.8597	0.8461	0.4282	0.7809	0.7061	0.6337
570	1.3522	0.7059	0.7823	0.6541	0.8619	0.8498	0.4297	0.7825	0.7051	0.6345
600	1.3537	0.7088	0.7847	0.6562	0.8638	0.8507	0.4311	0.7814	0.7062	0.6352
630	1.3539	0.7093	0.7881	0.6586	0.8663	0.8519	0.4322	0.782	0.7077	0.6358
660	1.3543	0.7104	0.7927	0.6611	0.8681	0.8542	0.4334	0.7844	0.708	0.6364
690	1.356	0.7117	0.7965	0.6648	0.8705	0.8566	0.4346	0.7829	0.7089	0.6371
720	1.3564	0.7139	0.7992	0.667	0.8732	0.8588	0.4358	0.7833	0.7083	0.6378
750	1.3565	0.7149	0.8019	0.6687	0.8744	0.8611	0.4369	0.7835	0.71	0.6384
780	1.358	0.7162	0.8039	0.671	0.8775	0.8664	0.4384	0.7843	0.7092	0.6389
810	1.3586	0.7186	0.8066	0.6739	0.8801	0.8652	0.4396	0.7841	0.7102	0.6394
840	1.36	0.72	0.8111	0.6768	0.8823	0.8677	0.4408	0.785	0.7102	0.6401
870	1.3619	0.7211	0.8149	0.6794	0.8851	0.8701	0.442	0.7846	0.7112	0.6405

## Sheet: Figure 2c
Time (s)	C115S (0.8uM Z)	C115S (0.8uM Z)	C115S (2uM Z)	C115S (2 uM Z)	C115S (5 uM Z)	C115S (5 uM Z)	C115S (8 uM Z)	C115S (8 uM Z)	C115S (15 uM Z)	C115S (15 uM Z)	R32A (0.4 uM Z)	R32A (0.4 uM Z)	R32A (0.8 uM Z)	R32A (0.8 uM Z)	R32A (2 uM Z)	R32A (2 uM Z)	R32A (4 uM Z)	R32A (4 uM Z)	R32A (8 uM Z)	R32A (8 uM Z)	R56A (0.8 uM Z)	R56A (0.8 uM Z)	R56A (2 uM Z)	R56A (2 uM Z)	R56A (4 uM Z)	R56A (4 uM Z)	R56A (8 uM Z)	R56A (8 uM Z)	R56A (15 uM Z)	R56A (15 uM Z)	R56AK57A (0.7 uM Z)	R56AK57A (0.7 uM Z)	R56AK57A (2.6 uM Z)	R56AK57A (2.6 uM Z)	R56AK57A (4.4 uM Z)	R56AK57A (4.4 uM Z)	R56AK57A (7.4uM Z)	R56AK57A (7.4uM Z)	R56AK57A (11.1 uM Z)	R56AK57A (11.1 uM Z)	WT (0.2 uM Z)	WT (0.2 uM Z)	WT (0.4 uM Z)	WT (0.4 uM Z)	WT (1.3 uM Z)	WT (1.3 uM Z)	WT (2.6 uM Z)	WT (2.6 uM Z)	WT (5.1 uM Z)
0	0.6648	0.6965	0.6103	0.7867	0.7593	0.8536	0.8307	0.8975	0.9469	1.0452	0.6335	0.7222	0.6384	0.7934	0.8742	0.7861	0.9007	0.7889	0.8084	0.9714	0.6798	0.6866	0.6795	0.6465	0.7208	0.6751	0.835	0.7631	0.917	0.8617	0.6419	0.6897	0.7994	0.699	0.7749	0.7878	0.7911	0.8005	0.9186	0.9252	0.6929	0.9913	0.6998	0.8856	0.7376	0.8702	0.8131	0.9641	0.8964
1	0.6648	0.6968	0.6108	0.7874	0.7606	0.8545	0.8317	0.899	0.948	1.0463	0.6334	0.7223	0.6389	0.794	0.8752	0.7871	0.9015	0.7899	0.8096	0.9725	0.6799	0.6867	0.6797	0.647	0.7213	0.6758	0.8359	0.7638	0.9181	0.8626	0.642	0.6894	0.7995	0.6992	0.7751	0.788	0.7916	0.8009	0.919	0.9256	0.6935	0.9918	0.7007	0.8861	0.739	0.8717	0.8151	0.9661	0.8985
2	0.6652	0.6971	0.6115	0.7881	0.7621	0.8556	0.8326	0.9009	0.9491	1.0473	0.6338	0.7226	0.6393	0.7947	0.876	0.788	0.9025	0.791	0.8106	0.9736	0.68	0.6869	0.68	0.6471	0.722	0.6761	0.8369	0.7647	0.9193	0.8639	0.6423	0.6896	0.7998	0.6993	0.7753	0.7881	0.7919	0.8012	0.9193	0.9261	0.694	0.9924	0.7017	0.8867	0.7408	0.8733	0.8169	0.9683	0.901
3	0.6652	0.6975	0.6119	0.7889	0.7635	0.8568	0.8338	0.9021	0.9502	1.0486	0.6341	0.7229	0.6399	0.7954	0.8768	0.7891	0.9036	0.7925	0.8121	0.9748	0.6802	0.6869	0.6804	0.6475	0.7227	0.6769	0.8377	0.7654	0.9205	0.8647	0.6422	0.6896	0.8	0.6994	0.7757	0.7882	0.7925	0.8015	0.9197	0.9267	0.6945	0.993	0.7024	0.8874	0.7426	0.8751	0.8188	0.9704	0.9031
4	0.6656	0.6977	0.6124	0.7898	0.7651	0.8579	0.8346	0.9038	0.9511	1.0499	0.6345	0.7233	0.6406	0.796	0.8774	0.7902	0.9046	0.7936	0.8132	0.9761	0.6805	0.6873	0.6808	0.6478	0.7232	0.6775	0.8388	0.7661	0.9214	0.8657	0.6426	0.69	0.8003	0.6995	0.7759	0.7886	0.7933	0.8017	0.9201	0.9272	0.6953	0.9937	0.7031	0.8882	0.7442	0.8763	0.8204	0.9726	0.9052
5	0.6657	0.698	0.613	0.7904	0.7665	0.859	0.836	0.9054	0.9522	1.0512	0.6349	0.7235	0.641	0.7965	0.8781	0.791	0.9057	0.7948	0.8145	0.9773	0.6805	0.6873	0.681	0.6479	0.724	0.6783	0.8396	0.7671	0.9224	0.8667	0.6425	0.6899	0.8005	0.6998	0.7759	0.7885	0.7937	0.802	0.9205	0.9274	0.6957	0.9944	0.7043	0.8889	0.7461	0.878	0.8224	0.9751	0.9075
6	0.6662	0.6985	0.6138	0.7909	0.7678	0.8602	0.8368	0.9069	0.9535	1.0525	0.6355	0.7239	0.6415	0.7971	0.8791	0.7924	0.9067	0.796	0.8158	0.9783	0.6808	0.6875	0.6814	0.6484	0.7245	0.6789	0.8404	0.7677	0.9235	0.8679	0.6425	0.69	0.8005	0.6999	0.7762	0.7889	0.7942	0.8024	0.9208	0.9277	0.6964	0.9947	0.7047	0.8896	0.7478	0.8796	0.8241	0.9769	0.9097
7	0.6663	0.6988	0.6141	0.7917	0.7691	0.8614	0.8378	0.9088	0.9544	1.0538	0.636	0.7244	0.6422	0.7977	0.8795	0.7934	0.9076	0.7971	0.817	0.9796	0.6808	0.6877	0.6817	0.6487	0.7251	0.6794	0.8413	0.7688	0.9247	0.8689	0.6427	0.6902	0.8006	0.6998	0.7766	0.7892	0.7946	0.8026	0.9212	0.9282	0.6969	0.9954	0.7059	0.8907	0.7495	0.8811	0.8261	0.9793	0.9116
8	0.6668	0.6992	0.6148	0.7924	0.7702	0.8628	0.8387	0.9104	0.9555	1.0553	0.6363	0.7247	0.6425	0.7985	0.8806	0.7942	0.9086	0.7983	0.8185	0.9805	0.681	0.6877	0.6821	0.649	0.7258	0.6798	0.8422	0.7695	0.9255	0.8699	0.6428	0.6901	0.801	0.6999	0.7768	0.7893	0.795	0.8028	0.9217	0.9286	0.6973	0.9958	0.7066	0.8915	0.7515	0.8828	0.8279	0.9813	0.9139
9	0.667	0.6993	0.6155	0.793	0.7712	0.8638	0.8398	0.9117	0.9567	1.0565	0.6369	0.725	0.6432	0.7989	0.8815	0.7953	0.9095	0.7994	0.8195	0.9815	0.681	0.688	0.6825	0.6491	0.7264	0.6807	0.8432	0.7704	0.9269	0.8709	0.6427	0.6902	0.8011	0.7001	0.7771	0.7894	0.7954	0.8031	0.9217	0.9291	0.6981	0.9963	0.7075	0.8922	0.7531	0.8845	0.8297	0.9835	0.9162
10	0.6674	0.6999	0.616	0.7939	0.7724	0.8648	0.841	0.9136	0.9578	1.0576	0.6371	0.7256	0.6436	0.7998	0.8821	0.7965	0.9107	0.8007	0.8208	0.9828	0.6815	0.688	0.683	0.6494	0.7271	0.6813	0.844	0.7713	0.9277	0.872	0.6428	0.6905	0.8014	0.7004	0.7772	0.7898	0.7958	0.8035	0.9223	0.9292	0.6987	0.997	0.7081	0.8934	0.7549	0.8862	0.8314	0.9853	0.9182
11	0.6677	0.7001	0.6166	0.7943	0.7734	0.8659	0.8418	0.9151	0.9586	1.059	0.6374	0.7259	0.6441	0.8004	0.883	0.7974	0.9116	0.8018	0.8219	0.9836	0.6818	0.6885	0.6832	0.6498	0.7276	0.6818	0.8449	0.7721	0.9287	0.873	0.6429	0.6904	0.8017	0.7002	0.7775	0.7899	0.7962	0.8036	0.9226	0.9296	0.6991	0.9973	0.7089	0.894	0.7567	0.8878	0.8333	0.9873	0.9204
12	0.6677	0.7006	0.6172	0.795	0.7745	0.8669	0.8429	0.9166	0.9597	1.0602	0.6378	0.7261	0.6446	0.8011	0.8835	0.7985	0.9128	0.8031	0.8233	0.9849	0.6817	0.6883	0.6837	0.6496	0.7282	0.6826	0.8459	0.773	0.9296	0.8743	0.6429	0.6905	0.802	0.7006	0.7776	0.7901	0.7965	0.8041	0.9231	0.9302	0.6996	0.9976	0.7098	0.8949	0.7581	0.8895	0.835	0.9896	0.9227
13	0.6683	0.7008	0.6179	0.7958	0.7755	0.8682	0.8439	0.9183	0.9605	1.0616	0.6381	0.7266	0.645	0.8018	0.8844	0.7996	0.9137	0.8043	0.8242	0.9857	0.6819	0.6886	0.6841	0.6499	0.7288	0.6829	0.8467	0.7738	0.9309	0.8753	0.643	0.6905	0.8021	0.7007	0.7779	0.7903	0.7971	0.8043	0.9232	0.9305	0.7003	0.9983	0.7106	0.8958	0.7599	0.8909	0.8367	0.9915	0.9246
14	0.6687	0.7013	0.6183	0.7964	0.7767	0.8692	0.8451	0.9199	0.9615	1.063	0.6384	0.7267	0.6454	0.8024	0.8851	0.8007	0.9147	0.8056	0.8256	0.9869	0.6819	0.6887	0.6845	0.6502	0.7297	0.6835	0.8475	0.7747	0.9317	0.8764	0.6432	0.6907	0.8023	0.7009	0.7781	0.7904	0.7974	0.8047	0.9238	0.9306	0.7009	0.9989	0.7116	0.8967	0.7617	0.8928	0.8384	0.9937	0.9269
15	0.6688	0.7016	0.619	0.7971	0.7778	0.8703	0.846	0.9214	0.9624	1.0643	0.6385	0.7272	0.6459	0.8032	0.8859	0.8015	0.9157	0.8067	0.827	0.9881	0.6819	0.6889	0.6848	0.6504	0.7301	0.684	0.8485	0.7754	0.9328	0.8776	0.6432	0.6907	0.8025	0.7011	0.7784	0.7907	0.7977	0.8049	0.9241	0.9312	0.7013	0.9994	0.7125	0.8976	0.7634	0.8943	0.8404	0.9959	0.9288
16	0.6692	0.702	0.6194	0.7982	0.7789	0.8713	0.8469	0.9232	0.9637	1.0655	0.6388	0.7276	0.6463	0.8038	0.8868	0.8027	0.9167	0.808	0.8281	0.9891	0.6822	0.6892	0.6853	0.6508	0.7307	0.6848	0.8493	0.7764	0.9339	0.8785	0.6431	0.6908	0.8027	0.7012	0.7787	0.7909	0.7983	0.8052	0.9245	0.9315	0.7019	1	0.7134	0.8984	0.7652	0.8958	0.842	0.9978	0.9308
17	0.6694	0.7022	0.6203	0.7986	0.7801	0.8725	0.8481	0.9248	0.9647	1.0667	0.639	0.7278	0.6468	0.8044	0.8874	0.8038	0.9178	0.8092	0.8294	0.9902	0.6824	0.6894	0.6857	0.6511	0.7314	0.6856	0.8503	0.7771	0.9346	0.8795	0.6433	0.6907	0.8028	0.7016	0.7789	0.791	0.7987	0.8055	0.9247	0.9319	0.7025	1.0007	0.7143	0.899	0.7669	0.8976	0.8439	1	0.9328
18	0.6696	0.7025	0.6207	0.7992	0.7811	0.8737	0.8491	0.9263	0.9656	1.0682	0.6387	0.7283	0.6473	0.805	0.8882	0.8048	0.9187	0.8104	0.8308	0.9915	0.6824	0.6896	0.6861	0.6515	0.7318	0.6862	0.851	0.7779	0.9357	0.8805	0.6434	0.691	0.8031	0.7017	0.779	0.7914	0.7992	0.806	0.9255	0.9322	0.7031	1.0011	0.7151	0.9	0.7684	0.8993	0.8455	1.0021	0.9351
19	0.6699	0.7031	0.6213	0.7999	0.7821	0.8748	0.85	0.9279	0.9665	1.0694	0.6389	0.7287	0.6478	0.8057	0.8894	0.8058	0.9196	0.8114	0.8318	0.9925	0.6825	0.6899	0.6863	0.6518	0.7326	0.6867	0.852	0.7788	0.9368	0.8817	0.6435	0.6912	0.8032	0.7016	0.7794	0.7915	0.7997	0.8061	0.9257	0.9324	0.7035	1.0018	0.716	0.9009	0.7702	0.9007	0.8474	1.0043	0.9373
20	0.6701	0.7034	0.6219	0.8007	0.7834	0.8758	0.8509	0.9295	0.9675	1.0707	0.6387	0.7291	0.6483	0.8062	0.89	0.8071	0.9207	0.8127	0.8329	0.9936	0.6825	0.69	0.6867	0.6522	0.7333	0.6875	0.8529	0.7797	0.9378	0.8826	0.6436	0.6912	0.8033	0.7019	0.7795	0.7916	0.7999	0.8064	0.9264	0.933	0.704	1.0023	0.7169	0.9015	0.7722	0.9025	0.8491	1.0063	0.9393
21	0.6705	0.7037	0.6227	0.8015	0.7844	0.8768	0.852	0.9313	0.9686	1.072	0.6389	0.7291	0.6486	0.8071	0.8905	0.8082	0.9216	0.8137	0.8342	0.9946	0.683	0.6902	0.6871	0.6525	0.7339	0.6881	0.8537	0.7805	0.9388	0.8835	0.6436	0.6914	0.8038	0.7021	0.7796	0.7918	0.8005	0.8067	0.9269	0.9333	0.7046	1.0026	0.7177	0.9023	0.7737	0.9041	0.851	1.0084	0.9414
22	0.6708	0.7041	0.6232	0.8021	0.7853	0.8782	0.853	0.933	0.9696	1.0733	0.6389	0.7297	0.6491	0.8077	0.8915	0.8092	0.9226	0.8149	0.8353	0.9959	0.683	0.6906	0.6872	0.6528	0.7344	0.6886	0.8546	0.7813	0.9399	0.8847	0.6437	0.6913	0.804	0.7021	0.7801	0.7921	0.8008	0.8069	0.9273	0.9336	0.7051	1.0035	0.7188	0.9029	0.7754	0.9059	0.8528	1.0103	0.9431
23	0.6714	0.7043	0.6238	0.8029	0.7866	0.879	0.8541	0.9347	0.9708	1.0747	0.6391	0.7299	0.6497	0.8083	0.8919	0.8102	0.9235	0.8161	0.8367	0.9968	0.683	0.6907	0.6877	0.6533	0.7351	0.6891	0.8555	0.782	0.9408	0.8855	0.6439	0.6915	0.804	0.7022	0.7803	0.7924	0.8012	0.8071	0.9279	0.9339	0.7055	1.0042	0.7197	0.9041	0.7771	0.9075	0.8547	1.0126	0.9454
24	0.6715	0.7048	0.6243	0.8036	0.7876	0.8801	0.8549	0.936	0.9717	1.0759	0.6392	0.7305	0.6499	0.8088	0.893	0.8112	0.9242	0.8173	0.8378	0.9979	0.6834	0.6906	0.6881	0.6536	0.7359	0.69	0.8562	0.783	0.9421	0.8867	0.644	0.6917	0.8042	0.7024	0.7805	0.7923	0.8016	0.8076	0.9283	0.9345	0.7062	1.0045	0.7204	0.9048	0.7784	0.909	0.8562	1.0146	0.9473
25	0.6719	0.7051	0.625	0.8043	0.7887	0.8812	0.8561	0.9377	0.9727	1.0772	0.6395	0.7308	0.6505	0.8095	0.8934	0.8122	0.9253	0.8184	0.8392	0.9991	0.6832	0.6912	0.6884	0.6538	0.7365	0.6904	0.8571	0.7838	0.9428	0.8876	0.644	0.6919	0.8045	0.7025	0.7808	0.7926	0.8022	0.8079	0.9286	0.935	0.7067	1.0052	0.7212	0.9054	0.7804	0.9106	0.8581	1.0168	0.9491
26	0.6721	0.7054	0.6257	0.8052	0.7896	0.8824	0.8572	0.9394	0.9736	1.0787	0.6397	0.7312	0.651	0.8101	0.8943	0.8133	0.9264	0.8198	0.8404	1.0001	0.6837	0.6913	0.6887	0.6539	0.737	0.691	0.858	0.7847	0.9439	0.8886	0.6442	0.6919	0.8047	0.7026	0.781	0.7929	0.8025	0.8081	0.9294	0.9351	0.707	1.0059	0.7222	0.9064	0.782	0.9121	0.86	1.019	0.9512
27	0.6725	0.7058	0.6262	0.8056	0.7906	0.8835	0.8581	0.941	0.9746	1.0798	0.6399	0.7315	0.6515	0.8105	0.8949	0.8141	0.9272	0.8209	0.8415	1.001	0.6837	0.6913	0.6895	0.6544	0.7375	0.6916	0.8589	0.7855	0.9448	0.8897	0.644	0.692	0.8049	0.7029	0.781	0.7931	0.803	0.8084	0.9296	0.9353	0.7077	1.0064	0.7231	0.9073	0.784	0.9138	0.8617	1.021	0.9533
28	0.6727	0.7062	0.6269	0.8064	0.7917	0.8846	0.8593	0.9427	0.9757	1.0815	0.6404	0.7319	0.6519	0.8112	0.8959	0.8151	0.9282	0.8218	0.8428	1.0023	0.6838	0.6917	0.6896	0.6545	0.7381	0.6923	0.8597	0.7867	0.9458	0.8909	0.6443	0.6922	0.8051	0.7032	0.7814	0.7933	0.8033	0.8086	0.9301	0.9358	0.7082	1.0067	0.7237	0.9079	0.7853	0.9157	0.8634	1.0229	0.9552
29	0.673	0.7065	0.6274	0.8069	0.7928	0.8856	0.8599	0.9443	0.9765	1.0825	0.6405	0.7322	0.6524	0.8117	0.8963	0.816	0.9291	0.8233	0.8441	1.0034	0.6842	0.6921	0.69	0.655	0.7388	0.6931	0.8607	0.7875	0.9468	0.8915	0.6444	0.6922	0.8051	0.7032	0.7814	0.7936	0.8038	0.8089	0.9305	0.9364	0.7087	1.0074	0.7246	0.9086	0.787	0.9168	0.865	1.025	0.9571
30	0.6733	0.7068	0.6281	0.8076	0.7938	0.8865	0.8613	0.9461	0.9777	1.0837	0.6407	0.7325	0.6527	0.8124	0.897	0.8172	0.9302	0.8243	0.8452	1.0045	0.6841	0.6922	0.6906	0.6553	0.7394	0.6935	0.8615	0.7883	0.9476	0.8927	0.6445	0.6923	0.8054	0.7033	0.7818	0.7937	0.804	0.8092	0.931	0.9365	0.7092	1.0079	0.7256	0.9094	0.7887	0.9186	0.8669	1.0271	0.9593
31	0.6735	0.7072	0.6285	0.8082	0.7948	0.8877	0.8623	0.9477	0.9786	1.0851	0.641	0.733	0.6533	0.8131	0.8978	0.818	0.931	0.8254	0.8462	1.0058	0.6843	0.6924	0.6908	0.6557	0.7399	0.6943	0.8624	0.7892	0.9486	0.8936	0.6446	0.6925	0.8056	0.7035	0.7822	0.7939	0.8047	0.8093	0.9314	0.937	0.7097	1.0086	0.7265	0.91	0.7905	0.9202	0.8686	1.0291	0.9614
32	0.674	0.7075	0.629	0.8089	0.796	0.8888	0.8631	0.9491	0.9797	1.0864	0.6412	0.7333	0.6536	0.8137	0.8985	0.8191	0.9321	0.8267	0.8475	1.0068	0.6845	0.6927	0.6912	0.6559	0.7407	0.6948	0.8632	0.79	0.9495	0.8946	0.6448	0.6926	0.806	0.7035	0.7824	0.7941	0.8048	0.8097	0.9321	0.9373	0.7101	1.0091	0.7274	0.9111	0.7919	0.9215	0.8705	1.0312	0.9633
33	0.6743	0.7078	0.6296	0.8099	0.7971	0.8899	0.8644	0.9507	0.9804	1.0876	0.6415	0.7337	0.6542	0.8144	0.8992	0.8198	0.9328	0.8279	0.8487	1.0077	0.6847	0.6928	0.6916	0.6563	0.7414	0.6957	0.8639	0.7911	0.9504	0.8955	0.6449	0.6927	0.8062	0.7038	0.7826	0.7945	0.8054	0.8098	0.9324	0.9374	0.7106	1.0096	0.7283	0.9119	0.7938	0.9235	0.8721	1.033	0.965
34	0.6747	0.7081	0.6303	0.8103	0.798	0.8909	0.8653	0.9527	0.9818	1.0886	0.6417	0.734	0.6548	0.8149	0.9	0.821	0.9338	0.8289	0.8498	1.0091	0.6848	0.693	0.6917	0.6564	0.742	0.6962	0.8649	0.792	0.9514	0.8966	0.6451	0.6928	0.8063	0.704	0.7827	0.7946	0.8056	0.8103	0.9329	0.938	0.7111	1.0102	0.7291	0.9126	0.7955	0.9252	0.8737	1.035	0.9673
35	0.6748	0.7086	0.6309	0.811	0.7994	0.8921	0.8663	0.9541	0.9824	1.0901	0.642	0.7343	0.6552	0.8156	0.9007	0.822	0.9348	0.8302	0.8511	1.0102	0.6848	0.6933	0.692	0.6569	0.7426	0.697	0.8655	0.7929	0.9521	0.8974	0.645	0.6931	0.8066	0.7041	0.783	0.7948	0.8062	0.8107	0.9332	0.9384	0.7115	1.0107	0.7298	0.9135	0.7971	0.9265	0.8755	1.0369	0.9691
36	0.6756	0.7088	0.6312	0.8118	0.8001	0.8931	0.8673	0.9557	0.9837	1.0913	0.6421	0.7349	0.6557	0.8161	0.9017	0.8232	0.9356	0.8312	0.8525	1.0113	0.6851	0.6936	0.6922	0.6572	0.7431	0.6974	0.8664	0.7937	0.9531	0.8984	0.6452	0.6933	0.8069	0.7044	0.7833	0.7952	0.8066	0.811	0.9335	0.9388	0.7121	1.011	0.7309	0.9141	0.7989	0.9281	0.8772	1.0391	0.9712
37	0.6754	0.7092	0.6319	0.8126	0.8012	0.8941	0.8682	0.9574	0.9848	1.093	0.6423	0.7351	0.6563	0.8168	0.9023	0.8241	0.9365	0.8323	0.8536	1.0124	0.685	0.6936	0.6928	0.6578	0.7436	0.6979	0.8673	0.7947	0.9543	0.8994	0.6452	0.6934	0.8068	0.7044	0.7835	0.7952	0.8072	0.8112	0.9341	0.9392	0.7124	1.0115	0.7316	0.9149	0.8006	0.9298	0.8788	1.0411	0.9732
38	0.6759	0.7096	0.6326	0.8131	0.8022	0.8951	0.8691	0.959	0.9857	1.0939	0.6426	0.7355	0.6568	0.8172	0.903	0.8251	0.9375	0.8334	0.8549	1.0132	0.6851	0.6938	0.6931	0.6581	0.7443	0.6985	0.868	0.7957	0.9552	0.9001	0.6454	0.6934	0.8072	0.7046	0.7837	0.7958	0.8075	0.8117	0.9346	0.9395	0.713	1.0119	0.7324	0.9157	0.8019	0.9314	0.8808	1.0429	0.9751
39	0.6762	0.7099	0.633	0.8138	0.8033	0.8964	0.8703	0.9608	0.9867	1.0954	0.6428	0.736	0.6572	0.818	0.9039	0.8261	0.9384	0.8347	0.8561	1.0144	0.6854	0.694	0.6933	0.6585	0.745	0.6989	0.869	0.7966	0.956	0.901	0.6455	0.6936	0.8075	0.705	0.784	0.7958	0.8078	0.8119	0.9349	0.9399	0.7137	1.0129	0.7333	0.9168	0.8037	0.9332	0.8823	1.0448	0.977
40	0.6764	0.7103	0.6337	0.8148	0.8043	0.8975	0.8711	0.9623	0.9878	1.0966	0.643	0.7362	0.6577	0.8189	0.9045	0.827	0.9396	0.8359	0.8571	1.0156	0.6856	0.6942	0.6936	0.6588	0.7456	0.6999	0.8697	0.7976	0.9572	0.9022	0.6456	0.6936	0.8076	0.7049	0.7842	0.7959	0.8083	0.8122	0.9352	0.9402	0.7143	1.013	0.7339	0.9173	0.8053	0.9347	0.8842	1.0469	0.9792
41	0.6768	0.7106	0.6342	0.8153	0.8053	0.8985	0.8722	0.9639	0.989	1.0978	0.6432	0.7368	0.6583	0.8192	0.9051	0.8281	0.9404	0.837	0.8585	1.0164	0.6858	0.6945	0.6939	0.6594	0.7464	0.7005	0.8707	0.7986	0.9579	0.903	0.6455	0.6936	0.8078	0.7051	0.7843	0.7964	0.8085	0.8125	0.9357	0.9408	0.7147	1.0139	0.7348	0.9183	0.8072	0.9362	0.8857	1.0486	0.981
42	0.677	0.711	0.6348	0.816	0.8064	0.8995	0.8735	0.9656	0.9899	1.0991	0.6435	0.737	0.6589	0.8198	0.9063	0.8289	0.9414	0.8381	0.8597	1.0178	0.686	0.6946	0.6945	0.6597	0.7469	0.701	0.8714	0.7994	0.9587	0.9039	0.6457	0.6937	0.808	0.7051	0.7846	0.7965	0.8093	0.813	0.9359	0.941	0.7152	1.0144	0.7358	0.919	0.8084	0.9376	0.8874	1.0506	0.9831
43	0.6775	0.7112	0.6353	0.8169	0.8074	0.9008	0.8742	0.9672	0.991	1.1008	0.6439	0.7376	0.6593	0.8205	0.9069	0.83	0.9424	0.8391	0.8607	1.0188	0.6858	0.6948	0.6947	0.66	0.7476	0.7015	0.8723	0.8	0.9598	0.9048	0.6461	0.6939	0.8081	0.7054	0.7848	0.7967	0.8096	0.8132	0.9364	0.9414	0.7158	1.0149	0.7364	0.92	0.8102	0.9393	0.8891	1.0525	0.9851
44	0.6777	0.7116	0.6361	0.8174	0.8085	0.9017	0.8752	0.969	0.9918	1.102	0.6442	0.7378	0.66	0.8211	0.9075	0.8311	0.9432	0.8403	0.8619	1.0198	0.6861	0.6949	0.6951	0.6603	0.7482	0.7022	0.873	0.8012	0.9606	0.9057	0.6462	0.6937	0.8081	0.7057	0.7851	0.7972	0.81	0.8136	0.9367	0.9418	0.7164	1.0153	0.7376	0.9207	0.8117	0.9408	0.8911	1.0543	0.9873
45	0.6783	0.712	0.6365	0.8183	0.8095	0.9028	0.8765	0.9706	0.9932	1.1029	0.6444	0.7381	0.6603	0.8217	0.9082	0.832	0.9442	0.8412	0.8634	1.0206	0.6864	0.695	0.6954	0.6608	0.7487	0.7027	0.8739	0.802	0.9618	0.9068	0.6461	0.694	0.8085	0.706	0.7852	0.797	0.8103	0.8138	0.9371	0.9421	0.717	1.0159	0.7383	0.9214	0.8134	0.9423	0.8928	1.0563	0.9889
46	0.6784	0.7122	0.6373	0.819	0.8107	0.9039	0.8773	0.9721	0.9943	1.1043	0.6447	0.7385	0.6609	0.8225	0.909	0.8329	0.9451	0.8423	0.8644	1.0216	0.6864	0.6953	0.6958	0.6612	0.7492	0.7033	0.8748	0.8029	0.9624	0.9074	0.6463	0.6943	0.8086	0.7062	0.7853	0.7974	0.8111	0.8141	0.9375	0.9424	0.7176	1.0164	0.7392	0.9223	0.8153	0.944	0.8945	1.0582	0.9911
47	0.6788	0.7126	0.6376	0.8195	0.8116	0.9051	0.8783	0.9738	0.9953	1.1056	0.6449	0.7387	0.6614	0.8231	0.9096	0.8341	0.946	0.8433	0.8656	1.0228	0.6866	0.6954	0.6962	0.6613	0.75	0.7038	0.8755	0.8036	0.9635	0.9083	0.6462	0.6942	0.8089	0.7061	0.7858	0.7976	0.8111	0.8145	0.9377	0.9427	0.7182	1.0169	0.7401	0.9231	0.8165	0.9458	0.896	1.0603	0.9928
48	0.6791	0.713	0.6383	0.8203	0.8128	0.9061	0.8793	0.9755	0.9964	1.1072	0.6452	0.739	0.6618	0.8238	0.9105	0.835	0.947	0.8444	0.8667	1.0239	0.6866	0.6956	0.6966	0.6618	0.7505	0.7044	0.8763	0.8045	0.9645	0.9094	0.6463	0.6941	0.8089	0.7064	0.7858	0.7979	0.8117	0.8149	0.9383	0.9432	0.7188	1.0173	0.7407	0.9239	0.8181	0.947	0.8979	1.0623	0.995
49	0.6795	0.7134	0.6389	0.8209	0.8135	0.9072	0.8801	0.9771	0.9974	1.1083	0.6453	0.7395	0.6624	0.8243	0.9111	0.836	0.9478	0.8453	0.8681	1.0249	0.6867	0.6957	0.697	0.6624	0.7512	0.7047	0.8774	0.8053	0.9654	0.9103	0.6467	0.6943	0.8091	0.7065	0.7862	0.7981	0.812	0.8151	0.9386	0.9438	0.7192	1.0177	0.7416	0.9247	0.8198	0.9487	0.8995	1.0643	0.9967
50	0.6798	0.7138	0.6395	0.8217	0.8148	0.9084	0.8813	0.9785	0.9985	1.1095	0.6457	0.7399	0.6629	0.8249	0.9119	0.8369	0.9488	0.8464	0.8693	1.0259	0.6869	0.6957	0.6974	0.6627	0.752	0.7052	0.8781	0.8062	0.9663	0.9111	0.6466	0.6946	0.8092	0.7065	0.7861	0.7982	0.8124	0.8155	0.9388	0.944	0.7198	1.0181	0.7425	0.9256	0.8213	0.9503	0.9012	1.0659	0.9986
51	0.6799	0.7142	0.64	0.8223	0.8157	0.9093	0.8823	0.9803	0.9994	1.1108	0.646	0.7403	0.6635	0.8255	0.9126	0.8381	0.9499	0.8477	0.8705	1.027	0.6868	0.696	0.6975	0.663	0.7524	0.7057	0.8788	0.8071	0.9672	0.912	0.6467	0.6946	0.8095	0.7068	0.7866	0.7985	0.8129	0.8156	0.9392	0.9445	0.7204	1.0188	0.7435	0.9265	0.823	0.9518	0.9029	1.068	1.0006
52	0.6802	0.7146	0.6405	0.8232	0.8169	0.9104	0.8835	0.982	1.0006	1.1122	0.6461	0.7406	0.6639	0.826	0.9132	0.8392	0.9508	0.8487	0.8717	1.028	0.6872	0.696	0.6978	0.6634	0.7528	0.7064	0.8796	0.8077	0.9682	0.9129	0.647	0.6947	0.8096	0.7068	0.7868	0.7987	0.8132	0.8161	0.9396	0.9448	0.7208	1.0192	0.7443	0.9271	0.8246	0.9533	0.9048	1.0699	1.0024
53	0.6806	0.7149	0.6412	0.824	0.8177	0.9116	0.8844	0.9836	1.0016	1.1132	0.6464	0.7408	0.6643	0.8267	0.914	0.84	0.9515	0.8499	0.873	1.0291	0.6874	0.6962	0.6981	0.6637	0.7535	0.707	0.8804	0.8085	0.9692	0.9138	0.647	0.6948	0.8098	0.7071	0.7869	0.7989	0.8138	0.8163	0.9399	0.9453	0.7213	1.0198	0.7449	0.928	0.826	0.955	0.9063	1.072	1.0043
54	0.6808	0.715	0.6417	0.8247	0.8189	0.9125	0.8854	0.9851	1.0028	1.1145	0.6469	0.7413	0.6649	0.8274	0.9145	0.8409	0.9525	0.851	0.874	1.0301	0.6873	0.6964	0.6985	0.6641	0.7543	0.7078	0.8813	0.8093	0.9699	0.9146	0.6471	0.6951	0.81	0.7073	0.7873	0.7992	0.814	0.8166	0.9401	0.9455	0.7219	1.02	0.7457	0.9289	0.8276	0.9566	0.9081	1.074	1.0063
55	0.6814	0.7157	0.6425	0.8253	0.8198	0.9137	0.8863	0.9869	1.004	1.1159	0.6468	0.7416	0.6655	0.8281	0.9153	0.8417	0.9533	0.8521	0.8752	1.0309	0.6878	0.6967	0.6988	0.6642	0.7549	0.7081	0.8821	0.8103	0.9707	0.9155	0.6473	0.6952	0.8103	0.7074	0.7874	0.7994	0.8145	0.8171	0.9406	0.9459	0.7223	1.0205	0.7466	0.9298	0.8294	0.958	0.9097	1.0759	1.0082
56	0.6816	0.7158	0.6429	0.8264	0.821	0.9147	0.8874	0.9887	1.0049	1.1174	0.647	0.7418	0.6658	0.8288	0.9159	0.8429	0.9543	0.853	0.8764	1.0322	0.6878	0.6967	0.6991	0.6648	0.7554	0.7087	0.8827	0.8108	0.9716	0.9163	0.6473	0.6949	0.8104	0.7074	0.7877	0.7996	0.8148	0.8172	0.941	0.9463	0.7228	1.0209	0.7474	0.9306	0.8307	0.9595	0.9114	1.0779	1.0101
57	0.6819	0.716	0.6435	0.8267	0.822	0.9158	0.8884	0.9901	1.006	1.1187	0.6474	0.7422	0.6665	0.8295	0.9165	0.8437	0.9552	0.8542	0.8775	1.0331	0.688	0.6969	0.6996	0.665	0.7562	0.7095	0.8837	0.8116	0.9725	0.917	0.6475	0.6951	0.8105	0.7076	0.7879	0.7999	0.8153	0.8177	0.9415	0.9465	0.7233	1.0213	0.7483	0.9315	0.8323	0.9608	0.9132	1.0798	1.0119
58	0.6821	0.7167	0.644	0.8275	0.8231	0.9167	0.8894	0.9918	1.007	1.1197	0.6476	0.7426	0.667	0.8301	0.9172	0.8448	0.9563	0.8554	0.8786	1.034	0.688	0.6969	0.6995	0.6654	0.7566	0.7098	0.8844	0.8123	0.9734	0.9181	0.6475	0.6951	0.8108	0.7076	0.7881	0.7999	0.8156	0.8179	0.9418	0.9471	0.7238	1.0218	0.7489	0.9322	0.8337	0.9624	0.9146	1.0814	1.0135
59	0.6823	0.7168	0.6448	0.828	0.8241	0.9179	0.8907	0.9936	1.0078	1.1211	0.6477	0.743	0.6672	0.8309	0.9181	0.8455	0.957	0.8564	0.8799	1.0351	0.6882	0.6971	0.7001	0.6657	0.7571	0.7106	0.8854	0.813	0.9743	0.9186	0.6476	0.6953	0.8112	0.7079	0.7884	0.8003	0.8161	0.8181	0.942	0.9475	0.7245	1.0223	0.75	0.9331	0.8355	0.9641	0.9165	1.0834	1.0158
[truncated: 1 more columns]

## Sheet: Figure 2d
C115S (ppm)	C115S (intensity)	C115S + HisZ (ppm)	C115S + HisZ (intensity)	R32A (ppm)	R32A (intensity)	R32A (ppm) + HisZ	R32A (intensity) + HisZ	R56A (ppm	R56A (intesnity)	R56A (ppm) + HisZ	R56A (intensity) + HisZ	R56A/K57A (ppm)	R56A/K57A (intensity) + HisZ	R56A/K57A (ppm) + HisZ	R56A/K57A (intensity) + HisZ
-19.9975 1.35805		-19.9975 2.11594		-19.9975 3.21117		-19.9975 0.485518		-19.9975 -0.535136		-19.9998 0.359141		-19.9975 -0.327305		-19.9998 2.85351
-19.9913 4.02616		-19.9913 1.15098		-19.9913 3.99524		-19.9913 2.51731		-19.9913 -2.64479		-19.9936 1.32639		-19.9913 2.14154		-19.9936 2.81805
-19.9851 2.8456		-19.9851 0.541121		-19.9851 3.54523		-19.9851 3.3126		-19.9851 -2.49997		-19.9874 2.18144		-19.9851 0.150513		-19.9874 3.45634
-19.9789 3.60858		-19.9789 -0.317487		-19.9789 3.76118		-19.9789 3.37121		-19.9789 -1.9691		-19.9812 2.71079		-19.9789 -1.21795		-19.9812 3.46583
-19.9727 5.02453		-19.9727 -0.465125		-19.9727 3.18013		-19.9727 1.28502		-19.9727 0.54179		-19.975 1.69596		-19.9727 -1.13201		-19.975 1.523
-19.9665 5.3729		-19.9665 0.62836		-19.9665 1.03074		-19.9665 -0.377366		-19.9665 1.39182		-19.9688 1.98694		-19.9665 0.592379		-19.9688 2.26212
-19.9603 4.30892		-19.9603 0.0978593		-19.9603 0.23184		-19.9603 2.46824		-19.9603 2.01568		-19.9626 1.83391		-19.9603 2.19726		-19.9626 3.36517
-19.9541 2.92873		-19.9541 -0.317234		-19.9541 0.661079		-19.9541 3.4686		-19.9541 2.08762		-19.9564 1.87692		-19.9541 2.49376		-19.9564 3.02523
-19.9479 1.17644		-19.9479 -0.239284		-19.9479 -0.938998		-19.9479 1.13734		-19.9479 2.79602		-19.9502 1.81759		-19.9479 0.277231		-19.9502 3.34578
-19.9417 0.15687		-19.9417 -0.365171		-19.9417 -0.27342		-19.9417 -0.0238862		-19.9417 3.56927		-19.944 0.581643		-19.9417 0.79396		-19.944 1.02606
-19.9355 0.276587		-19.9355 -0.571731		-19.9355 0.644261		-19.9355 1.092		-19.9355 1.82863		-19.9378 -1.70627		-19.9355 2.44231		-19.9378 -0.894926
-19.9293 0.44591		-19.9293 -1.9629		-19.9293 0.897537		-19.9293 1.73675		-19.9293 -0.302583		-19.9316 -1.03592		-19.9293 1.8933		-19.9316 0.459781
-19.9232 0.0741922		-19.9232 -3.37032		-19.9232 0.352601		-19.9232 0.378975		-19.9232 -0.0823038		-19.9254 2.1366		-19.9232 -0.497888		-19.9254 2.28814
-19.917 2.66973		-19.917 -3.28776		-19.917 1.16927		-19.917 -0.516764		-19.917 -0.236771		-19.9192 5.16247		-19.917 -0.872759		-19.9192 1.61774
-19.9108 2.91018		-19.9108 -2.83702		-19.9108 1.98294		-19.9108 -0.476223		-19.9108 -2.4639		-19.913 4.09113		-19.9108 0.0331382		-19.913 1.6982
-19.9046 3.30011		-19.9046 -1.25508		-19.9046 0.647467		-19.9046 -0.105933		-19.9046 -2.95354		-19.9068 0.76683		-19.9046 -0.48663		-19.9068 2.79015
-19.8984 4.67434		-19.8984 -1.65848		-19.8984 -1.06336		-19.8984 0.779136		-19.8984 -1.89976		-19.9007 -1.72162		-19.8984 0.774773		-19.9007 1.4806
-19.8922 6.07386		-19.8922 -6.18021		-19.8922 -1.50246		-19.8922 -1.37007		-19.8922 -2.60765		-19.8945 -1.84194		-19.8922 1.56908		-19.8945 -0.0464537
-19.886 4.55414		-19.886 -4.29005		-19.886 -1.03342		-19.886 -0.67208		-19.886 -4.93415		-19.8883 -1.55959		-19.886 2.68567		-19.8883 -1.67029
-19.8798 2.74102		-19.8798 -1.7147		-19.8798 -1.11702		-19.8798 -1.74889		-19.8798 -4.10815		-19.8821 -2.87984		-19.8798 2.90683		-19.8821 -1.32043
-19.8736 1.92422		-19.8736 -1.54718		-19.8736 -1.12103		-19.8736 -4.2268		-19.8736 -2.96066		-19.8759 -2.50523		-19.8736 4.44065		-19.8759 -1.70279
-19.8674 1.69644		-19.8674 -1.22224		-19.8674 0.57298		-19.8674 -1.54925		-19.8674 -2.98965		-19.8697 -1.39198		-19.8674 3.3497		-19.8697 -2.4251
-19.8612 0.0459927		-19.8612 -1.36998		-19.8612 -0.850258		-19.8612 0.748338		-19.8612 -0.0667543		-19.8635 -0.221675		-19.8612 0.926401		-19.8635 -2.31019
-19.855 -2.25466		-19.855 -2.78818		-19.855 -1.34522		-19.855 -0.16496		-19.855 3.24545		-19.8573 2.39228		-19.855 -0.0667227		-19.8573 -0.325034
-19.8488 -1.60157		-19.8488 -2.59015		-19.8488 -0.705781		-19.8488 0.516922		-19.8488 3.75027		-19.8511 1.59471		-19.8488 2.39625		-19.8511 0.323643
-19.8426 -0.559473		-19.8426 -0.461922		-19.8426 -1.83071		-19.8426 0.0223253		-19.8426 6.04411		-19.8449 -1.74857		-19.8426 2.93404		-19.8449 0.985135
-19.8364 -0.889031		-19.8364 -2.00047		-19.8364 -2.95349		-19.8364 -1.00636		-19.8364 9.09882		-19.8387 -1.43914		-19.8364 1.06574		-19.8387 1.82826
-19.8302 0.459574		-19.8302 -2.21392		-19.8302 -1.93655		-19.8302 -2.0523		-19.8302 8.52056		-19.8325 -1.71337		-19.8302 -1.63948		-19.8325 2.39402
-19.824 3.15953		-19.824 -1.55392		-19.824 -2.58634		-19.824 -1.94196		-19.824 5.91576		-19.8263 -3.40332		-19.824 -1.70234		-19.8263 3.65393
-19.8178 4.95733		-19.8178 -1.21994		-19.8178 -3.76726		-19.8178 -1.50872		-19.8178 5.07735		-19.8201 -2.01779		-19.8178 -1.93065		-19.8201 4.41679
-19.8116 3.98691		-19.8116 -1.51593		-19.8116 -3.80876		-19.8116 -0.136896		-19.8116 3.60987		-19.8139 -1.23447		-19.8116 -2.04645		-19.8139 4.0261
-19.8054 0.286113		-19.8054 -1.93769		-19.8054 -1.97257		-19.8054 -0.103207		-19.8054 1.85727		-19.8077 -0.677677		-19.8054 -0.437126		-19.8077 3.62871
-19.7993 -2.73047		-19.7993 -1.21739		-19.7993 -0.000269781		-19.7993 -0.405136		-19.7993 1.02666		-19.8015 -0.704757		-19.7993 1.60244		-19.8015 1.95546
-19.7931 -3.81106		-19.7931 0.0724893		-19.7931 -0.00469326		-19.7931 -0.1684		-19.7931 1.51185		-19.7953 -1.49531		-19.7931 3.82043		-19.7953 0.323992
-19.7869 -2.89637		-19.7869 -0.422164		-19.7869 -1.36373		-19.7869 0.814008		-19.7869 1.09272		-19.7891 -0.381443		-19.7869 3.99162		-19.7891 -0.774858
-19.7807 -2.51012		-19.7807 -0.140264		-19.7807 -2.41758		-19.7807 1.06888		-19.7807 -0.104171		-19.7829 -1.20618		-19.7807 2.52202		-19.7829 -0.870343
-19.7745 -2.48592		-19.7745 -0.887803		-19.7745 -0.647987		-19.7745 -0.275611		-19.7745 2.64832		-19.7767 -2.70783		-19.7745 3.28694		-19.7767 -0.0353232
-19.7683 -3.41012		-19.7683 -1.28002		-19.7683 0.523946		-19.7683 0.442938		-19.7683 2.05243		-19.7705 -1.50816		-19.7683 4.79535		-19.7705 -0.253559
-19.7621 -1.68055		-19.7621 -1.53127		-19.7621 -1.60046		-19.7621 3.10768		-19.7621 -1.0043		-19.7643 1.22057		-19.7621 3.34915		-19.7643 -0.850277
-19.7559 0.725245		-19.7559 -0.478322		-19.7559 -1.72025		-19.7559 4.43146		-19.7559 -1.19879		-19.7581 3.19234		-19.7559 2.11642		-19.7581 -1.67254
-19.7497 -0.416735		-19.7497 -0.0152		-19.7497 1.36116		-19.7497 3.8521		-19.7497 -1.34334		-19.7519 2.20864		-19.7497 1.81747		-19.7519 -1.0419
-19.7435 -2.72053		-19.7435 2.12068		-19.7435 4.29685		-19.7435 2.6595		-19.7435 -1.96284		-19.7457 0.0711377		-19.7435 3.03679		-19.7457 -2.31697
-19.7373 -3.90581		-19.7373 3.65114		-19.7373 3.14692		-19.7373 1.61128		-19.7373 -1.45511		-19.7395 0.179337		-19.7373 4.29324		-19.7395 -2.42131
-19.7311 -1.95087		-19.7311 2.8539		-19.7311 0.55075		-19.7311 0.801281		-19.7311 0.339474		-19.7333 3.41307		-19.7311 5.35816		-19.7333 -1.17383
-19.7249 -2.54663		-19.7249 1.14985		-19.7249 -0.746246		-19.7249 2.74937		-19.7249 0.564266		-19.7271 4.7725		-19.7249 5.50798		-19.7271 -0.943527
-19.7187 -2.58332		-19.7187 1.00644		-19.7187 -1.35036		-19.7187 2.97288		-19.7187 -0.163148		-19.7209 4.69821		-19.7187 5.9691		-19.7209 -1.41716
-19.7125 -3.69586		-19.7125 1.92939		-19.7125 1.18788		-19.7125 2.12825		-19.7125 0.0907441		-19.7147 4.10217		-19.7125 5.66666		-19.7147 0.9768
-19.7063 -3.81368		-19.7063 1.29347		-19.7063 2.0705		-19.7063 1.72757		-19.7063 1.06253		-19.7085 2.21512		-19.7063 5.21719		-19.7085 0.675053
-19.7001 -1.13224		-19.7001 0.756893		-19.7001 0.33036		-19.7001 -0.705492		-19.7001 0.606381		-19.7023 0.40343		-19.7001 4.74436		-19.7023 -1.28256
-19.6939 -0.272196		-19.6939 0.198515		-19.6939 -1.09588		-19.6939 -2.56388		-19.6939 0.867815		-19.6961 0.0803242		-19.6939 4.12015		-19.6961 -2.79242
-19.6877 -0.150255		-19.6877 4.09978		-19.6877 -0.547482		-19.6877 -0.621687		-19.6877 1.48557		-19.6899 1.60698		-19.6877 2.46614		-19.6899 -3.14278
-19.6815 0.464664		-19.6815 5.58037		-19.6815 -0.30385		-19.6815 0.0389292		-19.6815 2.43468		-19.6837 2.9114		-19.6815 1.48095		-19.6837 -2.94202
-19.6754 -0.185557		-19.6754 4.3735		-19.6754 -1.02203		-19.6754 0.423863		-19.6754 4.1003		-19.6775 1.23229		-19.6754 0.369469		-19.6775 -3.54334
-19.6692 -0.548297		-19.6692 1.89483		-19.6692 -3.17545		-19.6692 1.46332		-19.6692 4.59477		-19.6713 1.29732		-19.6692 -0.849642		-19.6713 -0.677444
-19.663 0.750853		-19.663 -0.082283		-19.663 -2.75765		-19.663 2.37009		-19.663 2.9857		-19.6651 1.76901		-19.663 2.37137		-19.6651 1.06967
-19.6568 -2.10536		-19.6568 -0.675631		-19.6568 -0.475468		-19.6568 1.30682		-19.6568 4.15861		-19.6589 2.52691		-19.6568 4.81913		-19.6589 1.04741
-19.6506 -2.65462		-19.6506 -0.664985		-19.6506 0.401826		-19.6506 2.18694		-19.6506 5.10629		-19.6527 2.58647		-19.6506 2.86864		-19.6527 -1.24232
-19.6444 -2.63367		-19.6444 3.05531		-19.6444 -1.58341		-19.6444 1.88384		-19.6444 3.71877		-19.6465 2.70573		-19.6444 1.31698		-19.6465 -1.01037
-19.6382 -1.91855		-19.6382 3.4063		-19.6382 -2.597		-19.6382 -1.35867		-19.6382 3.36619		-19.6403 3.27812		-19.6382 2.44486		-19.6403 1.1863
-19.632 -0.666842		-19.632 3.36799		-19.632 -2.4632		-19.632 -2.04884		-19.632 3.77153		-19.6342 2.47488		-19.632 1.30421		-19.6342 2.19409
-19.6258 1.81092		-19.6258 4.98262		-19.6258 0.997828		-19.6258 -0.0834192		-19.6258 1.71791		-19.628 1.34594		-19.6258 0.802981		-19.628 0.959423
-19.6196 3.9783		-19.6196 5.04662		-19.6196 3.17032		-19.6196 2.42894		-19.6196 1.45597		-19.6218 0.934494		-19.6196 0.369062		-19.6218 -1.21069
-19.6134 3.4742		-19.6134 3.02345		-19.6134 3.22105		-19.6134 1.35441		-19.6134 3.09694		-19.6156 1.4017		-19.6134 0.944562		-19.6156 -0.0979851
-19.6072 1.92526		-19.6072 1.03482		-19.6072 3.62044		-19.6072 -2.4293		-19.6072 3.54994		-19.6094 1.99654		-19.6072 3.54862		-19.6094 1.91148
-19.601 1.30875		-19.601 -1.78926		-19.601 2.03652		-19.601 -2.11999		-19.601 2.72101		-19.6032 1.83495		-19.601 4.4446		-19.6032 3.09998
-19.5948 3.21013		-19.5948 -3.28573		-19.5948 0.571882		-19.5948 0.00703108		-19.5948 3.54312		-19.597 4.01857		-19.5948 5.74602		-19.597 4.76852
-19.5886 3.75252		-19.5886 -0.69203		-19.5886 1.67317		-19.5886 -1.51425		-19.5886 2.31816		-19.5908 6.75032		-19.5886 8.79291		-19.5908 3.46223
-19.5824 5.84711		-19.5824 1.85596		-19.5824 1.66042		-19.5824 -1.14124		-19.5824 -1.31834		-19.5846 5.41307		-19.5824 8.04395		-19.5846 1.57787
-19.5762 8.28545		-19.5762 3.44097		-19.5762 3.0603		-19.5762 0.108767		-19.5762 -2.19961		-19.5784 1.93485		-19.5762 5.63507		-19.5784 -0.414216
-19.57 8.88695		-19.57 3.96406		-19.57 3.57479		-19.57 0.44845		-19.57 -2.73592		-19.5722 -0.035819		-19.57 3.2376		-19.5722 -0.0421117
-19.5638 6.1419		-19.5638 1.69948		-19.5638 3.83922		-19.5638 -0.338922		-19.5638 -0.414906		-19.566 -1.51113		-19.5638 3.11586		-19.566 2.4107
-19.5576 5.212		-19.5576 0.311037		-19.5576 1.95404		-19.5576 -0.677094		-19.5576 1.11385		-19.5598 0.489239		-19.5576 4.02214		-19.5598 4.39881
-19.5515 8.13569		-19.5515 1.34718		-19.5515 -0.724673		-19.5515 1.57616		-19.5515 0.260602		-19.5536 1.89103		-19.5515 3.38543		-19.5536 3.69149
-19.5453 9.24474		-19.5453 2.82052		-19.5453 -0.144158		-19.5453 4.0532		-19.5453 0.135005		-19.5474 -0.677685		-19.5453 2.95632		-19.5474 2.5389
-19.5391 7.09924		-19.5391 3.4624		-19.5391 -0.184759		-19.5391 5.08101		-19.5391 0.201297		-19.5412 -2.14999		-19.5391 3.21354		-19.5412 1.78458
-19.5329 6.45131		-19.5329 4.44082		-19.5329 2.62659		-19.5329 6.34553		-19.5329 1.06589		-19.535 -1.79016		-19.5329 3.11681		-19.535 1.45198
-19.5267 4.47632		-19.5267 4.19359		-19.5267 3.62529		-19.5267 6.00965		-19.5267 4.03227		-19.5288 -3.45029		-19.5267 4.00121		-19.5288 -0.799414
-19.5205 3.68979		-19.5205 3.93716		-19.5205 2.02114		-19.5205 5.94604		-19.5205 5.86686		-19.5226 -3.55953		-19.5205 1.51262		-19.5226 -2.12684
-19.5143 4.90513		-19.5143 4.14104		-19.5143 1.79484		-19.5143 6.89212		-19.5143 4.39123		-19.5164 -1.85853		-19.5143 2.91215		-19.5164 -2.39375
-19.5081 4.9674		-19.5081 2.53823		-19.5081 1.17005		-19.5081 5.51958		-19.5081 3.49774		-19.5102 -0.26335		-19.5081 3.93863		-19.5102 -1.37216
-19.5019 4.47839		-19.5019 1.78587		-19.5019 1.30074		-19.5019 4.84698		-19.5019 4.00499		-19.504 -1.92944		-19.5019 3.04177		-19.504 0.470166
-19.4957 4.43322		-19.4957 2.6848		-19.4957 0.950416		-19.4957 5.90163		-19.4957 5.28414		-19.4978 -3.24446		-19.4957 3.69992		-19.4978 2.0842
-19.4895 6.56671		-19.4895 3.61127		-19.4895 0.327275		-19.4895 6.40731		-19.4895 7.7067		-19.4916 -2.99475		-19.4895 6.35146		-19.4916 3.07263
-19.4833 6.63341		-19.4833 5.34044		-19.4833 -0.452393		-19.4833 3.19742		-19.4833 9.35948		-19.4854 -4.48907		-19.4833 7.8125		-19.4854 3.20614
-19.4771 4.53834		-19.4771 6.42079		-19.4771 -0.0325063		-19.4771 0.26787		-19.4771 10.7623		-19.4792 -4.2681		-19.4771 7.84944		-19.4792 1.70766
-19.4709 3.53742		-19.4709 8.08255		-19.4709 2.18774		-19.4709 2.11212		-19.4709 11.8467		-19.473 -3.48483		-19.4709 7.47542		-19.473 1.79124
-19.4647 3.7938		-19.4647 9.16884		-19.4647 0.895763		-19.4647 5.33		-19.4647 7.2619		-19.4668 0.0714823		-19.4647 7.29739		-19.4668 1.24423
-19.4585 5.95239		-19.4585 7.92996		-19.4585 -0.50116		-19.4585 6.27971		-19.4585 3.8421		-19.4606 2.66476		-19.4585 8.15255		-19.4606 -1.78697
-19.4523 6.74852		-19.4523 5.83243		-19.4523 1.50597		-19.4523 4.96202		-19.4523 6.21331		-19.4544 3.94477		-19.4523 10.4106		-19.4544 -2.84053
-19.4461 8.22713		-19.4461 5.32068		-19.4461 2.17475		-19.4461 4.6387		-19.4461 7.78256		-19.4482 1.99171		-19.4461 10.8606		-19.4482 0.178786
-19.4399 8.95824		-19.4399 9.05287		-19.4399 2.77199		-19.4399 4.75305		-19.4399 7.17691		-19.442 -0.0749767		-19.4399 10.8354		-19.442 1.90894
-19.4337 11.2248		-19.4337 10.1129		-19.4337 1.66074		-19.4337 4.91959		-19.4337 6.37919		-19.4358 -1.84136		-19.4337 11.9724		-19.4358 2.45042
-19.4276 14.1277		-19.4276 10.4187		-19.4276 1.91804		-19.4276 5.20811		-19.4276 3.54289		-19.4296 -5.71792		-19.4276 13.4003		-19.4296 3.04533
-19.4214 13.7566		-19.4214 12.0604		-19.4214 5.251		-19.4214 5.85665		-19.4214 3.81039		-19.4234 -4.2865		-19.4214 16.1229		-19.4234 4.75429
-19.4152 11.034		-19.4152 14.6367		-19.4152 5.82895		-19.4152 6.79605		-19.4152 5.0393		-19.4172 -1.639		-19.4152 20.3014		-19.4172 4.41978
-19.409 11.1368		-19.409 17.0004		-19.409 6.52379		-19.409 7.79863		-19.409 4.58063		-19.411 -0.219377		-19.409 24.6698		-19.411 2.62549
-19.4028 13.9502		-19.4028 18.5431		-19.4028 10.3399		-19.4028 10.1625		-19.4028 5.8133		-19.4048 2.92262		-19.4028 29.2501		-19.4048 1.42537
-19.3966 14.3739		-19.3966 21.515		-19.3966 12.0009		-19.3966 12.8869		-19.3966 7.90926		-19.3986 5.81514		-19.3966 36.0973		-19.3986 3.57417
-19.3904 16.6294		-19.3904 24.7989		-19.3904 11.4081		-19.3904 15.5385		-19.3904 11.5025		-19.3924 7.3356		-19.3904 41.3516		-19.3924 6.896
-19.3842 18.8842		-19.3842 27.3849		-19.3842 11.8086		-19.3842 15.8058		-19.3842 14.4303		-19.3862 6.02168		-19.3842 43.7595		-19.3862 7.39348
-19.378 23.4176		-19.378 28.3856		-19.378 15.8389		-19.378 16.1596		-19.378 19.9302		-19.38 4.16475		-19.378 42.6839		-19.38 4.04526
-19.3718 27.555		-19.3718 30.5981		-19.3718 18.8305		-19.3718 17.7367		-19.3718 25.949		-19.3738 3.28115		-19.3718 39.8665		-19.3738 1.64174
-19.3656 30.7255		-19.3656 33.7602		-19.3656 23.5891		-19.3656 24.2623		-19.3656 30.3059		-19.3677 2.76983		-19.3656 35.3535		-19.3677 1.77615
-19.3594 33.872		-19.3594 35.6854		-19.3594 32.5565		-19.3594 29.3361		-19.3594 34.1297		-19.3615 4.87903		-19.3594 29.6385		-19.3615 3.74029
-19.3532 38.6772		-19.3532 36.2486		-19.3532 35.0882		-19.3532 32.639		-19.3532 38.9706		-19.3553 6.47288		-19.3532 28.0223		-19.3553 2.82422
-19.347 41.1689		-19.347 37.7901		-19.347 33.1959		-19.347 36.0945		-19.347 45.2816		-19.3491 7.13185		-19.347 27.5934		-19.3491 3.34147
-19.3408 42.3775		-19.3408 37.1213		-19.3408 30.316		-19.3408 34.4432		-19.3408 47.9091		-19.3429 8.37429		-19.3408 24.7816		-19.3429 5.57868
-19.3346 39.3271		-19.3346 34.403		-19.3346 25.7869		-19.3346 30.4774		-19.3346 45.2056		-19.3367 9.19232		-19.3346 23.4118		-19.3367 4.76282
-19.3284 37.4337		-19.3284 33.8148		-19.3284 21.8444		-19.3284 27.0944		-19.3284 39.6518		-19.3305 9.90981		-19.3284 25.0486		-19.3305 4.86841
-19.3222 35.6117		-19.3222 35.0057		-19.3222 17.9923		-19.3222 24.8763		-19.3222 34.3159		-19.3243 13.7985		-19.3222 28.9489		-19.3243 6.89203
-19.316 32.3219		-19.316 35.8155		-19.316 17.1612		-19.316 24.788		-19.316 31.8863		-19.3181 14.3803		-19.316 34.5998		-19.3181 8.68563
-19.3098 30.3651		-19.3098 36.3933		-19.3098 19.1229		-19.3098 28.383		-19.3098 29.6138		-19.3119 14.8894		-19.3098 43.1475		-19.3119 9.51041
-19.3037 30.3148		-19.3037 39.4623		-19.3037 21.1646		-19.3037 28.092		-19.3037 28.6445		-19.3057 16.5494		-19.3037 51.6184		-19.3057 11.8722
-19.2975 32.4836		-19.2975 41.6317		-19.2975 22.0166		-19.2975 30.2957		-19.2975 26.9347		-19.2995 16.757		-19.2975 62.1692		-19.2995 14.0972
-19.2913 32.2532		-19.2913 40.9694		-19.2913 23.7374		-19.2913 34.6981		-19.2913 30.1489		-19.2933 17.4137		-19.2913 71.2741		-19.2933 16.6818
-19.2851 35.0347		-19.2851 39.8568		-19.2851 26.4247		-19.2851 37.2221		-19.2851 34.9625		-19.2871 17.8399		-19.2851 77.3182		-19.2871 20.3113
-19.2789 40.386		-19.2789 42.6619		-19.2789 32.9217		-19.2789 37.6754		-19.2789 37.8846		-19.2809 20.311		-19.2789 74.8279		-19.2809 22.8996
-19.2727 47.1972		-19.2727 45.6781		-19.2727 42.1696		-19.2727 40.2208		-19.2727 44.9967		-19.2747 20.6423		-19.2727 68.1977		-19.2747 22.9093
-19.2665 56.3854		-19.2665 48.7055		-19.2665 53.2867		-19.2665 47.2334		-19.2665 55.2919		-19.2685 17.6205		-19.2665 57.5317		-19.2685 21.1767
-19.2603 62.6926		-19.2603 49.9046		-19.2603 62.3445		-19.2603 52.2114		-19.2603 64.1383		-19.2623 17.9729		-19.2603 46.9216		-19.2623 17.2152
-19.2541 67.4583		-19.2541 47.6155		-19.2541 65.9677		-19.2541 54.2132		-19.2541 73.2013		-19.2561 19.2576		-19.2541 37.378		-19.2561 18.1186
-19.2479 69.4823		-19.2479 44.3254		-19.2479 61.4074		-19.2479 56.3562		-19.2479 77.4691		-19.2499 20.0855		-19.2479 29.1971		-19.2499 20.5733
-19.2417 65.8474		-19.2417 37.7577		-19.2417 53.7707		-19.2417 54.854		-19.2417 75.6628		-19.2437 20.5464		-19.2417 24.2887		-19.2437 19.4947
-19.2355 57.8749		-19.2355 31.4008		-19.2355 44.7918		-19.2355 47.2803		-19.2355 67.7886		-19.2375 20.8502		-19.2355 21.7012		-19.2375 16.8174
-19.2293 49.4274		-19.2293 27.3686		-19.2293 35.7547		-19.2293 39.0728		-19.2293 52.8666		-19.2313 22.8589		-19.2293 20.2262		-19.2313 18.7332
-19.2231 40.8611		-19.2231 23.9887		-19.2231 30.4697		-19.2231 31.5348		-19.2231 42.0294		-19.2251 23.2711		-19.2231 19.054		-19.2251 23.3371
-19.2169 36.5499		-19.2169 23.8437		-19.2169 24.1503		-19.2169 26.8569		-19.2169 35.4098		-19.2189 22.4519		-19.2169 22.4065		-19.2189 25.5073
-19.2107 34.3474		-19.2107 25.2637		-19.2107 19.5966		-19.2107 27.837		-19.2107 32.0307		-19.2127 24.5527		-19.2107 28.0969		-19.2127 26.2998
-19.2045 29.5696		-19.2045 26.3588		-19.2045 16.0856		-19.2045 27.1167		-19.2045 28.289		-19.2065 29.1858		-19.2045 30.879		-19.2065 27.9622
-19.1983 24.9217		-19.1983 26.3832		-19.1983 18.2238		-19.1983 23.7705		-19.1983 24.2656		-19.2003 32.4309		-19.1983 35.536		-19.2003 29.6574
-19.1921 21.262		-19.1921 26.9641		-19.1921 20.1807		-19.1921 21.9159		-19.1921 23.5834		-19.1941 33.6316		-19.1921 40.6862		-19.1941 30.7998
-19.1859 21.3167		-19.1859 27.891		-19.1859 23.052		-19.1859 21.0828		-19.1859 26.3421		-19.1879 33.8193		-19.1859 41.3381		-19.1879 30.6119
-19.1798 24.8457		-19.1798 26.9849		-19.1798 27.2557		-19.1798 23.5537		-19.1798 28.1093		-19.1817 32.5552		-19.1798 37.0612		-19.1817 27.8615
-19.1736 30.1359		-19.1736 27.3022		-19.1736 29.8989		-19.1736 24.5807		-19.1736 29.5348		-19.1755 29.6991		-19.1736 32.0307		-19.1755 26.0447
-19.1674 31.8926		-19.1674 26.9534		-19.1674 31.5653		-19.1674 27.3554		-19.1674 32.3727		-19.1693 23.6809		-19.1674 27.7253		-19.1693 23.0089
-19.1612 32.0671		-19.1612 26.384		-19.1612 32.4402		-19.1612 28.9346		-19.1612 35.634		-19.1631 19.8925		-19.1612 20.278		-19.1631 20.8773
-19.155 30.5242		-19.155 24.1245		-19.155 30.7497		-19.155 28.2977		-19.155 38.0763		-19.1569 18.0746		-19.155 13.6651		-19.1569 18.8397
-19.1488 29.0839		-19.1488 19.8142		-19.1488 25.0037		-19.1488 27.407		-19.1488 38.5289		-19.1507 16.8511		-19.1488 9.97042		-19.1507 15.9442
-19.1426 29.6287		-19.1426 17.431		-19.1426 18.5736		-19.1426 24.1857		-19.1426 34.7461		-19.1445 15.2518		-19.1426 8.73925		-19.1445 13.4165
-19.1364 25.1436		-19.1364 16.9123		-19.1364 14.838		-19.1364 19.5927		-19.1364 29.9525		-19.1383 14.3085		-19.1364 6.36644		-19.1383 11.0376
-19.1302 18.2372		-19.1302 12.9629		-19.1302 11.1185		-19.1302 15.3748		-19.1302 25.003		-19.1321 14.2798		-19.1302 3.62027		-19.1321 10.4817
-19.124 15.2543		-19.124 7.93623		-19.124 10.7821		-19.124 13.71		-19.124 17.4975		-19.1259 15.5485		-19.124 1.18634		-19.1259 9.54584
-19.1178 13.6106		-19.1178 4.67411		-19.1178 10.7026		-19.1178 10.6744		-19.1178 10.9332		-19.1197 16.4308		-19.1178 0.0821089		-19.1197 10.51
-19.1116 10.0299		-19.1116 4.15868		-19.1116 9.07786		-19.1116 7.82615		-19.1116 7.8344		-19.1135 15.5846		-19.1116 1.08135		-19.1135 12.9578
-19.1054 7.41751		-19.1054 6.67785		-19.1054 7.413		-19.1054 4.78146		-19.1054 6.36595		-19.1074 14.0398		-19.1054 0.793573		-19.1074 15.9863
-19.0992 4.6877		-19.0992 7.93046		-19.0992 6.26468		-19.0992 3.21344		-19.0992 6.50202		-19.1012 14.5146		-19.0992 -1.47774		-19.1012 18.3492
-19.093 3.50409		-19.093 8.0427		-19.093 6.31459		-19.093 1.23002		-19.093 8.21762		-19.095 14.6332		-19.093 -0.841413		-19.095 18.0824
-19.0868 2.90531		-19.0868 6.62192		-19.0868 3.1747		-19.0868 -0.209072		-19.0868 7.49086		-19.0888 15.4211		-19.0868 -0.125931		-19.0888 16.6162
-19.0806 0.487756		-19.0806 6.35302		-19.0806 0.556241		-19.0806 -1.77254		-19.0806 3.90286		-19.0826 12.9735		-19.0806 -0.958946		-19.0826 17.1152
-19.0744 1.10906		-19.0744 6.56625		-19.0744 1.33138		-19.0744 0.323602		-19.0744 3.95802		-19.0764 9.25465		-19.0744 -3.50227		-19.0764 16.962
-19.0682 0.64035		-19.0682 4.67524		-19.0682 2.51668		-19.0682 1.61011		-19.0682 5.79189		-19.0702 6.18864		-19.0682 -4.00368		-19.0702 10.9417
-19.062 -2.33432		-19.062 3.18367		-19.062 3.18627		-19.062 0.506355		-19.062 4.85406		-19.064 4.05184		-19.062 -1.28931		-19.064 8.7728
-19.0559 -2.96013		-19.0559 3.2666		-19.0559 2.53272		-19.0559 2.23855		-19.0559 2.79799		-19.0578 3.12055		-19.0559 0.063756		-19.0578 7.46779
-19.0497 -4.07419		-19.0497 3.38811		-19.0497 1.34169		-19.0497 2.69672		-19.0497 2.09095		-19.0516 4.97551		-19.0497 -2.59201		-19.0516 5.49214
-19.0435 -5.44365		-19.0435 2.37454		-19.0435 0.192617		-19.0435 1.19778		-19.0435 0.618828		-19.0454 6.64076		-19.0435 -3.45522		-19.0454 6.16846
-19.0373 -3.75739		-19.0373 3.23177		-19.0373 -0.213433		-19.0373 0.838212		-19.0373 0.186087		-19.0392 5.16029		-19.0373 -2.63798		-19.0392 2.60174
-19.0311 -1.03056		-19.0311 1.95311		-19.0311 -0.601639		-19.0311 0.511767		-19.0311 1.18886		-19.033 4.18189		-19.0311 -3.23081		-19.033 1.83632
-19.0249 0.820649		-19.0249 -0.175687		-19.0249 -0.508087		-19.0249 0.214594		-19.0249 0.836758		-19.0268 4.29633		-19.0249 -1.57972		-19.0268 4.41825
-19.0187 -0.388626		-19.0187 -0.00104468		-19.0187 -1.20052		-19.0187 1.65094		-19.0187 -0.0799463		-19.0206 4.73347		-19.0187 0.0268837		-19.0206 5.5581
-19.0125 -1.53365		-19.0125 0.416171		-19.0125 -0.889598		-19.0125 2.17335		-19.0125 -0.919189		-19.0144 3.348		-19.0125 0.243801		-19.0144 3.96747
-19.0063 -0.981378		-19.0063 -0.546322		-19.0063 -1.71044		-19.0063 1.09649		-19.0063 -2.62037		-19.0082 3.88461		-19.0063 -1.57301		-19.0082 1.08568
-19.0001 -0.0766174		-19.0001 -0.868548		-19.0001 -2.60862		-19.0001 -0.460271		-19.0001 -0.287038		-19.002 5.61729		-19.0001 -1.62014		-19.002 -2.03985
-18.9939 -0.747084		-18.9939 -0.24643		-18.9939 -2.22232		-18.9939 -1.69092		-18.9939 1.40521		-18.9958 4.69452		-18.9939 -0.857519		-18.9958 -1.03196
-18.9877 -0.664081		-18.9877 -0.580951		-18.9877 -0.853235		-18.9877 -1.93486		-18.9877 1.53867		-18.9896 2.87737		-18.9877 -1.15941		-18.9896 1.5562
-18.9815 1.41373		-18.9815 0.0500532		-18.9815 2.11929		-18.9815 -1.57239		-18.9815 -0.662736		-18.9834 3.91487		-18.9815 -1.152		-18.9834 2.29786
-18.9753 2.76127		-18.9753 -0.566232		-18.9753 4.42124		-18.9753 0.757439		-18.9753 -0.239917		-18.9772 2.61595		-18.9753 1.58119		-18.9772 1.61355
-18.9691 1.91541		-18.9691 -1.65013		-18.9691 4.18488		-18.9691 1.84993		-18.9691 0.194752		-18.971 2.37226		-18.9691 2.91638		-18.971 -0.358877
-18.9629 1.2874		-18.9629 -2.17404		-18.9629 0.659044		-18.9629 -0.727391		-18.9629 0.325777		-18.9648 2.67005		-18.9629 -0.315356		-18.9648 -3.12972
-18.9567 2.54861		-18.9567 -0.435651		-18.9567 -3.91811		-18.9567 -2.5482		-18.9567 0.988123		-18.9586 1.72144		-18.9567 0.793044		-18.9586 -3.38599
-18.9505 3.39325		-18.9505 0.494672		-18.9505 -6.57235		-18.9505 -1.01309		-18.9505 0.662449		-18.9524 2.01221		-18.9505 1.20185		-18.9524 -0.611024
-18.9443 3.49451		-18.9443 -0.243996		-18.9443 -4.98056		-18.9443 1.351		-18.9443 -1.0114		-18.9462 -0.723427		-18.9443 1.62059		-18.9462 1.11741
-18.9381 3.5365		-18.9381 -1.00151		-18.9381 0.273776		-18.9381 1.61201		-18.9381 -1.99924		-18.94 -2.37146		-18.9381 2.21848		-18.94 1.88676
-18.932 1.3264		-18.932 0.169844		-18.932 1.97207		-18.932 0.557761		-18.932 -3.42292		-18.9338 0.0699687		-18.932 2.7246		-18.9338 0.352565
-18.9258 0.00271093		-18.9258 2.91292		-18.9258 3.66255		-18.9258 0.553466		-18.9258 -4.43034		-18.9276 1.14348		-18.9258 2.78708		-18.9276 -1.64522
-18.9196 2.27121		-18.9196 3.23436		-18.9196 2.51711		-18.9196 0.997193		-18.9196 -3.39721		-18.9214 0.654652		-18.9196 2.54732		-18.9214 -1.59485
-18.9134 2.78072		-18.9134 1.55206		-18.9134 -0.335348		-18.9134 0.775156		-18.9134 -0.333343		-18.9152 0.287673		-18.9134 0.747111		-18.9152 1.17716
-18.9072 2.96259		-18.9072 0.290409		-18.9072 -1.37164		-18.9072 -0.211103		-18.9072 2.0193		-18.909 2.42725		-18.9072 0.884768		-18.909 0.707867
-18.901 3.25972		-18.901 1.68229		-18.901 -0.216995		-18.901 0.0490515		-18.901 -1.04977		-18.9028 2.89139		-18.901 1.18096		-18.9028 0.769605
-18.8948 2.70027		-18.8948 2.85067		-18.8948 1.54368		-18.8948 -0.970619		-18.8948 -2.88271		-18.8966 2.09502		-18.8948 -1.03139		-18.8966 0.0582855
-18.8886 1.11648		-18.8886 2.10438		-18.8886 1.18546		-18.8886 -2.46648		-18.8886 -0.61226		-18.8904 0.483845		-18.8886 -1.68512		-18.8904 -2.27219
-18.8824 1.57272		-18.8824 2.61961		-18.8824 -0.205426		-18.8824 -2.48014		-18.8824 1.81623		-18.8842 -0.464642		-18.8824 -2.10483		-18.8842 -3.35838
-18.8762 3.64901		-18.8762 4.88263		-18.8762 0.401843		-18.8762 -0.00908113		-18.8762 1.28061		-18.878 -0.165107		-18.8762 -3.13157		-18.878 -1.67989
-18.87 2.64517		-18.87 3.2423		-18.87 -0.487447		-18.87 -0.141146		-18.87 0.74987		-18.8718 1.48884		-18.87 -1.99273		-18.8718 -2.06731
-18.8638 0.975406		-18.8638 1.35862		-18.8638 -1.13837		-18.8638 -2.14143		-18.8638 0.495848		-18.8656 4.36369		-18.8638 -3.33282		-18.8656 -1.8054
-18.8576 -0.491861		-18.8576 -0.997907		-18.8576 -0.669569		-18.8576 -1.68786		-18.8576 -1.85539		-18.8594 4.18901		-18.8576 -3.89419		-18.8594 0.15316
-18.8514 -0.20316		-18.8514 -2.15438		-18.8514 -0.804731		-18.8514 -0.896285		-18.8514 -2.79464		-18.8532 1.16165		-18.8514 -7.18755		-18.8532 -1.21393
-18.8452 2.61749		-18.8452 -2.03554		-18.8452 -0.847123		-18.8452 0.260169		-18.8452 -1.78865		-18.847 -0.386236		-18.8452 -5.95133		-18.847 -2.4896
-18.839 1.70065		-18.839 -1.14752		-18.839 1.67483		-18.839 -0.78694		-18.839 -1.27425		-18.8409 0.154672		-18.839 -2.41497		-18.8409 -2.70856
-18.8328 3.09658		-18.8328 -0.466673		-18.8328 2.81124		-18.8328 -0.901289		-18.8328 -1.65708		-18.8347 0.496063		-18.8328 -1.56249		-18.8347 -0.773213
-18.8266 4.0106		-18.8266 -0.317233		-18.8266 1.99449		-18.8266 0.0844286		-18.8266 0.0878164		-18.8285 0.456673		-18.8266 2.57115		-18.8285 -0.82962
-18.8204 2.23573		-18.8204 -0.190389		-18.8204 -0.030183		-18.8204 -0.609868		-18.8204 1.02885		-18.8223 1.07746		-18.8204 3.02588		-18.8223 -0.719565
-18.8142 -0.106382		-18.8142 -0.461693		-18.8142 -0.8893		-18.8142 -0.455193		-18.8142 -0.619266		-18.8161 -0.116566		-18.8142 2.89		-18.8161 -0.117119
-18.8081 -2.81866		-18.8081 0.0911222		-18.8081 1.5875		-18.8081 -0.811193		-18.8081 -0.611794		-18.8099 -1.4525		-18.8081 1.50215		-18.8099 0.303945
-18.8019 -2.72763		-18.8019 -1.98912		-18.8019 -0.208876		-18.8019 -0.867187		-18.8019 -0.468866		-18.8037 0.0755896		-18.8019 -0.961819		-18.8037 2.00545
-18.7957 -3.62632		-18.7957 -0.688927		-18.7957 -0.20034		-18.7957 0.521195		-18.7957 -0.0955693		-18.7975 2.88813		-18.7957 -3.62604		-18.7975 2.1927
-18.7895 -2.34958		-18.7895 0.866357		-18.7895 1.58712		-18.7895 2.45395		-18.7895 0.164299		-18.7913 3.17729		-18.7895 -4.88743		-18.7913 -0.481295
-18.7833 -0.556647		-18.7833 2.69082		-18.7833 1.35467		-18.7833 5.42212		-18.7833 -1.17804		-18.7851 1.48489		-18.7833 -5.25388		-18.7851 -2.4665
-18.7771 1.67745		-18.7771 1.34543		-18.7771 1.6103		-18.7771 6.93741		-18.7771 -3.43361		-18.7789 -2.17791		-18.7771 -2.538		-18.7789 -2.20921
-18.7709 1.47125		-18.7709 -0.663801		-18.7709 -0.240448		-18.7709 6.20173		-18.7709 -4.8526		-18.7727 -5.39039		-18.7709 -3.57609		-18.7727 -1.50689
-18.7647 -1.91335		-18.7647 -1.61903		-18.7647 -0.00151925		-18.7647 4.14225		-18.7647 -2.91084		-18.7665 -5.02084		-18.7647 -3.08911		-18.7665 0.364953
-18.7585 -0.258127		-18.7585 -0.940321		-18.7585 1.0801		-18.7585 1.19587		-18.7585 -0.532609		-18.7603 -2.95038		-18.7585 -0.253723		-18.7603 0.861914
-18.7523 1.07379		-18.7523 0.530512		-18.7523 2.20844		-18.7523 0.376227		-18.7523 -1.11671		-18.7541 -2.58523		-18.7523 -0.932221		-18.7541 -0.906405
-18.7461 -0.270071		-18.7461 0.646865		-18.7461 1.29174		-18.7461 1.26401		-18.7461 -2.38678		-18.7479 -3.82211		-18.7461 -3.57685		-18.7479 -0.104141
-18.7399 0.105235		-18.7399 0.341681		-18.7399 -1.09468		-18.7399 3.07141		-18.7399 -1.55		-18.7417 -4.24578		-18.7399 -4.31631		-18.7417 1.00298
-18.7337 -0.504886		-18.7337 0.194806		-18.7337 0.0446148		-18.7337 4.92184		-18.7337 -1.62312		-18.7355 -3.27479		-18.7337 -1.85431		-18.7355 2.43032
-18.7275 -0.715022		-18.7275 -0.0856648		-18.7275 1.38283		-18.7275 2.76669		-18.7275 -1.67181		-18.7293 -3.00653		-18.7275 1.18421		-18.7293 3.83736
-18.7213 -0.533907		-18.7213 -1.75327		-18.7213 2.11626		-18.7213 1.2308		-18.7213 -1.06543		-18.7231 -2.92302		-18.7213 1.50212		-18.7231 2.06313
-18.7151 -0.438024		-18.7151 -4.36842		-18.7151 2.28041		-18.7151 2.35641		-18.7151 0.580787		-18.7169 -1.33357		-18.7151 -1.19556		-18.7169 0.983481
-18.7089 -0.446327		-18.7089 -4.84261		-18.7089 1.72901		-18.7089 3.41448		-18.7089 3.41754		-18.7107 2.21321		-18.7089 -3.21152		-18.7107 0.340838
-18.7027 -1.56971		-18.7027 -2.33276		-18.7027 -0.464299		-18.7027 3.41304		-18.7027 4.45945		-18.7045 2.81718		-18.7027 -0.744591		-18.7045 1.71894
-18.6965 -1.87348		-18.6965 -1.11302		-18.6965 -0.436002		-18.6965 3.15337		-18.6965 2.09659		-18.6983 -0.132857		-18.6965 -0.0996298		-18.6983 4.70761
-18.6903 -0.837868		-18.6903 -0.516215		-18.6903 1.50279		-18.6903 1.3576		-18.6903 0.478339		-18.6921 -2.09038		-18.6903 1.08744		-18.6921 7.31748
-18.6841 0.761004		-18.6841 0.740458		-18.6841 1.88599		-18.6841 0.91214		-18.6841 -0.653615		-18.6859 -2.20479		-18.6841 3.50647		-18.6859 6.417
-18.678 -0.263739		-18.678 0.864167		-18.678 1.65557		-18.678 -0.83472		-18.678 0.410549		-18.6797 -0.0673683		-18.678 1.30784		-18.6797 4.55325
-18.6718 -2.14268		-18.6718 1.90992		-18.6718 3.05384		-18.6718 -3.57054		-18.6718 3.2904		-18.6735 1.77469		-18.6718 -0.850902		-18.6735 2.44253
-18.6656 -2.88798		-18.6656 1.02801		-18.6656 4.63651		-18.6656 -3.87104		-18.6656 1.93379		-18.6673 2.2628		-18.6656 -1.39898		-18.6673 0.855682
-18.6594 -0.470079		-18.6594 -0.597161		-18.6594 3.44688		-18.6594 -0.159402		-18.6594 -1.33363		-18.6611 0.0113288		-18.6594 -2.67694		-18.6611 1.82625
-18.6532 0.593708		-18.6532 0.845395		-18.6532 0.534661		-18.6532 1.31734		-18.6532 -2.42664		-18.6549 -0.618058		-18.6532 -2.40574		-18.6549 1.76302
-18.647 0.637983		-18.647 4.70549		-18.647 -0.924924		-18.647 1.97474		-18.647 -1.56972		-18.6487 0.0833468		-18.647 -1.97067		-18.6487 0.878352
-18.6408 -1.6715		-18.6408 4.99245		-18.6408 1.07579		-18.6408 2.3286		-18.6408 0.261198		-18.6425 0.764332		-18.6408 -1.55417		-18.6425 0.053188
-18.6346 -4.00111		-18.6346 2.12166		-18.6346 2.71739		-18.6346 -0.640021		-18.6346 0.953144		-18.6363 -0.43067		-18.6346 0.801316		-18.6363 0.198115
-18.6284 -5.10573		-18.6284 2.16502		-18.6284 -0.662048		-18.6284 -0.67601		-18.6284 2.44771		-18.6301 -1.09712		-18.6284 3.01887		-18.6301 1.60133
-18.6222 -4.22584		-18.6222 1.27881		-18.6222 -1.19336		-18.6222 -1.73451		-18.6222 2.12332		-18.6239 -0.152676		-18.6222 3.77766		-18.6239 1.3323
-18.616 -1.39011		-18.616 0.528015		-18.616 -1.79172		-18.616 -3.8797		-18.616 2.60904		-18.6177 1.7489		-18.616 3.49381		-18.6177 2.69321
-18.6098 2.40903		-18.6098 1.96175		-18.6098 -1.77089		-18.6098 -5.52823		-18.6098 4.75		-18.6115 0.698612		-18.6098 2.53591		-18.6115 3.27919
-18.6036 3.89081		-18.6036 1.77542		-18.6036 -2.56684		-18.6036 -4.23349		-18.6036 4.598		-18.6053 -0.682563		-18.6036 2.21687		-18.6053 2.5319
-18.5974 2.73449		-18.5974 1.49323		-18.5974 -2.60812		-18.5974 0.0083042		-18.5974 3.9749		-18.5991 -2.71772		-18.5974 -0.419074		-18.5991 3.34204
-18.5912 0.592405		-18.5912 0.105673		-18.5912 -2.10698		-18.5912 2.19911		-18.5912 2.66928		-18.5929 -3.43395		-18.5912 -3.30173		-18.5929 1.90637
-18.585 -0.859884		-18.585 -2.07744		-18.585 -1.23843		-18.585 0.915872		-18.585 0.206473		-18.5867 -3.47807		-18.585 -3.26161		-18.5867 0.297355
-18.5788 -0.119938		-18.5788 -0.277495		-18.5788 -1.44977		-18.5788 0.276987		-18.5788 -2.73037		-18.5806 -2.43093		-18.5788 -2.53043		-18.5806 0.487805
-18.5726 -0.239296		-18.5726 3.45029		-18.5726 -0.281686		-18.5726 0.110058		-18.5726 -2.85785		-18.5744 -2.34449		-18.5726 -2.25166		-18.5744 1.59279
-18.5664 0.153568		-18.5664 5.8248		-18.5664 1.43039		-18.5664 0.27151		-18.5664 -2.02458		-18.5682 -0.718321		-18.5664 -1.5861		-18.5682 1.48106
-18.5602 1.15872		-18.5602 2.40896		-18.5602 1.24957		-18.5602 0.392707		-18.5602 -2.56469		-18.562 -0.824461		-18.5602 0.45041		-18.562 1.233
-18.5541 -0.0139687		-18.5541 -1.13909		-18.5541 0.535461		-18.5541 -0.392114		-18.5541 -2.1262		-18.5558 0.540681		-18.5541 0.679947		-18.5558 0.145187
-18.5479 -0.611809		-18.5479 -1.43777		-18.5479 2.53976		-18.5479 -0.116922		-18.5479 -2.66588		-18.5496 1.66615		-18.5479 -0.754983		-18.5496 -0.752224
-18.5417 -2.15299		-18.5417 -0.655669		-18.5417 1.92177		-18.5417 -0.0504818		-18.5417 -1.48785		-18.5434 0.533363		-18.5417 -1.84783		-18.5434 -1.18801
-18.5355 -1.65253		-18.5355 0.955906		-18.5355 0.721808		-18.5355 -0.983946		-18.5355 1.72538		-18.5372 0.529179		-18.5355 -0.963878		-18.5372 -0.405758
-18.5293 -2.53327		-18.5293 -0.0566102		-18.5293 -0.520892		-18.5293 -1.36302		-18.5293 5.3266		-18.531 0.639141		-18.5293 2.52961		-18.531 1.48262
-18.5231 0.470342		-18.5231 -1.72213		-18.5231 -2.91771		-18.5231 -0.845769		-18.5231 5.14478		-18.5248 2.65274		-18.5231 2.82826		-18.5248 2.09227
-18.5169 2.22486		-18.5169 -0.34127		-18.5169 -4.76752		-18.5169 -0.0681719		-18.5169 4.18888		-18.5186 2.8385		-18.5169 1.03569		-18.5186 1.46677
-18.5107 2.26764		-18.5107 -0.00317462		-18.5107 -3.73374		-18.5107 -1.91941		-18.5107 5.01447		-18.5124 2.24956		-18.5107 1.42317		-18.5124 1.58442
-18.5045 0.638183		-18.5045 -1.33517		-18.5045 -1.25548		-18.5045 -3.78709		-18.5045 3.68297		-18.5062 1.65411		-18.5045 1.76358		-18.5062 1.66709
-18.4983 -2.39575		-18.4983 -1.50226		-18.4983 -1.6891		-18.4983 -0.336007		-18.4983 2.21418		-18.5 0.149236		-18.4983 0.689492		-18.5 0.604689
-18.4921 -2.59309		-18.4921 -0.980626		-18.4921 -0.660244		-18.4921 1.38617		-18.4921 1.72979		-18.4938 -0.97256		-18.4921 -0.404521		-18.4938 1.8311
-18.4859 -1.67462		-18.4859 -1.47502		-18.4859 2.67917		-18.4859 -0.32454		-18.4859 -0.245471		-18.4876 -1.10125		-18.4859 -0.349919		-18.4876 2.74828
-18.4797 -0.304286		-18.4797 -4.07822		-18.4797 0.856292		-18.4797 0.0143026		-18.4797 -1.92843		-18.4814 0.0665924		-18.4797 -0.938768		-18.4814 1.82117
-18.4735 0.866817		-18.4735 -5.46292		-18.4735 -0.817825		-18.4735 1.56602		-18.4735 -3.16968		-18.4752 1.31785		-18.4735 -2.27933		-18.4752 0.012693
-18.4673 0.688496		-18.4673 -3.53864		-18.4673 -1.29973		-18.4673 1.3377		-18.4673 -1.84074		-18.469 0.814224		-18.4673 -3.11148		-18.469 -0.980802
-18.4611 -0.909145		-18.4611 -1.75337		-18.4611 1.66636		-18.4611 -1.15839		-18.4611 -1.36575		-18.4628 1.63654		-18.4611 -2.16825		-18.4628 -0.402386
-18.4549 -1.2701		-18.4549 -1.11423		-18.4549 3.08202		-18.4549 -2.24122		-18.4549 -1.22923		-18.4566 2.95949		-18.4549 -0.631999		-18.4566 -0.43299
-18.4487 -1.88675		-18.4487 -0.562117		-18.4487 1.75509		-18.4487 -0.919819		-18.4487 1.25731		-18.4504 2.57575		-18.4487 -0.693963		-18.4504 0.34048
-18.4425 -4.11054		-18.4425 0.443527		-18.4425 0.419322		-18.4425 -0.835428		-18.4425 4.11955		-18.4442 1.67399		-18.4425 -1.18192		-18.4442 0.560523
-18.4363 -6.41039		-18.4363 1.69433		-18.4363 -2.60013		-18.4363 -0.824029		-18.4363 5.09674		-18.438 2.26717		-18.4363 -2.77058		-18.438 0.366219
-18.4302 -5.69537		-18.4302 2.50111		-18.4302 -4.9027		-18.4302 0.77879		-18.4302 3.06941		-18.4318 3.11826		-18.4302 -2.42625		-18.4318 0.509846
-18.424 -2.85143		-18.424 2.29586		-18.424 -3.45655		-18.424 0.618971		-18.424 1.78515		-18.4256 3.07956		-18.424 -2.20535		-18.4256 -2.65356
-18.4178 -1.06382		-18.4178 2.42018		-18.4178 -3.31081		-18.4178 -1.62837		-18.4178 -0.184616		-18.4194 2.07036		-18.4178 -1.83054		-18.4194 -4.95731
-18.4116 0.0937881		-18.4116 2.24397		-18.4116 -3.19455		-18.4116 -3.42762		-18.4116 -2.94127		-18.4132 1.70809		-18.4116 -1.98551		-18.4132 -3.05941
-18.4054 0.113017		-18.4054 1.54253		-18.4054 -1.05981		-18.4054 -2.63782		-18.4054 -2.88205		-18.407 -0.587496		-18.4054 -3.02486		-18.407 -1.47103
-18.3992 0.3699		-18.3992 0.951602		-18.3992 0.847071		-18.3992 -4.87071		-18.3992 -1.68494		-18.4008 -1.85024		-18.3992 -3.58326		-18.4008 -1.36198
-18.393 1.33453		-18.393 1.79727		-18.393 2.29308		-18.393 -8.21736		-18.393 -0.556971		-18.3946 -2.33255		-18.393 -2.87232		-18.3946 -2.01733
-18.3868 0.613879		-18.3868 2.0835		-18.3868 3.70672		-18.3868 -8.33481		-18.3868 0.463008		-18.3884 -1.75264		-18.3868 -2.85175		-18.3884 -1.58287
-18.3806 0.909779		-18.3806 -1.53495		-18.3806 3.7328		-18.3806 -5.56263		-18.3806 1.1617		-18.3822 -0.437996		-18.3806 -2.3194		-18.3822 -3.10635
-18.3744 0.293717		-18.3744 -2.69576		-18.3744 0.816632		-18.3744 -4.39414		-18.3744 -0.435952		-18.376 -0.560866		-18.3744 -1.11117		-18.376 -3.33549
-18.3682 -1.595		-18.3682 -2.87866		-18.3682 -1.32397		-18.3682 -3.23076		-18.3682 -0.0158994		-18.3698 -1.66319		-18.3682 -0.651101		-18.3698 -1.7714
-18.362 -2.64721		-18.362 -1.78722		-18.362 -1.00861		-18.362 -2.28871		-18.362 -0.269663		-18.3636 0.00297721		-18.362 -2.37505		-18.3636 -0.938068
-18.3558 -2.79598		-18.3558 1.0852		-18.3558 1.6615		-18.3558 -4.24945		-18.3558 -1.28945		-18.3574 -0.334625		-18.3558 -2.75516		-18.3574 -0.249503
-18.3496 -1.41567		-18.3496 2.98014		-18.3496 3.05396		-18.3496 -6.09268		-18.3496 -0.0433857		-18.3512 -1.13352		-18.3496 -2.8392		-18.3512 -0.845637
-18.3434 0.868326		-18.3434 2.72166		-18.3434 3.30241		-18.3434 -6.96715		-18.3434 0.649325		-18.345 -1.35967		-18.3434 -3.10665		-18.345 -1.62736
-18.3372 -0.974268		-18.3372 -0.941827		-18.3372 2.12175		-18.3372 -4.76489		-18.3372 1.58837		-18.3388 -1.86227		-18.3372 -2.41587		-18.3388 -0.663743
-18.331 -1.28355		-18.331 -2.96061		-18.331 -0.706626		-18.331 -2.36731		-18.331 3.57182		-18.3326 -1.06115		-18.331 -0.798746		-18.3326 -1.35539
-18.3248 0.459079		-18.3248 -0.677833		-18.3248 -2.63479		-18.3248 -0.534611		-18.3248 3.31948		-18.3264 -2.2938		-18.3248 -1.93681		-18.3264 -4.37913
-18.3186 0.621419		-18.3186 2.38179		-18.3186 -2.64113		-18.3186 -2.09003		-18.3186 0.0624865		-18.3202 -2.5238		-18.3186 -2.71613		-18.3202 -4.75588
-18.3124 -1.13953		-18.3124 2.3498		-18.3124 -2.73293		-18.3124 -2.36473		-18.3124 1.82828		-18.3141 -2.87823		-18.3124 -3.76462		-18.3141 -5.09756
-18.3063 -3.68896		-18.3063 -0.736458		-18.3063 -1.76977		-18.3063 -0.959834		-18.3063 3.83572		-18.3079 -2.29413		-18.3063 -4.30342		-18.3079 -2.27908
-18.3001 -3.50504		-18.3001 -1.60924		-18.3001 -0.829806		-18.3001 -0.017375		-18.3001 4.30685		-18.3017 -0.219304		-18.3001 -1.83704		-18.3017 1.71977
-18.2939 -3.92982		-18.2939 0.134977		-18.2939 -1.10898		-18.2939 -1.44043		-18.2939 1.73458		-18.2955 0.345002		-18.2939 -1.0771		-18.2955 2.11988
-18.2877 -1.71735		-18.2877 1.85766		-18.2877 -1.98764		-18.2877 -1.19695		-18.2877 1.69643		-18.2893 1.41596		-18.2877 0.0377307		-18.2893 2.02348
-18.2815 1.96507		-18.2815 0.856493		-18.2815 -1.1148		-18.2815 -1.06316		-18.2815 1.66387		-18.2831 2.92647		-18.2815 2.13452		-18.2831 1.8717
-18.2753 0.895891		-18.2753 -0.402526		-18.2753 -1.39451		-18.2753 -2.09208		-18.2753 1.21532		-18.2769 3.68636		-18.2753 3.13984		-18.2769 0.596764
-18.2691 -1.19161		-18.2691 -2.32016		-18.2691 -1.74632		-18.2691 -2.95947		-18.2691 1.98198		-18.2707 3.9246		-18.2691 -0.503537		-18.2707 0.582538
-18.2629 -1.62594		-18.2629 -1.5575		-18.2629 -3.0371		-18.2629 -2.35163		-18.2629 2.22149		-18.2645 4.11594		-18.2629 -2.10513		-18.2645 0.60089
-18.2567 -0.211699		-18.2567 -0.716734		-18.2567 -3.27997		-18.2567 -1.50339		-18.2567 3.78352		-18.2583 1.10097		-18.2567 -3.95675		-18.2583 -1.07807
-18.2505 -0.90922		-18.2505 -1.21984		-18.2505 -3.60158		-18.2505 -2.06594		-18.2505 4.54396		-18.2521 0.478693		-18.2505 -3.21324		-18.2521 0.577362
-18.2443 -1.36438		-18.2443 0.39479		-18.2443 -3.07285		-18.2443 -1.02931		-18.2443 2.47819		-18.2459 2.23262		-18.2443 -0.789158		-18.2459 2.34899
-18.2381 -2.8639		-18.2381 -0.054951		-18.2381 -4.2197		-18.2381 -0.926293		-18.2381 -0.242425		-18.2397 1.50723		-18.2381 -0.909853		-18.2397 0.969245
-18.2319 -0.635388		-18.2319 0.433511		-18.2319 -5.02934		-18.2319 -3.48952		-18.2319 -2.91113		-18.2335 -0.323669		-18.2319 -2.15886		-18.2335 -0.285264
-18.2257 1.44997		-18.2257 2.71551		-18.2257 -3.57423		-18.2257 -4.38655		-18.2257 -2.90764		-18.2273 0.171706		-18.2257 -1.63635		-18.2273 -1.88868
-18.2195 -0.705318		-18.2195 2.93454		-18.2195 -1.71601		-18.2195 -1.28195		-18.2195 -3.82983		-18.2211 2.28522		-18.2195 -0.725372		-18.2211 -2.49925
-18.2133 -0.0663728		-18.2133 1.17097		-18.2133 0.0924634		-18.2133 -0.114057		-18.2133 -4.97709		-18.2149 1.07043		-18.2133 -1.3325		-18.2149 -2.81158
-18.2071 -1.86517		-18.2071 -0.920358		-18.2071 0.440755		-18.2071 -0.249477		-18.2071 -5.30952		-18.2087 -0.374634		-18.2071 -1.20918		-18.2087 -5.51628
-18.2009 -2.61527		-18.2009 -2.16585		-18.2009 -1.957		-18.2009 0.917271		-18.2009 -6.45315		-18.2025 -0.714677		-18.2009 -0.915377		-18.2025 -4.76159
-18.1947 -0.381404		-18.1947 -2.45584		-18.1947 -2.45764		-18.1947 1.69554		-18.1947 -8.53495		-18.1963 0.794416		-18.1947 -1.53913		-18.1963 -3.22078
-18.1885 1.25089		-18.1885 -1.38326		-18.1885 -2.08547		-18.1885 0.856039		-18.1885 -5.41155		-18.1901 1.0145		-18.1885 -0.977262		-18.1901 -0.497986
-18.1824 2.66928		-18.1824 -0.0451629		-18.1824 0.00726874		-18.1824 -1.14619		-18.1824 -2.38726		-18.1839 -1.41346		-18.1824 0.521894		-18.1839 -1.67036
-18.1762 1.92918		-18.1762 1.40233		-18.1762 4.21504		-18.1762 -3.94487		-18.1762 -1.30756		-18.1777 -2.4183		-18.1762 0.545733		-18.1777 -1.25584
-18.17 2.10734		-18.17 1.48203		-18.17 4.00375		-18.17 -3.85158		-18.17 -1.9409		-18.1715 -5.55528		-18.17 -0.598699		-18.1715 -2.17645
-18.1638 4.39486		-18.1638 2.33803		-18.1638 1.47945		-18.1638 -3.13127		-18.1638 -2.32068		-18.1653 -4.28551		-18.1638 -0.441394		-18.1653 -1.93064
-18.1576 3.04353		-18.1576 3.07353		-18.1576 1.75865		-18.1576 -3.73632		-18.1576 -1.53855		-18.1591 -1.06021		-18.1576 -0.0877873		-18.1591 -0.959121
-18.1514 0.546884		-18.1514 4.03595		-18.1514 0.999393		-18.1514 -5.65807		-18.1514 0.848306		-18.1529 1.62285		-18.1514 1.17435		-18.1529 -1.12869
-18.1452 -0.920979		-18.1452 3.55413		-18.1452 -1.36866		-18.1452 -4.10089		-18.1452 2.18962		-18.1467 1.02481		-18.1452 2.35009		-18.1467 -0.961825
-18.139 -3.10869		-18.139 4.24753		-18.139 -2.35108		-18.139 -3.62503		-18.139 1.06887		-18.1405 -2.55996		-18.139 1.58325		-18.1405 -0.184681
-18.1328 -3.51394		-18.1328 2.53543		-18.1328 -1.47207		-18.1328 -3.48996		-18.1328 2.40911		-18.1343 -1.88763		-18.1328 -0.107405		-18.1343 0.900595
-18.1266 -0.698929		-18.1266 -0.657164		-18.1266 -1.9524		-18.1266 -3.47995		-18.1266 3.65223		-18.1281 0.175805		-18.1266 -0.683016		-18.1281 4.24472
-18.1204 1.12582		-18.1204 -0.72141		-18.1204 -3.43445		-18.1204 -1.46017		-18.1204 2.46249		-18.1219 -0.147175		-18.1204 1.17434		-18.1219 3.90149
-18.1142 0.197967		-18.1142 -0.249478		-18.1142 -3.60566		-18.1142 0.746666		-18.1142 1.02408		-18.1157 -1.60722		-18.1142 3.6599		-18.1157 -0.218518
-18.108 -1.21648		-18.108 0.247738		-18.108 -0.977883		-18.108 0.241685		-18.108 2.43201		-18.1095 -1.12483		-18.108 3.32806		-18.1095 -0.380069
-18.1018 -0.647158		-18.1018 1.28991		-18.1018 1.12802		-18.1018 -1.56554		-18.1018 1.3649		-18.1033 1.29244		-18.1018 3.69947		-18.1033 0.18239
-18.0956 2.12612		-18.0956 3.66717		-18.0956 0.0298462		-18.0956 -1.29186		-18.0956 0.0349381		-18.0971 2.18118		-18.0956 4.9183		-18.0971 1.14365
-18.0894 3.72788		-18.0894 6.17605		-18.0894 -0.170575		-18.0894 0.431386		-18.0894 -3.41496		-18.0909 0.198705		-18.0894 5.50596		-18.0909 0.622197
-18.0832 2.87889		-18.0832 5.6052		-18.0832 -0.50154		-18.0832 -1.34562		-18.0832 -4.14923		-18.0847 -1.86168		-18.0832 4.25447		-18.0847 1.2881
-18.077 1.22943		-18.077 5.3279		-18.077 -0.792204		-18.077 -1.9932		-18.077 -3.12352		-18.0785 -1.94261		-18.077 1.96326		-18.0785 2.37227
-18.0708 -1.432		-18.0708 3.34915		-18.0708 -0.830521		-18.0708 -2.16029		-18.0708 -3.72753		-18.0723 -1.58545		-18.0708 -0.662266		-18.0723 1.24311
-18.0646 -1.8649		-18.0646 1.29915		-18.0646 -2.53273		-18.0646 -2.53779		-18.0646 -3.7999		-18.0661 -0.519437		-18.0646 -0.607431		-18.0661 0.906045
-18.0585 -2.01959		-18.0585 1.53744		-18.0585 -1.25476		-18.0585 -3.66388		-18.0585 -2.17371		-18.0599 0.774902		-18.0585 0.908275		-18.0599 0.262557
-18.0523 -2.27608		-18.0523 1.43397		-18.0523 0.228217		-18.0523 -6.46043		-18.0523 -0.786854		-18.0538 2.41762		-18.0523 0.0540038		-18.0538 -0.227837
-18.0461 -2.32122		-18.0461 2.23793		-18.0461 0.749744		-18.0461 -5.76993		-18.0461 2.58975		-18.0476 0.993145		-18.0461 -0.104242		-18.0476 1.15541
-18.0399 -2.35807		-18.0399 1.46136		-18.0399 1.27816		-18.0399 -2.83101		-18.0399 2.75169		-18.0414 0.553461		-18.0399 1.47046		-18.0414 3.85775
-18.0337 -1.52768		-18.0337 1.31711		-18.0337 1.06689		-18.0337 -0.288876		-18.0337 -1.52691		-18.0352 0.619767		-18.0337 3.70686		-18.0352 1.80779
-18.0275 -1.22455		-18.0275 -1.89308		-18.0275 0.371598		-18.0275 2.32175		-18.0275 -2.58775		-18.029 -0.42552		-18.0275 4.30959		-18.029 0.0978754
-18.0213 -3.08496		-18.0213 -2.53931		-18.0213 0.845833		-18.0213 1.79351		-18.0213 -1.16689		-18.0228 0.658196		-18.0213 0.837783		-18.0228 0.874883
-18.0151 -4.64139		-18.0151 -1.63343		-18.0151 1.74146		-18.0151 1.33981		-18.0151 0.41677		-18.0166 2.68001		-18.0151 -0.605935		-18.0166 -0.358305
-18.0089 -2.56524		-18.0089 -2.05514		-18.0089 1.67972		-18.0089 -0.172802		-18.0089 -1.73283		-18.0104 1.51234		-18.0089 -3.77564		-18.0104 -1.56702
-18.0027 0.691452		-18.0027 -3.94462		-18.0027 1.24492		-18.0027 -2.21596		-18.0027 -4.72132		-18.0042 1.97275		-18.0027 -6.13911		-18.0042 -2.90899
-17.9965 0.0125797		-17.9965 -4.26938		-17.9965 0.751535		-17.9965 -1.18322		-17.9965 -2.27158		-17.998 3.05745		-17.9965 -5.06079		-17.998 -2.31174
-17.9903 -2.1912		-17.9903 -4.10947		-17.9903 -0.445792		-17.9903 0.300401		-17.9903 0.735533		-17.9918 3.29765		-17.9903 -3.67817		-17.9918 -0.329308
-17.9841 -2.28929		-17.9841 -2.03736		-17.9841 -1.21729		-17.9841 3.11083		-17.9841 2.78138		-17.9856 1.89335		-17.9841 -3.19037		-17.9856 -1.82289
-17.9779 -1.12312		-17.9779 -1.99724		-17.9779 -1.23217		-17.9779 2.54838		-17.9779 2.5671		-17.9794 1.89001		-17.9779 -1.74497		-17.9794 -0.32719
-17.9717 0.583111		-17.9717 -2.88014		-17.9717 -0.000846986		-17.9717 1.34659		-17.9717 0.674328		-17.9732 3.15344		-17.9717 -2.39835		-17.9732 0.0850052
-17.9655 0.472379		-17.9655 -3.00238		-17.9655 0.474044		-17.9655 -0.480174		-17.9655 0.276125		-17.967 1.10472		-17.9655 -3.67892		-17.967 0.00390876
-17.9593 -1.32742		-17.9593 -3.49671		-17.9593 -0.160841		-17.9593 -1.1165		-17.9593 0.175586		-17.9608 -0.172055		-17.9593 -4.6215		-17.9608 -0.876029
-17.9531 -1.35101		-17.9531 -3.73185		-17.9531 -0.752643		-17.9531 -0.0570366		-17.9531 0.838941		-17.9546 0.275845		-17.9531 -1.82448		-17.9546 -1.82929
-17.9469 -1.02143		-17.9469 -2.36492		-17.9469 0.234778		-17.9469 0.258655		-17.9469 2.37504		-17.9484 -0.174543		-17.9469 -0.543919		-17.9484 -1.84351
-17.9407 -1.94835		-17.9407 -3.33971		-17.9407 1.40356		-17.9407 1.11275		-17.9407 1.05859		-17.9422 -0.070595		-17.9407 1.58376		-17.9422 -2.1578
-17.9346 -3.00676		-17.9346 -5.49515		-17.9346 -1.4027		-17.9346 -0.985867		-17.9346 -0.133514		-17.936 -1.08805		-17.9346 2.50324		-17.936 -2.07402
-17.9284 -1.23723		-17.9284 -4.5485		-17.9284 -3.79177		-17.9284 -4.95725		-17.9284 0.866475		-17.9298 -0.843957		-17.9284 1.71453		-17.9298 -1.67989
-17.9222 -0.0683017		-17.9222 -2.15805		-17.9222 -2.36716		-17.9222 -5.17452		-17.9222 1.25201		-17.9236 0.214343		-17.9222 2.04417		-17.9236 -0.88926
-17.916 -1.74212		-17.916 -1.22248		-17.916 -0.21142		-17.916 -3.13129		-17.916 2.55039		-17.9174 0.0848584		-17.916 2.96099		-17.9174 0.945434
-17.9098 -3.33339		-17.9098 0.382568		-17.9098 1.4707		-17.9098 -0.435554		-17.9098 4.57272		-17.9112 -2.4254		-17.9098 4.63076		-17.9112 2.82567
-17.9036 -3.75674		-17.9036 0.743829		-17.9036 1.43414		-17.9036 1.91539		-17.9036 5.58809		-17.905 -3.63582		-17.9036 4.67485		-17.905 4.30225
-17.8974 -1.13748		-17.8974 1.01472		-17.8974 0.255306		-17.8974 3.85525		-17.8974 4.18853		-17.8988 -3.12458		-17.8974 4.0849		-17.8988 3.76055
-17.8912 0.13004		-17.8912 -0.849435		-17.8912 1.15099		-17.8912 4.96937		-17.8912 0.972941		-17.8926 -2.43669		-17.8912 3.02714		-17.8926 2.66239
-17.885 0.438474		-17.885 -3.6627		-17.885 0.96989		-17.885 5.32864		-17.885 0.15402		-17.8864 -1.65126		-17.885 2.13053		-17.8864 1.58571
-17.8788 -1.19444		-17.8788 -4.02262		-17.8788 2.90188		-17.8788 3.09183		-17.8788 0.218317		-17.8802 -1.00524		-17.8788 3.49734		-17.8802 0.944906
-17.8726 -3.1706		-17.8726 -4.1196		-17.8726 2.9378		-17.8726 0.280253		-17.8726 0.245402		-17.874 -2.27696		-17.8726 4.72263		-17.874 0.997813
-17.8664 -5.04818		-17.8664 -3.14322		-17.8664 3.74785		-17.8664 1.59532		-17.8664 0.633548		-17.8678 -2.61045		-17.8664 3.64394		-17.8678 -0.506525
-17.8602 -4.91347		-17.8602 -0.971089		-17.8602 6.0891		-17.8602 1.96209		-17.8602 1.55251		-17.8616 -1.38954		-17.8602 2.52628		-17.8616 -3.18516
-17.854 -2.35158		-17.854 -0.458124		-17.854 5.06626		-17.854 2.45442		-17.854 1.71837		-17.8554 0.441567		-17.854 1.40853		-17.8554 -2.5197
-17.8478 0.181902		-17.8478 -2.25238		-17.8478 3.11062		-17.8478 2.31716		-17.8478 0.702607		-17.8492 0.125431		-17.8478 1.11386		-17.8492 0.741109
-17.8416 1.16642		-17.8416 -3.16686		-17.8416 1.24752		-17.8416 2.54213		-17.8416 1.93214		-17.843 0.506428		-17.8416 0.187747		-17.843 -0.852592
-17.8354 -1.47531		-17.8354 -3.17611		-17.8354 -0.00364699		-17.8354 1.64272		-17.8354 2.46695		-17.8368 -2.01552		-17.8354 0.0513304		-17.8368 0.0657091
-17.8292 -3.97619		-17.8292 -3.04512		-17.8292 1.18182		-17.8292 -0.714439		-17.8292 1.62431		-17.8306 -4.07772		-17.8292 -1.07382		-17.8306 0.945953
-17.823 -4.10849		-17.823 -1.15185		-17.823 1.50116		-17.823 -0.126383		-17.823 0.432551		-17.8244 -2.78472		-17.823 -2.8811		-17.8244 1.91925
-17.8168 -4.76699		-17.8168 0.79051		-17.8168 1.66749		-17.8168 1.43643		-17.8168 -1.36055		-17.8182 -0.49026		-17.8168 -2.22166		-17.8182 3.05902
-17.8107 -3.72071		-17.8107 -1.12135		-17.8107 3.04389		-17.8107 4.25598		-17.8107 -0.123915		-17.812 1.80801		-17.8107 -1.34266		-17.812 1.74055
-17.8045 -2.77446		-17.8045 -1.75782		-17.8045 5.52057		-17.8045 5.47316		-17.8045 -0.702312		-17.8058 2.07219		-17.8045 -1.18202		-17.8058 1.87297
-17.7983 -2.83591		-17.7983 -3.67527		-17.7983 4.35825		-17.7983 1.83816		-17.7983 -0.0976202		-17.7996 1.45247		-17.7983 -0.731664		-17.7996 1.35476
-17.7921 -2.75268		-17.7921 -2.97191		-17.7921 1.14078		-17.7921 -0.802268		-17.7921 1.03859		-17.7934 2.10034		-17.7921 1.95964		-17.7934 0.978554
-17.7859 -1.34877		-17.7859 -1.00543		-17.7859 -0.336113		-17.7859 -2.31372		-17.7859 -0.0506542		-17.7873 1.45582		-17.7859 2.51428		-17.7873 1.71758
-17.7797 -0.189908		-17.7797 -1.71798		-17.7797 -0.930568		-17.7797 -1.60828		-17.7797 -2.20083		-17.7811 0.786982		-17.7797 3.064		-17.7811 -1.2348
-17.7735 2.10203		-17.7735 1.36791		-17.7735 -1.92004		-17.7735 -0.537205		-17.7735 -3.0292		-17.7749 0.94236		-17.7735 2.80906		-17.7749 -2.48342
-17.7673 1.66479		-17.7673 2.83296		-17.7673 -0.862575		-17.7673 1.19934		-17.7673 -0.830737		-17.7687 0.4858		-17.7673 1.11673		-17.7687 -2.86224
-17.7611 -0.764051		-17.7611 1.77011		-17.7611 0.130549		-17.7611 3.4579		-17.7611 -0.11818		-17.7625 -0.871796		-17.7611 0.142053		-17.7625 -3.20827
-17.7549 -1.78288		-17.7549 0.255848		-17.7549 0.850852		-17.7549 2.29646		-17.7549 0.221072		-17.7563 -1.3286		-17.7549 1.09932		-17.7563 -1.29093
-17.7487 -1.94842		-17.7487 0.28931		-17.7487 1.46006		-17.7487 -0.334332		-17.7487 0.481422		-17.7501 -2.37719		-17.7487 1.50575		-17.7501 -0.668118
-17.7425 -1.07294		-17.7425 -1.47841		-17.7425 3.01618		-17.7425 -2.99608		-17.7425 -1.2861		-17.7439 -1.13352		-17.7425 1.33228		-17.7439 -1.33277
-17.7363 0.891295		-17.7363 -3.86132		-17.7363 3.39862		-17.7363 -2.14762		-17.7363 -1.4475		-17.7377 2.59514		-17.7363 -0.493258		-17.7377 -0.261022
-17.7301 3.04778		-17.7301 -4.60225		-17.7301 3.62405		-17.7301 2.37629		-17.7301 0.26705		-17.7315 3.43635		-17.7301 2.55246		-17.7315 0.197379
-17.7239 2.41493		-17.7239 -3.24937		-17.7239 3.71991		-17.7239 3.4528		-17.7239 0.270898		-17.7253 2.7415		-17.7239 5.72697		-17.7253 -0.241104
-17.7177 0.0118463		-17.7177 -3.21171		-17.7177 4.30391		-17.7177 2.65769		-17.7177 0.444957		-17.7191 1.19455		-17.7177 3.28427		-17.7191 -0.184278
-17.7115 -1.25766		-17.7115 -3.92666		-17.7115 3.81809		-17.7115 2.18095		-17.7115 1.48348		-17.7129 0.628804		-17.7115 0.313985		-17.7129 1.47403
-17.7053 -2.3817		-17.7053 -4.10954		-17.7053 1.93441		-17.7053 3.10776		-17.7053 2.16016		-17.7067 -0.126432		-17.7053 -1.47973		-17.7067 1.27366
-17.6991 -2.20429		-17.6991 -3.55792		-17.6991 -0.766596		-17.6991 4.85586		-17.6991 0.485416		-17.7005 -2.19332		-17.6991 -1.70708		-17.7005 1.54966
-17.6929 -1.03365		-17.6929 -1.77225		-17.6929 -1.38081		-17.6929 3.02747		-17.6929 1.28072		-17.6943 -1.83276		-17.6929 -1.53774		-17.6943 3.01293
-17.6868 -0.0648749		-17.6868 -2.31063		-17.6868 -3.33423		-17.6868 1.56881		-17.6868 0.0350067		-17.6881 -0.683169		-17.6868 -2.49512		-17.6881 3.21636
-17.6806 -0.785028		-17.6806 -0.278347		-17.6806 -4.47952		-17.6806 0.0804612		-17.6806 -0.821321		-17.6819 2.21709		-17.6806 -3.27716		-17.6819 4.40515
-17.6744 -1.30372		-17.6744 -0.899185		-17.6744 -4.20291		-17.6744 -1.29954		-17.6744 -2.10942		-17.6757 3.18237		-17.6744 -3.93424		-17.6757 2.89224
-17.6682 -1.52311		-17.6682 -2.42522		-17.6682 -2.82518		-17.6682 -1.21933		-17.6682 -3.96196		-17.6695 1.23309		-17.6682 -4.37759		-17.6695 2.32642
-17.662 0.691186		-17.662 -0.711921		-17.662 -1.83178		-17.662 -0.727373		-17.662 -5.46604		-17.6633 -0.291386		-17.662 -4.04824		-17.6633 3.17624
-17.6558 0.28807		-17.6558 -0.18596		-17.6558 -0.233778		-17.6558 0.607541		-17.6558 -5.1489		-17.6571 1.04939		-17.6558 -4.19609		-17.6571 1.76756
-17.6496 -1.87253		-17.6496 0.44273		-17.6496 1.81475		-17.6496 -0.53622		-17.6496 -5.47619		-17.6509 2.89073		-17.6496 -3.05754		-17.6509 0.50026
-17.6434 -2.08861		-17.6434 1.58898		-17.6434 1.47586		-17.6434 -0.820429		-17.6434 -5.70389		-17.6447 4.14697		-17.6434 1.08083		-17.6447 2.02906
-17.6372 -0.192606		-17.6372 -0.71325		-17.6372 1.06038		-17.6372 0.0417964		-17.6372 -4.13511		-17.6385 1.66616		-17.6372 2.62843		-17.6385 0.431302
-17.631 0.825588		-17.631 -4.35683		-17.631 0.959408		-17.631 -0.0207843		-17.631 -1.7996		-17.6323 0.427263		-17.631 -1.30261		-17.6323 -2.38915
-17.6248 1.03891		-17.6248 -4.41866		-17.6248 0.468885		-17.6248 -1.18416		-17.6248 3.81494		-17.6261 1.69784		-17.6248 -3.9416		-17.6261 -2.13308
-17.6186 0.900043		-17.6186 -2.83842		-17.6186 -0.424408		-17.6186 -1.49147		-17.6186 3.98745		-17.6199 1.24623		-17.6186 -3.1199		-17.6199 -3.27522
-17.6124 -0.533785		-17.6124 -0.151852		-17.6124 0.382572		-17.6124 -0.94517		-17.6124 1.6862		-17.6137 0.391957		-17.6124 -1.76425		-17.6137 -3.72744
-17.6062 -1.94253		-17.6062 -0.583103		-17.6062 -0.0348655		-17.6062 -0.468103		-17.6062 0.35926		-17.6075 -0.600353		-17.6062 0.513197		-17.6075 -1.81074
-17.6 -2.15587		-17.6 -4.63684		-17.6 -1.38122		-17.6 -0.189399		-17.6 -0.582754		-17.6013 -1.46154		-17.6 2.31682		-17.6013 -0.13504
-17.5938 -0.424487		-17.5938 -4.19138		-17.5938 -2.08892		-17.5938 -1.24793		-17.5938 -0.255526		-17.5951 -1.55276		-17.5938 0.747584		-17.5951 -0.975867
-17.5876 -0.00240747		-17.5876 -3.39938		-17.5876 -2.88276		-17.5876 -1.31437		-17.5876 0.155455		-17.5889 -0.719194		-17.5876 -1.32039		-17.5889 -1.65214
-17.5814 -0.233147		-17.5814 -0.575351		-17.5814 -0.879998		-17.5814 -1.15949		-17.5814 0.254112		-17.5827 -1.23988		-17.5814 -2.92515		-17.5827 -1.0228
-17.5752 -0.288487		-17.5752 3.36729		-17.5752 -0.708287		-17.5752 -2.93109		-17.5752 -0.00281572		-17.5765 -3.72981		-17.5752 -1.70451		-17.5765 0.361657
-17.569 0.000260329		-17.569 3.26728		-17.569 -1.46547		-17.569 -2.53949		-17.569 -0.421275		-17.5703 -3.21591		-17.569 -0.573152		-17.5703 0.803862
-17.5629 -1.73394		-17.5629 1.73839		-17.5629 0.193991		-17.5629 1.57703		-17.5629 -0.751772		-17.5641 -2.40238		-17.5629 0.145307		-17.5641 1.02396
-17.5567 0.0490613		-17.5567 -1.13298		-17.5567 1.7899		-17.5567 2.36956		-17.5567 -2.29754		-17.5579 -1.82264		-17.5567 1.7007		-17.5579 -0.458263
-17.5505 3.0128		-17.5505 -0.484043		-17.5505 1.25389		-17.5505 1.64367		-17.5505 -3.31032		-17.5517 -3.22928		-17.5505 2.54905		-17.5517 -1.66808
-17.5443 1.74063		-17.5443 2.29608		-17.5443 1.36351		-17.5443 2.45584		-17.5443 -3.52093		-17.5455 -3.63027		-17.5443 1.90043		-17.5455 -0.968089
-17.5381 -1.28465		-17.5381 3.18414		-17.5381 1.34797		-17.5381 0.110709		-17.5381 -2.72506		-17.5393 -2.51364		-17.5381 1.95475		-17.5393 -1.63119
-17.5319 -2.93924		-17.5319 3.18906		-17.5319 2.95369		-17.5319 0.414991		-17.5319 -0.737739		-17.5331 -2.49809		-17.5319 0.659033		-17.5331 -1.38957
-17.5257 -2.5945		-17.5257 2.25655		-17.5257 2.88955		-17.5257 1.64684		-17.5257 -0.979129		-17.527 -0.812464		-17.5257 1.01367		-17.527 0.815841
-17.5195 -1.30644		-17.5195 0.185643		-17.5195 1.72142		-17.5195 -1.45777		-17.5195 -1.5289		-17.5208 0.811708		-17.5195 2.62267		-17.5208 2.1707
-17.5133 -1.63567		-17.5133 2.70407		-17.5133 2.53719		-17.5133 -3.84401		-17.5133 -2.16385		-17.5146 0.702836		-17.5133 3.09492		-17.5146 4.55272
-17.5071 -0.980712		-17.5071 1.83178		-17.5071 0.569482		-17.5071 -3.54893		-17.5071 -3.71776		-17.5084 -0.576099		-17.5071 2.89439		-17.5084 6.37416
-17.5009 1.0086		-17.5009 0.818858		-17.5009 0.858058		-17.5009 -2.97291		-17.5009 -2.25047		-17.5022 -0.475938		-17.5009 3.14492		-17.5022 6.57923
-17.4947 0.914575		-17.4947 0.0428578		-17.4947 1.2903		-17.4947 -2.78773		-17.4947 -3.17372		-17.496 0.581311		-17.4947 0.694026		-17.496 2.61921
-17.4885 -1.50755		-17.4885 -0.737707		-17.4885 1.48809		-17.4885 -2.17799		-17.4885 -4.31633		-17.4898 -0.0459316		-17.4885 0.422283		-17.4898 0.778086
-17.4823 -2.15184		-17.4823 -1.66021		-17.4823 0.926575		-17.4823 -3.06784		-17.4823 -0.583792		-17.4836 -1.43586		-17.4823 0.160019		-17.4836 -0.630798
-17.4761 -3.6378		-17.4761 -2.22112		-17.4761 0.364923		-17.4761 -1.36753		-17.4761 0.639266		-17.4774 -2.97309		-17.4761 -0.643295		-17.4774 -0.0735607
-17.4699 -1.8664		-17.4699 -1.02328		-17.4699 -2.46696		-17.4699 -2.05751		-17.4699 -1.76918		-17.4712 -2.60674		-17.4699 0.386414		-17.4712 -0.238437
-17.4637 -0.283294		-17.4637 0.15339		-17.4637 -0.866688		-17.4637 -2.09885		-17.4637 -2.98629		-17.465 -1.88156		-17.4637 -1.55675		-17.465 -1.22559
-17.4575 0.846124		-17.4575 1.71631		-17.4575 -0.133126		-17.4575 -1.51692		-17.4575 -2.4178		-17.4588 -1.42463		-17.4575 -3.24516		-17.4588 -1.08414
-17.4513 -0.226307		-17.4513 1.57706		-17.4513 -0.7648		-17.4513 -1.56978		-17.4513 -4.82971		-17.4526 -2.52043		-17.4513 -1.66134		-17.4526 -1.19682
-17.4451 -2.08899		-17.4451 -0.240908		-17.4451 -1.02899		-17.4451 -1.36589		-17.4451 -5.2199		-17.4464 -2.47047		-17.4451 -1.87103		-17.4464 0.0105817
-17.439 -3.39808		-17.439 -2.38598		-17.439 0.0335846		-17.439 -0.155864		-17.439 -4.41609		-17.4402 -0.278117		-17.439 -3.2191		-17.4402 2.80561
-17.4328 0.398123		-17.4328 -1.02818		-17.4328 0.139348		-17.4328 -1.54478		-17.4328 -4.34946		-17.434 0.912743		-17.4328 -3.25149		-17.434 4.10087
-17.4266 1.36868		-17.4266 0.445402		-17.4266 -1.05033		-17.4266 -1.16908		-17.4266 -1.20245		-17.4278 2.14776		-17.4266 -2.53358		-17.4278 4.36508
-17.4204 1.07668		-17.4204 1.70207		-17.4204 -1.76858		-17.4204 1.6032		-17.4204 1.37599		-17.4216 2.68738		-17.4204 0.306048		-17.4216 0.196469
-17.4142 1.80246		-17.4142 0.627125		-17.4142 -2.71923		-17.4142 0.679658		-17.4142 1.12904		-17.4154 1.24125		-17.4142 -0.337946		-17.4154 -5.02694
-17.408 2.32524		-17.408 -3.04145		-17.408 -4.03257		-17.408 -2.38442		-17.408 1.31006		-17.4092 -0.428182		-17.408 -2.32572		-17.4092 -5.55122
-17.4018 1.87099		-17.4018 -5.24834		-17.4018 -2.64148		-17.4018 -2.7524		-17.4018 -1.46346		-17.403 -0.283086		-17.4018 -2.06783		-17.403 -4.99896
-17.3956 1.65022		-17.3956 -4.37606		-17.3956 -3.19153		-17.3956 -0.882851		-17.3956 -2.09539		-17.3968 -0.030942		-17.3956 -3.89544		-17.3968 -4.27577
-17.3894 3.35698		-17.3894 -4.52164		-17.3894 -5.08933		-17.3894 -0.432363		-17.3894 -0.751397		-17.3906 1.92745		-17.3894 -3.30423		-17.3906 -3.62864
-17.3832 3.67372		-17.3832 -1.6595		-17.3832 -4.62851		-17.3832 -1.70827		-17.3832 -0.36997		-17.3844 2.74004		-17.3832 -0.294999		-17.3844 -2.98608
-17.377 3.00368		-17.377 0.563178		-17.377 -3.12971		-17.377 -0.872007		-17.377 1.72642		-17.3782 2.0767		-17.377 1.33362		-17.3782 0.794603
-17.3708 -0.74719		-17.3708 -0.217193		-17.3708 -2.04047		-17.3708 0.195198		-17.3708 2.31252		-17.372 2.77853		-17.3708 2.70405		-17.372 1.64433
-17.3646 -3.1777		-17.3646 -0.43578		-17.3646 -1.53234		-17.3646 -0.234812		-17.3646 1.32557		-17.3658 2.74943		-17.3646 2.51335		-17.3658 0.469872
-17.3584 -2.43496		-17.3584 0.308144		-17.3584 -1.19336		-17.3584 -0.658065		-17.3584 -1.48343		-17.3596 -0.175496		-17.3584 0.49554		-17.3596 -0.21625
-17.3522 1.21013		-17.3522 -0.327614		-17.3522 -2.02776		-17.3522 -1.38763		-17.3522 -1.57576		-17.3534 -2.55207		-17.3522 1.82586		-17.3534 -1.85553
-17.346 1.85618		-17.346 0.060571		-17.346 -1.25557		-17.346 -0.421464		-17.346 -0.609044		-17.3472 -3.22554		-17.346 2.68923		-17.3472 -3.89785
-17.3398 3.24358		-17.3398 1.79877		-17.3398 0.162517		-17.3398 0.237261		-17.3398 -0.517402		-17.341 -2.28728		-17.3398 0.0897497		-17.341 -2.58993
-17.3336 4.15061		-17.3336 2.23437		-17.3336 -0.453599		-17.3336 -0.779966		-17.3336 -1.11545		-17.3348 -0.734325		-17.3336 0.0916137		-17.3348 1.78789
-17.3274 0.724643		-17.3274 1.96045		-17.3274 -1.07547		-17.3274 0.632904		-17.3274 -1.19152		-17.3286 0.541613		-17.3274 0.102081		-17.3286 0.211393
-17.3212 -2.94814		-17.3212 0.660925		-17.3212 1.7556		-17.3212 0.382912		-17.3212 -1.24119		-17.3224 1.69985		-17.3212 -0.522367		-17.3224 -2.19573
-17.3151 -2.78009		-17.3151 -0.0488141		-17.3151 2.58861		-17.3151 1.41237		-17.3151 -2.73755		-17.3162 0.914794		-17.3151 -1.68595		-17.3162 -0.838679
-17.3089 -0.946029		-17.3089 0.310072		-17.3089 1.60286		-17.3089 4.91534		-17.3089 -4.78398		-17.31 0.273838		-17.3089 -0.516461		-17.31 -0.210503
-17.3027 0.0955695		-17.3027 1.5009		-17.3027 -0.61854		-17.3027 4.96889		-17.3027 -2.61559		-17.3038 -1.95024		-17.3027 -0.400157		-17.3038 -2.78915
-17.2965 1.3812		-17.2965 0.73689		-17.2965 -4.32345		-17.2965 5.39934		-17.2965 -1.37813		-17.2976 -1.5885		-17.2965 -2.54969		-17.2976 -4.26771
-17.2903 0.968429		-17.2903 -0.101719		-17.2903 -6.57122		-17.2903 4.22432		-17.2903 -2.8241		-17.2914 0.0703967		-17.2903 -2.74084		-17.2914 -3.21981
-17.2841 -0.364171		-17.2841 0.806512		-17.2841 -5.97655		-17.2841 4.07203		-17.2841 -1.66527		-17.2852 -0.414482		-17.2841 -1.54499		-17.2852 -1.11235
-17.2779 -1.94765		-17.2779 1.96869		-17.2779 -2.83671		-17.2779 3.37181		-17.2779 0.483835		-17.279 0.600597		-17.2779 -2.07838		-17.279 -1.68034
-17.2717 -1.85318		-17.2717 1.06108		-17.2717 -2.76825		-17.2717 0.526559		-17.2717 3.18763		-17.2728 1.64187		-17.2717 -2.34845		-17.2728 0.101301
-17.2655 -0.248937		-17.2655 2.2607		-17.2655 -3.71901		-17.2655 0.191312		-17.2655 3.29376		-17.2666 2.32974		-17.2655 -1.00737		-17.2666 -0.317535
-17.2593 0.741975		-17.2593 3.08852		-17.2593 -0.509393		-17.2593 -1.71056		-17.2593 2.34824		-17.2605 2.03892		-17.2593 0.13842		-17.2605 -1.44395
-17.2531 1.30622		-17.2531 3.04373		-17.2531 -0.438652		-17.2531 -3.68235		-17.2531 0.27632		-17.2543 1.62907		-17.2531 0.591442		-17.2543 -1.4809
-17.2469 3.01655		-17.2469 3.8469		-17.2469 -0.730745		-17.2469 -2.73662		-17.2469 0.539111		-17.2481 0.429884		-17.2469 -0.843214		-17.2481 -1.23514
-17.2407 3.3031		-17.2407 4.04724		-17.2407 0.961068		-17.2407 -0.924425		-17.2407 1.50476		-17.2419 1.35519		-17.2407 -3.58435		-17.2419 -1.20948
-17.2345 3.6197		-17.2345 5.33125		-17.2345 -0.669836		-17.2345 0.0764126		-17.2345 0.860188		-17.2357 1.89337		-17.2345 -2.24347		-17.2357 -1.33941
-17.2283 2.50833		-17.2283 5.92421		-17.2283 -3.62758		-17.2283 -0.93361		-17.2283 0.708775		-17.2295 1.51342		-17.2283 -0.444184		-17.2295 -0.261094
-17.2221 0.015032		-17.2221 5.9628		-17.2221 -5.72288		-17.2221 -3.32227		-17.2221 1.45538		-17.2233 1.33681		-17.2221 -1.82186		-17.2233 -0.38789
-17.2159 -3.01878		-17.2159 3.74669		-17.2159 -4.42227		-17.2159 -0.247596		-17.2159 0.934495		-17.2171 -0.785468		-17.2159 -2.23216		-17.2171 -0.804347
-17.2097 -4.70699		-17.2097 -0.801943		-17.2097 -2.36289		-17.2097 3.54372		-17.2097 1.02657		-17.2109 -1.59924		-17.2097 0.610812		-17.2109 -0.318494
-17.2035 -1.45975		-17.2035 -1.91524		-17.2035 -2.12533		-17.2035 3.48958		-17.2035 1.79031		-17.2047 -1.62166		-17.2035 0.537471		-17.2047 -1.56639
-17.1973 1.7158		-17.1973 -1.99848		-17.1973 -1.38726		-17.1973 3.34413		-17.1973 2.13924		-17.1985 -1.1608		-17.1973 -1.4876		-17.1985 -3.00326
-17.1912 3.17785		-17.1912 -2.99604		-17.1912 -1.20513		-17.1912 2.57542		-17.1912 -0.395476		-17.1923 0.339841		-17.1912 -1.74269		-17.1923 -2.47848
-17.185 1.81629		-17.185 -2.61291		-17.185 -1.32278		-17.185 0.889473		-17.185 -2.50267		-17.1861 1.27364		-17.185 -1.71488		-17.1861 -1.97112
-17.1788 -0.792971		-17.1788 0.290107		-17.1788 -1.4008		-17.1788 0.275031		-17.1788 -0.402158		-17.1799 3.05594		-17.1788 -0.643473		-17.1799 -3.48852
-17.1726 -3.70027		-17.1726 1.30137		-17.1726 -1.5002		-17.1726 -1.24248		-17.1726 0.154546		-17.1737 2.97008		-17.1726 0.973693		-17.1737 -3.15867
-17.1664 -6.0598		-17.1664 1.01447		-17.1664 -1.31847		-17.1664 -1.55524		-17.1664 -1.33821		-17.1675 2.66822		-17.1664 2.97022		-17.1675 -0.165785
-17.1602 -5.58402		-17.1602 -0.17306		-17.1602 -2.80786		-17.1602 -0.85634		-17.1602 -0.330945		-17.1613 1.62889		-17.1602 0.328479		-17.1613 0.758635
-17.154 -4.50653		-17.154 -0.794055		-17.154 -4.89182		-17.154 -0.684617		-17.154 -0.722383		-17.1551 1.31814		-17.154 -0.997382		-17.1551 1.27991
-17.1478 -2.96481		-17.1478 0.615774		-17.1478 -6.06154		-17.1478 -1.27506		-17.1478 -0.75552		-17.1489 2.35619		-17.1478 0.912355		-17.1489 2.04888
-17.1416 -1.92358		-17.1416 -0.15256		-17.1416 -4.82195		-17.1416 -1.01334		-17.1416 -2.05342		-17.1427 2.77765		-17.1416 2.47818		-17.1427 1.63584
-17.1354 -2.60537		-17.1354 0.268389		-17.1354 -5.93451		-17.1354 -0.481329		-17.1354 -2.88508		-17.1365 2.62544		-17.1354 3.83874		-17.1365 1.87839
-17.1292 -2.7595		-17.1292 -0.425431		-17.1292 -5.99507		-17.1292 -0.118415		-17.1292 -0.713795		-17.1303 0.982878		-17.1292 2.88642		-17.1303 2.72826
-17.123 -3.88575		-17.123 1.0291		-17.123 -5.91035		-17.123 0.470474		-17.123 1.33755		-17.1241 -1.19792		-17.123 1.02201		-17.1241 5.55134
-17.1168 -3.08995		-17.1168 1.82976		-17.1168 -3.61385		-17.1168 1.08842		-17.1168 0.765974		-17.1179 -2.6653		-17.1168 0.497677		-17.1179 5.3661
-17.1106 -1.9718		-17.1106 0.883074		-17.1106 -1.22597		-17.1106 -0.494317		-17.1106 1.16465		-17.1117 -2.62708		-17.1106 -0.902807		-17.1117 4.11692
-17.1044 -0.765706		-17.1044 -0.0259054		-17.1044 -1.29509		-17.1044 -2.04147		-17.1044 1.2443		-17.1055 -2.29309		-17.1044 1.64394		-17.1055 2.41937
-17.0982 1.81733		-17.0982 0.0343613		-17.0982 -0.569082		-17.0982 -1.0816		-17.0982 2.13453		-17.0993 -3.18005		-17.0982 1.07322		-17.0993 0.309676
-17.092 3.34642		-17.092 0.14589		-17.092 -1.59483		-17.092 -1.86595		-17.092 2.05061		-17.0931 -2.64453		-17.092 -0.719304		-17.0931 1.6171
-17.0858 3.32835		-17.0858 -1.00612		-17.0858 0.911595		-17.0858 -2.89295		-17.0858 -0.864573		-17.0869 -2.01359		-17.0858 -0.951705		-17.0869 2.61209
-17.0796 0.788629		-17.0796 -0.993		-17.0796 2.27102		-17.0796 -1.93521		-17.0796 -2.35723		-17.0807 -1.68791		-17.0796 -2.79941		-17.0807 1.28889
-17.0734 -1.05158		-17.0734 -0.615677		-17.0734 0.476		-17.0734 -1.21411		-17.0734 -1.80042		-17.0745 0.714602		-17.0734 -2.86124		-17.0745 1.95775
-17.0673 -0.00597611		-17.0673 -1.27107		-17.0673 -1.67162		-17.0673 -0.147786		-17.0673 -0.750108		-17.0683 3.17246		-17.0673 -1.94773		-17.0683 4.44116
-17.0611 1.10509		-17.0611 -2.1582		-17.0611 -0.743437		-17.0611 -0.742677		-17.0611 -1.64505		-17.0621 3.07132		-17.0611 -0.821615		-17.0621 2.30247
-17.0549 1.83239		-17.0549 -3.32007		-17.0549 -2.26042		-17.0549 1.12581		-17.0549 -2.86686		-17.0559 4.87017		-17.0549 2.05732		-17.0559 0.833164
-17.0487 2.80591		-17.0487 -4.94808		-17.0487 -3.4619		-17.0487 1.4991		-17.0487 -2.17371		-17.0497 5.15702		-17.0487 2.27711		-17.0497 1.55357
-17.0425 4.5506		-17.0425 -4.59412		-17.0425 -2.81324		-17.0425 -0.680244		-17.0425 -0.268663		-17.0435 4.45341		-17.0425 1.0544		-17.0435 1.36967
-17.0363 7.93517		-17.0363 -2.32981		-17.0363 -2.26144		-17.0363 0.170497		-17.0363 1.85673		-17.0373 1.22539		-17.0363 1.18482		-17.0373 -1.35865
-17.0301 7.75576		-17.0301 -2.40224		-17.0301 -3.03801		-17.0301 -0.181783		-17.0301 3.61026		-17.0311 -1.51659		-17.0301 2.11277		-17.0311 -0.863452
-17.0239 5.53134		-17.0239 -3.70909		-17.0239 -2.68973		-17.0239 -2.53221		-17.0239 2.94133		-17.0249 -2.60437		-17.0239 1.0744		-17.0249 -0.239421
-17.0177 5.33882		-17.0177 -5.78208		-17.0177 -3.12337		-17.0177 -1.53957		-17.0177 2.65095		-17.0187 -3.37628		-17.0177 -0.656969		-17.0187 -1.87465
-17.0115 3.63373		-17.0115 -3.31151		-17.0115 -3.48018		-17.0115 -1.39308		-17.0115 1.39325		-17.0125 -2.47201		-17.0115 -0.431396		-17.0125 -2.66362
-17.0053 3.67467		-17.0053 -0.478501		-17.0053 -1.87211		-17.0053 -2.65127		-17.0053 0.2979		-17.0063 -2.0615		-17.0053 -0.469113		-17.0063 -1.73258
-16.9991 0.643972		-16.9991 -1.42726		-16.9991 -0.545259		-16.9991 -2.85721		-16.9991 -0.103569		-17.0002 -1.37934		-16.9991 0.948883		-17.0002 -1.43832
-16.9929 -1.24102		-16.9929 -2.95343		-16.9929 -1.57597		-16.9929 -2.8321		-16.9929 -0.0902572		-16.994 0.276275		-16.9929 2.3023		-16.994 -0.452537
-16.9867 -0.915578		-16.9867 -3.17177		-16.9867 -1.32979		-16.9867 -2.12951		-16.9867 -0.755494		-16.9878 1.30023		-16.9867 2.22001		-16.9878 -0.761211
-16.9805 -2.46345		-16.9805 -0.229697		-16.9805 0.336365		-16.9805 -1.98651		-16.9805 -2.05074		-16.9816 -0.475548		-16.9805 0.894033		-16.9816 -3.23998
-16.9743 -3.56028		-16.9743 1.19963		-16.9743 1.13273		-16.9743 -0.762933		-16.9743 -0.924763		-16.9754 -1.05638		-16.9743 0.000174518		-16.9754 -1.85685
-16.9681 -2.62658		-16.9681 1.36517		-16.9681 1.66914		-16.9681 2.26611		-16.9681 0.0165684		-16.9692 0.105229		-16.9681 0.179862		-16.9692 0.0979869
-16.9619 -1.14053		-16.9619 1.81073		-16.9619 0.98879		-16.9619 3.56538		-16.9619 -2.10097		-16.963 0.327546		-16.9619 1.61795		-16.963 0.392629
-16.9557 -0.585846		-16.9557 -0.551266		-16.9557 -0.642321		-16.9557 4.63449		-16.9557 -1.38485		-16.9568 0.293863		-16.9557 2.09251		-16.9568 0.334979
-16.9495 0.205844		-16.9495 -1.27028		-16.9495 3.44197		-16.9495 4.31862		-16.9495 0.23126		-16.9506 1.00851		-16.9495 1.94218		-16.9506 0.628073
-16.9434 0.193363		-16.9434 1.01574		-16.9434 5.02513		-16.9434 4.45569		-16.9434 0.532947		-16.9444 0.0810452		-16.9434 3.75281		-16.9444 2.23736
-16.9372 -0.0311108		-16.9372 3.17416		-16.9372 2.29115		-16.9372 4.02304		-16.9372 -0.468908		-16.9382 -1.61404		-16.9372 2.71855		-16.9382 0.969456
-16.931 0.697876		-16.931 4.742		-16.931 1.70201		-16.931 2.12172		-16.931 -1.47839		-16.932 -1.04		-16.931 1.23718		-16.932 -1.09295
-16.9248 -0.227776		-16.9248 4.69634		-16.9248 2.91247		-16.9248 0.416092		-16.9248 -2.44505		-16.9258 -1.19042		-16.9248 2.26184		-16.9258 0.411355
-16.9186 -0.252422		-16.9186 2.71798		-16.9186 2.60977		-16.9186 0.69324		-16.9186 -1.91366		-16.9196 -3.08739		-16.9186 3.24473		-16.9196 -1.55554
-16.9124 -1.98851		-16.9124 0.476235		-16.9124 0.43717		-16.9124 3.06002		-16.9124 -1.27089		-16.9134 -3.76695		-16.9124 2.25238		-16.9134 -3.96516
-16.9062 -3.66917		-16.9062 -0.318538		-16.9062 -2.95211		-16.9062 1.93335		-16.9062 -0.141147		-16.9072 -2.66557		-16.9062 0.567929		-16.9072 -3.39447
-16.9 -3.24673		-16.9 -0.452888		-16.9 -4.72619		-16.9 -0.339862		-16.9 1.83346		-16.901 -4.46876		-16.9 0.34003		-16.901 -3.42549
-16.8938 -1.90611		-16.8938 -0.565589		-16.8938 -4.71092		-16.8938 -0.0488746		-16.8938 3.12848		-16.8948 -3.65016		-16.8938 0.216748		-16.8948 -1.37598
-16.8876 -0.233881		-16.8876 -0.3392		-16.8876 -2.37175		-16.8876 -0.775992		-16.8876 4.00895		-16.8886 -3.32384		-16.8876 -0.354656		-16.8886 0.552044
-16.8814 0.878033		-16.8814 -0.441912		-16.8814 -1.04586		-16.8814 -1.90038		-16.8814 2.31404		-16.8824 -3.52919		-16.8814 1.9452		-16.8824 0.448782
-16.8752 -1.22359		-16.8752 -2.57211		-16.8752 -2.27121		-16.8752 -1.52252		-16.8752 -1.7635		-16.8762 -1.0833		-16.8752 3.45489		-16.8762 -0.533033
-16.869 -3.51974		-16.869 -5.02114		-16.869 -3.49191		-16.869 -2.26844		-16.869 -4.38128		-16.87 -1.82318		-16.869 1.46695		-16.87 -0.505624
-16.8628 -2.95797		-16.8628 -5.11544		-16.8628 -2.46499		-16.8628 -3.05897		-16.8628 -2.4815		-16.8638 -2.05606		-16.8628 -2.66338		-16.8638 1.96762
-16.8566 -2.63519		-16.8566 -5.29373		-16.8566 -2.144		-16.8566 -3.13081		-16.8566 -2.60137		-16.8576 -4.07875		-16.8566 -1.5484		-16.8576 3.25968
-16.8504 -2.27225		-16.8504 -2.84648		-16.8504 -3.98749		-16.8504 -0.716049		-16.8504 -3.80107		-16.8514 -4.99366		-16.8504 -0.244576		-16.8514 3.75857
-16.8442 0.849038		-16.8442 0.12801		-16.8442 -2.72304		-16.8442 -0.341216		-16.8442 -3.07259		-16.8452 -1.90649		-16.8442 -0.611435		-16.8452 1.44284
-16.838 -0.520042		-16.838 0.299614		-16.838 -0.0387633		-16.838 -1.56273		-16.838 -3.7731		-16.839 -1.17663		-16.838 -2.51568		-16.839 -1.62603
-16.8318 -1.83891		-16.8318 -1.93566		-16.8318 1.00772		-16.8318 -2.06133		-16.8318 -5.22647		-16.8328 -2.12204		-16.8318 -3.15094		-16.8328 -1.73157
-16.8256 -1.85748		-16.8256 -2.05569		-16.8256 -0.0928167		-16.8256 -0.744815		-16.8256 -3.25854		-16.8266 -1.14234		-16.8256 -1.86292		-16.8266 0.493482
-16.8194 -4.22064		-16.8194 0.127795		-16.8194 0.768136		-16.8194 1.01583		-16.8194 -2.61681		-16.8204 2.35576		-16.8194 -2.59971		-16.8204 1.30193
-16.8133 -6.22672		-16.8133 -0.943887		-16.8133 0.535004		-16.8133 -0.473925		-16.8133 -3.37606		-16.8142 1.52638		-16.8133 -0.532746		-16.8142 3.1736
-16.8071 -6.40474		-16.8071 -2.55298		-16.8071 0.350207		-16.8071 -0.376836		-16.8071 -2.00833		-16.808 2.0233		-16.8071 1.14767		-16.808 2.59717
-16.8009 -4.12164		-16.8009 -0.600681		-16.8009 -1.16102		-16.8009 0.72217		-16.8009 -2.24506		-16.8018 2.25379		-16.8009 -0.402498		-16.8018 0.952488
-16.7947 -2.8744		-16.7947 1.64546		-16.7947 -0.813854		-16.7947 -0.771843		-16.7947 -1.64959		-16.7956 0.939258		-16.7947 -2.35821		-16.7956 -0.188247
-16.7885 -0.980387		-16.7885 0.811007		-16.7885 0.536652		-16.7885 -0.965927		-16.7885 0.211535		-16.7894 0.0637474		-16.7885 -2.13317		-16.7894 0.0947488
-16.7823 1.24216		-16.7823 0.148387		-16.7823 -0.605514		-16.7823 -0.528858		-16.7823 -0.412428		-16.7832 1.116		-16.7823 -1.00583		-16.7832 0.749789
-16.7761 -0.538609		-16.7761 -0.966955		-16.7761 -1.12411		-16.7761 -1.6221		-16.7761 -1.06751		-16.777 1.32428		-16.7761 -0.254077		-16.777 1.72422
-16.7699 -2.14469		-16.7699 -2.95951		-16.7699 2.29809		-16.7699 -1.02298		-16.7699 -0.253525		-16.7708 1.12917		-16.7699 -2.61059		-16.7708 2.59983
-16.7637 -2.15839		-16.7637 -5.04401		-16.7637 4.87161		-16.7637 0.743541		-16.7637 -1.25566		-16.7646 0.570249		-16.7637 -1.34237		-16.7646 1.74602
-16.7575 -4.21747		-16.7575 -4.99946		-16.7575 2.95621		-16.7575 2.03957		-16.7575 -3.37347		-16.7584 0.0322843		-16.7575 -0.00323184		-16.7584 -0.367951
-16.7513 -6.61211		-16.7513 -3.35237		-16.7513 1.21455		-16.7513 2.90707		-16.7513 -2.22325		-16.7522 -0.66174		-16.7513 -0.828462		-16.7522 -1.2951
-16.7451 -6.24229		-16.7451 -2.17815		-16.7451 -0.619829		-16.7451 2.44298		-16.7451 -1.07104		-16.746 -1.76507		-16.7451 -1.95367		-16.746 -2.07397
-16.7389 -3.61493		-16.7389 -2.58509		-16.7389 -1.88001		-16.7389 1.78528		-16.7389 -0.985159		-16.7398 -1.68926		-16.7389 0.28364		-16.7398 -2.45489
-16.7327 -2.56546		-16.7327 -3.58291		-16.7327 -0.561786		-16.7327 2.5413		-16.7327 -0.99722		-16.7337 0.00522507		-16.7327 1.99066		-16.7337 -2.14228
-16.7265 -1.98408		-16.7265 -0.546092		-16.7265 1.48156		-16.7265 1.92153		-16.7265 -1.74547		-16.7275 2.00414		-16.7265 2.55085		-16.7275 0.772505
-16.7203 -3.33364		-16.7203 2.23469		-16.7203 2.1562		-16.7203 1.91975		-16.7203 -4.15146		-16.7213 3.51196		-16.7203 1.75944		-16.7213 5.06724
-16.7141 -4.21235		-16.7141 1.88414		-16.7141 0.119019		-16.7141 1.68306		-16.7141 -4.01007		-16.7151 3.55288		-16.7141 2.14634		-16.7151 4.73712
-16.7079 -2.13303		-16.7079 0.304483		-16.7079 -1.86879		-16.7079 0.389399		-16.7079 -2.50017		-16.7089 0.555359		-16.7079 4.14536		-16.7089 1.7845
-16.7017 0.200769		-16.7017 -0.866573		-16.7017 -2.52		-16.7017 0.269551		-16.7017 -0.989268		-16.7027 0.345153		-16.7017 4.86232		-16.7027 0.114626
-16.6955 1.73248		-16.6955 -0.484845		-16.6955 0.37388		-16.6955 1.94202		-16.6955 -0.32037		-16.6965 2.60376		-16.6955 3.78285		-16.6965 0.951894
-16.6894 1.36353		-16.6894 -0.579031		-16.6894 0.0766791		-16.6894 1.40504		-16.6894 -2.43814		-16.6903 2.63543		-16.6894 1.75284		-16.6903 2.53565
-16.6832 1.08371		-16.6832 -0.565444		-16.6832 -0.986475		-16.6832 -0.102972		-16.6832 -4.93952		-16.6841 1.6228		-16.6832 0.891403		-16.6841 3.05673
-16.677 -1.17748		-16.677 0.35869		-16.677 -0.281367		-16.677 -0.295644		-16.677 -3.76594		-16.6779 1.70851		-16.677 -0.781152		-16.6779 1.72493
-16.6708 -1.56389		-16.6708 1.11678		-16.6708 -2.23492		-16.6708 0.211738		-16.6708 -3.17657		-16.6717 -0.561421		-16.6708 -4.44946		-16.6717 1.17508
-16.6646 -1.25677		-16.6646 -0.348541		-16.6646 -0.520028		-16.6646 0.0392677		-16.6646 -2.6991		-16.6655 -2.92747		-16.6646 -2.26893		-16.6655 2.20212
-16.6584 -1.34866		-16.6584 0.329866		-16.6584 1.11674		-16.6584 -0.260913		-16.6584 -2.98831		-16.6593 -0.457834		-16.6584 0.0185238		-16.6593 1.26549
-16.6522 -2.68763		-16.6522 3.33721		-16.6522 -1.17789		-16.6522 -0.132057		-16.6522 -4.1599		-16.6531 0.233709		-16.6522 -0.151167		-16.6531 0.194396
-16.646 -0.853605		-16.646 3.5703		-16.646 -0.994465		-16.646 1.57245		-16.646 -4.38689		-16.6469 0.655451		-16.646 -0.162903		-16.6469 1.37212
-16.6398 0.858333		-16.6398 -0.286469		-16.6398 -2.30363		-16.6398 1.87407		-16.6398 -7.07939		-16.6407 1.65174		-16.6398 1.04782		-16.6407 1.68628
-16.6336 -0.258265		-16.6336 -5.14279		-16.6336 -3.17069		-16.6336 -0.526336		-16.6336 -7.57334		-16.6345 0.753007		-16.6336 0.167369		-16.6345 0.701725
-16.6274 0.487089		-16.6274 -4.34159		-16.6274 -2.22944		-16.6274 -1.26506		-16.6274 -5.98174		-16.6283 -0.127979		-16.6274 -1.88131		-16.6283 -0.0950265
-16.6212 -1.39929		-16.6212 -4.34963		-16.6212 -2.36552		-16.6212 -0.543088		-16.6212 -4.69687		-16.6221 -1.26172		-16.6212 -1.11002		-16.6221 1.41185
-16.615 -3.44295		-16.615 -3.38424		-16.615 -2.07799		-16.615 1.00498		-16.615 -5.67943		-16.6159 0.739177		-16.615 0.689188		-16.6159 1.10229
-16.6088 -3.50589		-16.6088 -0.00570524		-16.6088 -0.926918		-16.6088 3.05514		-16.6088 -6.66101		-16.6097 1.77172		-16.6088 2.60472		-16.6097 0.775701
-16.6026 -3.00702		-16.6026 2.13891		-16.6026 -2.72646		-16.6026 4.90489		-16.6026 -4.96041		-16.6035 -0.793365		-16.6026 4.5267		-16.6035 1.38884
-16.5964 -1.12576		-16.5964 2.36964		-16.5964 -5.30905		-16.5964 3.14605		-16.5964 -4.20019		-16.5973 -1.5232		-16.5964 5.55704		-16.5973 1.26841
-16.5902 -1.87177		-16.5902 1.71383		-16.5902 -5.13946		-16.5902 -0.175802		-16.5902 -2.38077		-16.5911 -1.74238		-16.5902 3.97596		-16.5911 0.0591087
-16.584 -0.943143		-16.584 2.46426		-16.584 -2.83073		-16.584 -2.70387		-16.584 1.30455		-16.5849 -0.193116		-16.584 3.77223		-16.5849 -1.47489
-16.5778 2.36966		-16.5778 1.5355		-16.5778 -2.40457		-16.5778 -2.29942		-16.5778 3.73448		-16.5787 1.80371		-16.5778 2.53583		-16.5787 -0.334617
-16.5716 2.99419		-16.5716 -0.831539		-16.5716 -2.32179		-16.5716 -0.340148		-16.5716 4.0259		-16.5725 2.26856		-16.5716 0.325132		-16.5725 0.180668
-16.5655 0.841014		-16.5655 -0.452903		-16.5655 -2.25281		-16.5655 2.41559		-16.5655 1.77883		-16.5663 -0.220919		-16.5655 0.405392		-16.5663 -2.17527
-16.5593 0.729309		-16.5593 2.21186		-16.5593 -2.69494		-16.5593 4.55123		-16.5593 0.532763		-16.5601 -0.76481		-16.5593 3.14323		-16.5601 -2.597
-16.5531 1.96639		-16.5531 0.901481		-16.5531 -4.83861		-16.5531 4.5239		-16.5531 1.01298		-16.5539 -1.45772		-16.5531 4.04303		-16.5539 -0.00709923
-16.5469 -0.682248		-16.5469 -1.22226		-16.5469 -4.50964		-16.5469 5.51798		-16.5469 0.211597		-16.5477 -2.06676		-16.5469 0.852919		-16.5477 1.84663
-16.5407 -2.24653		-16.5407 -1.89893		-16.5407 -1.61299		-16.5407 3.86218		-16.5407 -1.13233		-16.5415 0.974047		-16.5407 0.852098		-16.5415 1.87459
-16.5345 -0.159676		-16.5345 -0.748666		-16.5345 -1.95894		-16.5345 3.64314		-16.5345 -1.21234		-16.5353 2.86056		-16.5345 -0.476634		-16.5353 0.788433
-16.5283 2.4506		-16.5283 -1.45717		-16.5283 -0.716953		-16.5283 3.64303		-16.5283 -1.0736		-16.5291 3.05242		-16.5283 -2.42057		-16.5291 -2.29664
-16.5221 3.0918		-16.5221 -1.45629		-16.5221 1.07871		-16.5221 0.984699		-16.5221 -0.458557		-16.5229 2.40655		-16.5221 -2.21975		-16.5229 -3.41194
-16.5159 4.40838		-16.5159 -3.29522		-16.5159 2.5137		-16.5159 0.314908		-16.5159 0.351049		-16.5167 2.33195		-16.5159 -2.29651		-16.5167 -1.53241
-16.5097 3.67038		-16.5097 -2.49497		-16.5097 3.73309		-16.5097 2.6227		-16.5097 0.246252		-16.5105 0.290421		-16.5097 -1.35789		-16.5105 0.113486
-16.5035 2.24857		-16.5035 -1.33569		-16.5035 3.2588		-16.5035 3.05984		-16.5035 0.965424		-16.5043 0.00409384		-16.5035 -0.393975		-16.5043 -0.0882159
-16.4973 2.20841		-16.4973 0.508737		-16.4973 1.65607		-16.4973 2.30542		-16.4973 2.94885		-16.4981 1.16975		-16.4973 -1.18992		-16.4981 0.520418
-16.4911 2.73528		-16.4911 1.02206		-16.4911 -0.683895		-16.4911 3.27564		-16.4911 2.20376		-16.4919 1.23851		-16.4911 -3.41285		-16.4919 0.779954
-16.4849 2.59855		-16.4849 1.22271		-16.4849 -1.81526		-16.4849 4.22449		-16.4849 0.947688		-16.4857 0.356817		-16.4849 -4.7639		-16.4857 -0.0282897
-16.4787 1.56173		-16.4787 1.60346		-16.4787 -1.85152		-16.4787 5.21943		-16.4787 0.403324		-16.4795 -0.243671		-16.4787 -2.84786		-16.4795 1.97524
-16.4725 -0.639287		-16.4725 1.52362		-16.4725 -2.33347		-16.4725 1.84239		-16.4725 -0.791854		-16.4734 0.830992		-16.4725 0.554002		-16.4734 3.61699
-16.4663 -1.29615		-16.4663 1.4527		-16.4663 -2.07457		-16.4663 -0.14881		-16.4663 0.176611		-16.4672 0.795723		-16.4663 3.41688		-16.4672 5.88638
-16.4601 -0.746886		-16.4601 2.6746		-16.4601 -0.771802		-16.4601 -0.285674		-16.4601 1.94189		-16.461 -0.0444404		-16.4601 2.26238		-16.461 5.70158
-16.4539 0.905445		-16.4539 3.38783		-16.4539 0.592999		-16.4539 -1.21431		-16.4539 2.56498		-16.4548 -2.06829		-16.4539 -1.00077		-16.4548 3.92225
-16.4477 2.74588		-16.4477 1.02716		-16.4477 -0.0244376		-16.4477 -3.61497		-16.4477 2.37712		-16.4486 -4.74212		-16.4477 -2.03224		-16.4486 2.09866
-16.4416 1.59398		-16.4416 0.649307		-16.4416 -1.12609		-16.4416 -3.60258		-16.4416 1.93593		-16.4424 -4.17282		-16.4416 -1.92038		-16.4424 1.68972
-16.4354 1.70836		-16.4354 -0.819531		-16.4354 -0.700645		-16.4354 -2.09777		-16.4354 0.784453		-16.4362 -3.42518		-16.4354 -2.36273		-16.4362 1.21846
-16.4292 0.670995		-16.4292 -2.96497		-16.4292 1.09354		-16.4292 -1.8116		-16.4292 -2.58419		-16.43 -1.7454		-16.4292 -3.34261		-16.43 0.305262
-16.423 -0.546043		-16.423 -2.0326		-16.423 2.81549		-16.423 -4.0916		-16.423 -3.15673		-16.4238 0.573677		-16.423 -4.04136		-16.4238 0.130241
-16.4168 -1.06505		-16.4168 -0.0886859		-16.4168 3.3402		-16.4168 -4.62997		-16.4168 -2.15729		-16.4176 -0.817247		-16.4168 -4.70838		-16.4176 0.55782
-16.4106 -0.803592		-16.4106 0.727505		-16.4106 3.00415		-16.4106 -2.20116		-16.4106 -2.11007		-16.4114 -2.52162		-16.4106 -2.65786		-16.4114 -0.425972
-16.4044 -1.07699		-16.4044 -1.21576		-16.4044 1.9271		-16.4044 -0.539989		-16.4044 0.910352		-16.4052 -2.72931		-16.4044 -0.702589		-16.4052 -2.08549
-16.3982 -0.498333		-16.3982 -1.43353		-16.3982 -0.75136		-16.3982 1.62657		-16.3982 1.81282		-16.399 -2.77001		-16.3982 0.278816		-16.399 -3.17904
-16.392 1.27813		-16.392 -0.172005		-16.392 -2.20764		-16.392 1.80077		-16.392 1.01661		-16.3928 -0.910086		-16.392 -0.134445		-16.3928 -1.84508
-16.3858 2.97939		-16.3858 -1.37292		-16.3858 -2.2848		-16.3858 -1.48758		-16.3858 1.01055		-16.3866 0.0672352		-16.3858 -1.9073		-16.3866 -0.0711162
-16.3796 4.33477		-16.3796 -3.80269		-16.3796 -2.94408		-16.3796 -1.82207		-16.3796 -0.828682		-16.3804 0.609273		-16.3796 -1.11035		-16.3804 2.16281
-16.3734 5.78964		-16.3734 -5.52532		-16.3734 -3.33468		-16.3734 -0.321537		-16.3734 -4.42964		-16.3742 -1.17551		-16.3734 0.256627		-16.3742 4.54027
-16.3672 6.36569		-16.3672 -4.59108		-16.3672 -4.02856		-16.3672 -0.0625813		-16.3672 -5.25881		-16.368 -1.36343		-16.3672 1.83401		-16.368 4.25834
-16.361 2.73501		-16.361 -1.99396		-16.361 -1.86434		-16.361 0.0965644		-16.361 -3.99683		-16.3618 2.78083		-16.361 2.50416		-16.3618 5.73733
-16.3548 2.1359		-16.3548 -0.642081		-16.3548 -0.12807		-16.3548 -1.56409		-16.3548 -2.85523		-16.3556 3.34226		-16.3548 -0.446648		-16.3556 4.7054
-16.3486 4.13731		-16.3486 -1.27123		-16.3486 0.398748		-16.3486 -1.70432		-16.3486 -4.3431		-16.3494 0.353693		-16.3486 -4.76263		-16.3494 1.69237
-16.3424 5.14083		-16.3424 -2.33376		-16.3424 3.76417		-16.3424 -1.12166		-16.3424 -4.98444		-16.3432 -1.73403		-16.3424 -4.19129		-16.3432 0.233184
-16.3362 5.16066		-16.3362 -1.72576		-16.3362 5.22788		-16.3362 -0.876149		-16.3362 -3.4231		-16.337 -3.48423		-16.3362 -1.95867		-16.337 -0.535434
-16.33 3.71275		-16.33 -1.60497		-16.33 3.76673		-16.33 0.513676		-16.33 1.33955		-16.3308 -4.45421		-16.33 -3.32586		-16.3308 -0.183742
-16.3238 1.73048		-16.3238 -3.08191		-16.3238 3.40716		-16.3238 -0.278891		-16.3238 2.81287		-16.3246 -1.53915		-16.3238 -6.24789		-16.3246 -1.27378
-16.3177 1.41687		-16.3177 -3.82979		-16.3177 3.61987		-16.3177 -0.192032		-16.3177 1.12254		-16.3184 0.447386		-16.3177 -7.5652		-16.3184 -0.704222
-16.3115 2.11918		-16.3115 -3.92912		-16.3115 4.9296		-16.3115 0.417143		-16.3115 0.664812		-16.3122 -0.476491		-16.3115 -5.64638		-16.3122 -1.06287
-16.3053 1.8208		-16.3053 -2.16095		-16.3053 4.18021		-16.3053 -0.408692		-16.3053 2.42078		-16.306 -1.58671		-16.3053 -4.58756		-16.306 -1.40254
-16.2991 3.36449		-16.2991 -1.87226		-16.2991 4.41129		-16.2991 1.18704		-16.2991 3.59917		-16.2998 -0.932377		-16.2991 -3.86788		-16.2998 0.424219
-16.2929 2.81653		-16.2929 -0.595827		-16.2929 5.70415		-16.2929 -1.08491		-16.2929 3.42874		-16.2936 0.290778		-16.2929 -2.35611		-16.2936 2.38728
-16.2867 -1.71399		-16.2867 -2.51672		-16.2867 5.12265		-16.2867 -2.82582		-16.2867 1.79851		-16.2874 0.591427		-16.2867 0.872318		-16.2874 2.2481
-16.2805 -1.7853		-16.2805 -1.7567		-16.2805 5.63053		-16.2805 -0.648011		-16.2805 -0.115455		-16.2812 2.09054		-16.2805 0.00275083		-16.2812 0.757907
-16.2743 0.808294		-16.2743 -0.928199		-16.2743 1.92255		-16.2743 -0.874419		-16.2743 -1.0983		-16.275 2.51202		-16.2743 -2.14927		-16.275 1.25881
-16.2681 2.16109		-16.2681 -3.04945		-16.2681 -0.259991		-16.2681 -2.44667		-16.2681 -1.8235		-16.2688 -0.136882		-16.2681 -2.55236		-16.2688 -0.347184
-16.2619 0.983423		-16.2619 -3.35973		-16.2619 -1.59065		-16.2619 -2.13406		-16.2619 -1.9014		-16.2626 -2.56777		-16.2619 -2.2833		-16.2626 -0.765571
-16.2557 1.84617		-16.2557 -1.98642		-16.2557 -2.85557		-16.2557 -0.375244		-16.2557 -1.03115		-16.2564 -1.95705		-16.2557 -2.53659		-16.2564 -2.19332
-16.2495 1.49238		-16.2495 -1.55815		-16.2495 -1.42748		-16.2495 0.151047		-16.2495 0.742877		-16.2502 1.00009		-16.2495 -2.56768		-16.2502 -1.38436
-16.2433 1.74283		-16.2433 0.813323		-16.2433 -0.460272		-16.2433 -1.98831		-16.2433 1.76653		-16.244 0.1374		-16.2433 -1.30112		-16.244 2.07634
-16.2371 0.0998968		-16.2371 2.509		-16.2371 -0.260064		-16.2371 -2.46472		-16.2371 0.467432		-16.2378 -2.44423		-16.2371 -0.250868		-16.2378 1.69888
-16.2309 -0.304036		-16.2309 -1.76913		-16.2309 -1.09944		-16.2309 -2.5717		-16.2309 0.236128		-16.2316 -3.26987		-16.2309 -1.89128		-16.2316 0.0548277
-16.2247 -0.288151		-16.2247 -7.28237		-16.2247 -0.465423		-16.2247 -1.63568		-16.2247 0.485553		-16.2254 -2.6685		-16.2247 -2.94282		-16.2254 -2.28034
-16.2185 -1.7827		-16.2185 -8.46189		-16.2185 1.03169		-16.2185 0.61033		-16.2185 0.704415		-16.2192 -1.29044		-16.2185 -3.39021		-16.2192 -1.91744
-16.2123 -1.12706		-16.2123 -8.47343		-16.2123 -1.19047		-16.2123 -0.75247		-16.2123 1.25972		-16.213 -0.495578		-16.2123 -0.886162		-16.213 -1.15961
-16.2061 0.945582		-16.2061 -4.60171		-16.2061 -3.61681		-16.2061 -0.0283307		-16.2061 0.654798		-16.2069 -2.57616		-16.2061 2.23306		-16.2069 -0.266283
-16.1999 5.15479		-16.1999 -1.28773		-16.1999 -3.10644		-16.1999 -0.733107		-16.1999 -0.0992127		-16.2007 -6.85774		-16.1999 1.08869		-16.2007 1.65842
-16.1938 4.79132		-16.1938 0.505075		-16.1938 -0.898729		-16.1938 -0.914246		-16.1938 -0.544743		-16.1945 -7.011		-16.1938 -2.19822		-16.1945 1.95616
-16.1876 2.11976		-16.1876 0.95919		-16.1876 0.160868		-16.1876 -2.34379		-16.1876 -0.0013674		-16.1883 -3.81619		-16.1876 -5.99771		-16.1883 2.88057
-16.1814 1.64219		-16.1814 0.0901408		-16.1814 -0.561574		-16.1814 -4.18193		-16.1814 -0.775311		-16.1821 0.0883533		-16.1814 -6.1326		-16.1821 1.56986
-16.1752 1.37866		-16.1752 0.327401		-16.1752 0.0623659		-16.1752 -3.59276		-16.1752 -0.956842		-16.1759 3.28133		-16.1752 -5.05802		-16.1759 -0.500874
-16.169 1.53745		-16.169 -0.871609		-16.169 0.643055		-16.169 -2.30056		-16.169 -1.90191		-16.1697 1.04218		-16.169 -5.66189		-16.1697 -1.1765
-16.1628 1.85994		-16.1628 -2.75351		-16.1628 0.903421		-16.1628 -3.31167		-16.1628 -2.51387		-16.1635 -0.179861		-16.1628 -5.27018		-16.1635 -0.632229
-16.1566 1.22873		-16.1566 -1.47906		-16.1566 3.22129		-16.1566 -2.92209		-16.1566 -2.13055		-16.1573 0.455516		-16.1566 -2.874		-16.1573 1.0799
-16.1504 -0.362222		-16.1504 0.883534		-16.1504 3.51109		-16.1504 -2.0538		-16.1504 -0.484885		-16.1511 1.45318		-16.1504 -1.59473		-16.1511 1.65878
-16.1442 -0.8559		-16.1442 1.3897		-16.1442 2.81907		-16.1442 -0.956447		-16.1442 1.92306		-16.1449 3.44123		-16.1442 -0.137419		-16.1449 0.756861
-16.138 -0.635376		-16.138 2.31884		-16.138 1.47435		-16.138 0.311216		-16.138 2.21372		-16.1387 3.96794		-16.138 1.21175		-16.1387 -1.93185
-16.1318 3.76705		-16.1318 3.087		-16.1318 1.76174		-16.1318 -0.63166		-16.1318 4.00543		-16.1325 3.63779		-16.1318 0.229102		-16.1325 -3.2675
-16.1256 7.38922		-16.1256 0.981537		-16.1256 2.5033		-16.1256 -2.1241		-16.1256 4.4358		-16.1263 1.82643		-16.1256 -2.47668		-16.1263 -3.46969
-16.1194 5.57596		-16.1194 1.43475		-16.1194 1.18412		-16.1194 -2.45042		-16.1194 3.74525		-16.1201 0.664572		-16.1194 -4.10819		-16.1201 -1.56457
-16.1132 2.86643		-16.1132 3.42715		-16.1132 2.59156		-16.1132 -1.06792		-16.1132 1.01717		-16.1139 -0.944185		-16.1132 -5.23819		-16.1139 -1.69611
-16.107 -0.115022		-16.107 1.22209		-16.107 3.86778		-16.107 2.22685		-16.107 -1.86826		-16.1077 -1.7113		-16.107 -4.97093		-16.1077 -2.34232
-16.1008 -1.44258		-16.1008 -1.63309		-16.1008 0.396786		-16.1008 -0.289539		-16.1008 -2.8219		-16.1015 -2.70663		-16.1008 -2.83385		-16.1015 -2.46096
-16.0946 1.9098		-16.0946 -1.67043		-16.0946 -1.76653		-16.0946 -2.86149		-16.0946 0.757123		-16.0953 -2.50103		-16.0946 -1.71203		-16.0953 -3.33797
-16.0884 5.06053		-16.0884 -0.841584		-16.0884 -0.287678		-16.0884 -3.66506		-16.0884 4.02492		-16.0891 -2.4509		-16.0884 -1.36631		-16.0891 -3.12556
-16.0822 3.25054		-16.0822 -0.957692		-16.0822 -1.49312		-16.0822 -2.04048		-16.0822 1.74843		-16.0829 -1.76206		-16.0822 -0.643004		-16.0829 -3.11729
-16.076 0.424046		-16.076 0.0995654		-16.076 -2.63944		-16.076 0.260168		-16.076 1.42924		-16.0767 -0.301701		-16.076 0.170133		-16.0767 -3.19021
-16.0699 0.201335		-16.0699 2.67507		-16.0699 -0.799626		-16.0699 1.0751		-16.0699 0.955942		-16.0705 1.72783		-16.0699 -0.178043		-16.0705 -0.661394
-16.0637 0.339559		-16.0637 4.30536		-16.0637 0.873608		-16.0637 1.79351		-16.0637 -0.596933		-16.0643 1.95686		-16.0637 2.55282		-16.0643 2.67615
-16.0575 1.00079		-16.0575 2.40264		-16.0575 0.322733		-16.0575 0.833182		-16.0575 0.0308857		-16.0581 1.30557		-16.0575 2.34025		-16.0581 2.93163
-16.0513 2.39416		-16.0513 -0.281663		-16.0513 -1.20118		-16.0513 0.720093		-16.0513 1.61276		-16.0519 0.640407		-16.0513 0.107477		-16.0519 1.54991
-16.0451 1.36064		-16.0451 -1.1336		-16.0451 -1.09093		-16.0451 2.33323		-16.0451 2.27651		-16.0457 0.622117		-16.0451 -0.915774		-16.0457 0.546026
-16.0389 1.59137		-16.0389 -1.46763		-16.0389 0.60926		-16.0389 3.79534		-16.0389 1.94678		-16.0395 2.02067		-16.0389 -1.53718		-16.0395 0.0447185
-16.0327 0.952376		-16.0327 -3.15011		-16.0327 2.69167		-16.0327 3.09242		-16.0327 -1.95618		-16.0333 1.47602		-16.0327 0.918046		-16.0333 0.315351
-16.0265 0.463139		-16.0265 -2.42866		-16.0265 2.85901		-16.0265 1.59088		-16.0265 -2.34127		-16.0271 -0.549136		-16.0265 3.60686		-16.0271 -0.142041
-16.0203 0.091821		-16.0203 -0.213391		-16.0203 1.66518		-16.0203 3.70936		-16.0203 -1.34525		-16.0209 -3.16492		-16.0203 2.34533		-16.0209 -0.351733
-16.0141 -0.41736		-16.0141 -0.579515		-16.0141 1.55993		-16.0141 5.45789		-16.0141 -0.61914		-16.0147 -4.57054		-16.0141 1.61672		-16.0147 -1.93245
-16.0079 -0.382729		-16.0079 -3.10078		-16.0079 1.70909		-16.0079 3.22368		-16.0079 -0.929154		-16.0085 -4.55115		-16.0079 1.16703		-16.0085 -2.53436
-16.0017 -2.68005		-16.0017 -3.36197		-16.0017 0.162778		-16.0017 0.0657527		-16.0017 0.65727		-16.0023 -4.428		-16.0017 2.96223		-16.0023 -2.32247
-15.9955 -4.99849		-15.9955 -2.24713		-15.9955 -2.66263		-15.9955 -0.318365		-15.9955 3.46437		-15.9961 -4.29213		-15.9955 3.9046		-15.9961 -1.05057
-15.9893 -1.71911		-15.9893 -2.22714		-15.9893 -4.53328		-15.9893 -0.0855113		-15.9893 2.5832		-15.9899 -5.02881		-15.9893 3.71922		-15.9899 -0.507845
-15.9831 1.54775		-15.9831 -1.9557		-15.9831 -6.08655		-15.9831 -1.48495		-15.9831 0.751446		-15.9837 -2.03973		-15.9831 1.62857		-15.9837 -1.43185
-15.9769 0.601609		-15.9769 0.680846		-15.9769 -3.48289		-15.9769 -0.782855		-15.9769 1.01448		-15.9775 0.969137		-15.9769 -0.557237		-15.9775 -1.56406
-15.9707 -2.06865		-15.9707 1.86497		-15.9707 -0.967702		-15.9707 1.43614		-15.9707 2.43279		-15.9713 -0.707363		-15.9707 -1.77234		-15.9713 1.0927
-15.9645 -2.89025		-15.9645 2.8032		-15.9645 0.294896		-15.9645 -0.754273		-15.9645 3.11578		-15.9651 -2.29875		-15.9645 -0.650302		-15.9651 1.94662
-15.9583 -1.99281		-15.9583 1.51288		-15.9583 0.135974		-15.9583 -1.66959		-15.9583 3.0764		-15.9589 -1.26149		-15.9583 0.340185		-15.9589 1.76694
-15.9521 -2.0592		-15.9521 -1.49252		-15.9521 -1.38465		-15.9521 -0.436294		-15.9521 2.94103		-15.9527 -0.974076		-15.9521 -0.371199		-15.9527 3.46429
-15.946 -3.05633		-15.946 -1.25053		-15.946 -2.05562		-15.946 -1.63857		-15.946 0.650181		-15.9466 -1.16402		-15.946 2.03857		-15.9466 3.37944
-15.9398 -3.09905		-15.9398 0.209421		-15.9398 -1.66028		-15.9398 -1.35596		-15.9398 0.588253		-15.9404 -0.264247		-15.9398 2.85794		-15.9404 2.27794
-15.9336 -2.67832		-15.9336 1.19012		-15.9336 2.26998		-15.9336 -1.66742		-15.9336 -0.0479148		-15.9342 0.372107		-15.9336 0.775935		-15.9342 1.35326
-15.9274 -4.10217		-15.9274 1.65959		-15.9274 2.34586		-15.9274 -2.9183		-15.9274 -0.0449027		-15.928 1.02171		-15.9274 1.04154		-15.928 1.6371
-15.9212 -5.8261		-15.9212 -0.539825		-15.9212 0.935127		-15.9212 -1.06814		-15.9212 0.726529		-15.9218 1.02042		-15.9212 1.33876		-15.9218 2.88998
-15.915 -3.7148		-15.915 -3.96928		-15.915 1.4781		-15.915 0.413573		-15.915 -0.00874125		-15.9156 -1.11057		-15.915 -0.50659		-15.9156 4.0056
-15.9088 -2.2673		-15.9088 -3.71889		-15.9088 5.2516		-15.9088 0.33723		-15.9088 1.79492		-15.9094 -0.531864		-15.9088 -2.53829		-15.9094 2.09881
-15.9026 -1.48715		-15.9026 -3.93291		-15.9026 5.17219		-15.9026 0.0176694		-15.9026 3.49566		-15.9032 -0.675391		-15.9026 -1.32427		-15.9032 2.12062
-15.8964 -1.45112		-15.8964 -2.2831		-15.8964 2.92781		-15.8964 1.83696		-15.8964 3.4668		-15.897 -2.61467		-15.8964 -0.153009		-15.897 2.32645
-15.8902 -0.908798		-15.8902 -2.33362		-15.8902 1.77424		-15.8902 1.71196		-15.8902 2.5858		-15.8908 -2.37944		-15.8902 -1.33784		-15.8908 3.30316
-15.884 -3.88639		-15.884 -3.28516		-15.884 1.65415		-15.884 1.69627		-15.884 3.41907		-15.8846 -2.69893		-15.884 -2.63468		-15.8846 2.1017
-15.8778 -3.93975		-15.8778 -4.10297		-15.8778 1.83736		-15.8778 3.71724		-15.8778 2.77031		-15.8784 -3.84222		-15.8778 -1.24037		-15.8784 0.309872
-15.8716 -2.6449		-15.8716 -2.02939		-15.8716 2.53681		-15.8716 6.20052		-15.8716 1.64705		-15.8722 -5.40203		-15.8716 -0.849382		-15.8722 0.784695
-15.8654 -2.285		-15.8654 -0.827131		-15.8654 0.488148		-15.8654 6.68097		-15.8654 2.02865		-15.866 -3.73198		-15.8654 -1.64661		-15.866 -0.710839
-15.8592 -2.68752		-15.8592 -0.477761		-15.8592 -0.40208		-15.8592 7.75715		-15.8592 3.04511		-15.8598 -2.06585		-15.8592 -3.15743		-15.8598 -3.65924
-15.853 -3.07749		-15.853 -0.653658		-15.853 -0.175908		-15.853 8.1441		-15.853 3.14611		-15.8536 -0.75561		-15.853 -4.1683		-15.8536 -3.61674
-15.8468 -2.79819		-15.8468 1.28907		-15.8468 -3.07707		-15.8468 6.90337		-15.8468 1.77151		-15.8474 0.827446		-15.8468 -1.82431		-15.8474 -1.52823
-15.8406 -0.109651		-15.8406 2.08672		-15.8406 -3.20189		-15.8406 4.43648		-15.8406 0.168476		-15.8412 1.23865		-15.8406 -0.562843		-15.8412 1.55733
-15.8344 4.28829		-15.8344 1.37068		-15.8344 -1.93291		-15.8344 1.96721		-15.8344 -1.64506		-15.835 1.14818		-15.8344 -1.01163		-15.835 1.96063
-15.8282 4.56859		-15.8282 -1.65532		-15.8282 -1.49395		-15.8282 1.23992		-15.8282 -3.13696		-15.8288 0.241887		-15.8282 -1.152		-15.8288 1.33497
-15.8221 3.66272		-15.8221 -3.3537		-15.8221 -0.324395		-15.8221 1.54816		-15.8221 -2.16772		-15.8226 -0.266765		-15.8221 -1.61344		-15.8226 -0.953189
-15.8159 2.81751		-15.8159 -2.50078		-15.8159 -0.21617		-15.8159 1.89143		-15.8159 -0.475091		-15.8164 -2.21722		-15.8159 -1.63488		-15.8164 -3.37379
-15.8097 2.35643		-15.8097 -0.417774		-15.8097 -1.63441		-15.8097 2.45221		-15.8097 -0.681304		-15.8102 -1.69028		-15.8097 -0.757308		-15.8102 -2.82883
-15.8035 -0.049836		-15.8035 1.13592		-15.8035 -1.16874		-15.8035 0.87444		-15.8035 -1.3429		-15.804 -1.27186		-15.8035 1.41827		-15.804 0.4315
-15.7973 0.217933		-15.7973 2.35562		-15.7973 -0.567191		-15.7973 -1.21285		-15.7973 0.135558		-15.7978 -0.811189		-15.7973 1.49388		-15.7978 1.18694
-15.7911 3.83392		-15.7911 1.78153		-15.7911 -0.6889		-15.7911 -2.30369		-15.7911 0.734896		-15.7916 -0.844975		-15.7911 0.651503		-15.7916 2.50439
-15.7849 3.17795		-15.7849 0.478091		-15.7849 -0.661733		-15.7849 -1.65538		-15.7849 0.573307		-15.7854 -0.266736		-15.7849 -0.1035		-15.7854 2.17147
-15.7787 1.61449		-15.7787 0.662525		-15.7787 1.06462		-15.7787 -2.0382		-15.7787 -0.360146		-15.7792 1.06267		-15.7787 0.148987		-15.7792 2.25111
-15.7725 3.11488		-15.7725 1.57162		-15.7725 1.00442		-15.7725 -1.26103		-15.7725 -2.51332		-15.773 3.01306		-15.7725 -1.00544		-15.773 4.5122
-15.7663 2.17134		-15.7663 2.34089		-15.7663 2.17192		-15.7663 1.82638		-15.7663 -1.77771		-15.7668 1.4057		-15.7663 -0.0497411		-15.7668 2.2098
-15.7601 -0.160418		-15.7601 4.70903		-15.7601 2.92092		-15.7601 5.61098		-15.7601 -0.334835		-15.7606 -0.251523		-15.7601 -0.0388663		-15.7606 -1.73536
-15.7539 0.451812		-15.7539 5.58924		-15.7539 1.46591		-15.7539 3.97615		-15.7539 -0.358417		-15.7544 0.0338706		-15.7539 0.23048		-15.7544 -1.66984
-15.7477 1.63261		-15.7477 1.45394		-15.7477 1.84047		-15.7477 3.82152		-15.7477 -3.27741		-15.7482 0.0632127		-15.7477 0.336373		-15.7482 -3.87286
-15.7415 -1.18567		-15.7415 -1.31385		-15.7415 0.0484462		-15.7415 5.14481		-15.7415 -4.61233		-15.742 0.101944		-15.7415 1.02726		-15.742 -3.11111
-15.7353 -0.366851		-15.7353 -1.50099		-15.7353 -2.07288		-15.7353 4.91246		-15.7353 -4.88922		-15.7358 -0.657185		-15.7353 3.11471		-15.7358 -0.781217
-15.7291 -0.677705		-15.7291 0.92088		-15.7291 -3.20125		-15.7291 6.82049		-15.7291 -4.95519		-15.7296 -2.08376		-15.7291 3.59545		-15.7296 -1.85557
-15.7229 -1.22473		-15.7229 2.29786		-15.7229 -3.98788		-15.7229 5.78582		-15.7229 -2.6505		-15.7234 0.0653036		-15.7229 3.85305		-15.7234 -2.64427
-15.7167 -0.353424		-15.7167 1.69534		-15.7167 -3.79013		-15.7167 4.25508		-15.7167 0.967331		-15.7172 0.90507		-15.7167 3.37929		-15.7172 -2.49141
-15.7105 -0.248633		-15.7105 2.19772		-15.7105 -4.26959		-15.7105 1.71651		-15.7105 3.11522		-15.711 0.880114		-15.7105 3.30975		-15.711 -1.1851
-15.7043 0.785039		-15.7043 1.94154		-15.7043 -5.51577		-15.7043 0.437781		-15.7043 1.56749		-15.7048 0.750403		-15.7043 2.68851		-15.7048 -1.06808
-15.6982 2.24402		-15.6982 1.11545		-15.6982 -3.57786		-15.6982 -0.495052		-15.6982 0.185595		-15.6986 -0.989089		-15.6982 1.21272		-15.6986 0.96922
-15.692 2.01726		-15.692 -0.916161		-15.692 -2.6776		-15.692 -1.72065		-15.692 0.113997		-15.6924 1.02235		-15.692 -0.382442		-15.6924 2.56553
-15.6858 3.46632		-15.6858 -2.56337		-15.6858 -0.726558		-15.6858 2.26544		-15.6858 -0.182608		-15.6862 3.2674		-15.6858 -2.2831		-15.6862 3.13275
-15.6796 3.92866		-15.6796 -1.26002		-15.6796 -1.28899		-15.6796 3.11921		-15.6796 -0.294668		-15.6801 2.10348		-15.6796 -1.48794		-15.6801 2.34038
-15.6734 2.48385		-15.6734 -2.31026		-15.6734 -1.32355		-15.6734 1.27151		-15.6734 -0.382383		-15.6739 -0.309114		-15.6734 -0.587572		-15.6739 1.98027
-15.6672 2.3191		-15.6672 -3.99528		-15.6672 0.899104		-15.6672 -0.434754		-15.6672 -1.42972		-15.6677 -2.26899		-15.6672 -1.10737		-15.6677 3.32411
-15.661 2.25181		-15.661 -5.93808		-15.661 0.976676		-15.661 -1.50882		-15.661 -0.945268		-15.6615 -2.59673		-15.661 -0.755944		-15.6615 2.10676
-15.6548 0.799166		-15.6548 -4.679		-15.6548 -0.461165		-15.6548 -2.96008		-15.6548 0.158067		-15.6553 -2.95355		-15.6548 -2.51729		-15.6553 2.20092
-15.6486 1.84548		-15.6486 -0.480388		-15.6486 -2.09971		-15.6486 -4.54941		-15.6486 2.15962		-15.6491 -1.89048		-15.6486 -1.45776		-15.6491 2.64214
-15.6424 -0.356223		-15.6424 2.00504		-15.6424 -2.85367		-15.6424 -3.98334		-15.6424 4.59433		-15.6429 -1.60653		-15.6424 1.9817		-15.6429 0.878429
-15.6362 -1.87571		-15.6362 2.4908		-15.6362 -1.89286		-15.6362 -4.27415		-15.6362 5.38549		-15.6367 -2.30859		-15.6362 1.48167		-15.6367 -0.627108
-15.63 0.118054		-15.63 2.13483		-15.63 1.8025		-15.63 -1.88945		-15.63 4.31373		-15.6305 -0.385949		-15.63 1.54104		-15.6305 -1.09365
-15.6238 2.28055		-15.6238 3.98834		-15.6238 3.49084		-15.6238 -1.81896		-15.6238 0.506255		-15.6243 1.43684		-15.6238 1.48694		-15.6243 0.550094
-15.6176 5.2626		-15.6176 4.38855		-15.6176 4.53135		-15.6176 -2.21495		-15.6176 -2.2441		-15.6181 1.34202		-15.6176 -1.20549		-15.6181 0.838306
-15.6114 5.74353		-15.6114 3.15608		-15.6114 1.64948		-15.6114 -3.24249		-15.6114 -0.490091		-15.6119 -0.488823		-15.6114 -1.43783		-15.6119 -0.988898
-15.6052 5.56149		-15.6052 0.916461		-15.6052 -0.423561		-15.6052 -1.93326		-15.6052 0.769714		-15.6057 0.149625		-15.6052 0.838348		-15.6057 -1.68576
-15.599 3.81046		-15.599 -0.248836		-15.599 1.2751		-15.599 -1.56524		-15.599 -1.87683		-15.5995 0.4569		-15.599 4.66142		-15.5995 -0.111438
-15.5928 0.63431		-15.5928 1.31587		-15.5928 1.8725		-15.5928 -2.09878		-15.5928 -4.20437		-15.5933 2.92661		-15.5928 5.11913		-15.5933 -0.289089
-15.5866 -1.58598		-15.5866 1.74549		-15.5866 0.578762		-15.5866 -1.9749		-15.5866 -5.74707		-15.5871 3.95214		-15.5866 2.79471		-15.5871 -1.57366
-15.5804 -2.26828		-15.5804 1.46064		-15.5804 0.749663		-15.5804 -1.71836		-15.5804 -5.38604		-15.5809 2.15104		-15.5804 -0.214923		-15.5809 -0.724717
-15.5743 -2.60441		-15.5743 0.451837		-15.5743 -0.843902		-15.5743 -0.15894		-15.5743 -4.48682		-15.5747 1.24637		-15.5743 -0.889799		-15.5747 1.24979
-15.5681 -2.5587		-15.5681 1.0105		-15.5681 -1.00262		-15.5681 -1.19591		-15.5681 -2.92445		-15.5685 1.09416		-15.5681 -0.637644		-15.5685 1.84882
-15.5619 -1.24366		-15.5619 0.497423		-15.5619 0.916413		-15.5619 -1.09315		-15.5619 -0.907371		-15.5623 0.482731		-15.5619 -1.86856		-15.5623 2.01865
-15.5557 0.319445		-15.5557 -0.754327		-15.5557 2.60412		-15.5557 2.01188		-15.5557 2.13448		-15.5561 0.120988		-15.5557 -1.06244		-15.5561 1.26905
-15.5495 0.715276		-15.5495 -2.4214		-15.5495 2.61801		-15.5495 4.46702		-15.5495 3.21247		-15.5499 -0.578738		-15.5495 -1.61168		-15.5499 1.06171
-15.5433 1.00445		-15.5433 -2.68149		-15.5433 2.42708		-15.5433 4.94825		-15.5433 4.55936		-15.5437 -1.20275		-15.5433 -2.04023		-15.5437 -0.293072
-15.5371 1.37421		-15.5371 -2.02247		-15.5371 1.2425		-15.5371 2.23491		-15.5371 5.39455		-15.5375 -2.65328		-15.5371 -1.7382		-15.5375 -2.65283
-15.5309 0.585891		-15.5309 -3.14987		-15.5309 1.38699		-15.5309 -0.401892		-15.5309 3.20184		-15.5313 -2.80917		-15.5309 -0.802723		-15.5313 -2.01337
-15.5247 0.956914		-15.5247 -2.92903		-15.5247 1.20844		-15.5247 1.26035		-15.5247 1.98181		-15.5251 -1.85541		-15.5247 -0.0827028		-15.5251 -1.75903
-15.5185 2.14574		-15.5185 -3.71889		-15.5185 2.32685		-15.5185 0.306084		-15.5185 -0.335495		-15.5189 -0.488587		-15.5185 1.40639		-15.5189 -3.2848
-15.5123 2.83667		-15.5123 -1.54672		-15.5123 2.86535		-15.5123 0.04736		-15.5123 -0.278878		-15.5127 -1.01102		-15.5123 0.812606		-15.5127 -2.10426
-15.5061 2.61704		-15.5061 0.200502		-15.5061 2.21881		-15.5061 0.307719		-15.5061 0.250273		-15.5065 1.0288		-15.5061 -3.37023		-15.5065 0.495887
-15.4999 2.89122		-15.4999 0.655548		-15.4999 0.850476		-15.4999 -1.72951		-15.4999 -1.00997		-15.5003 1.29854		-15.4999 -4.2559		-15.5003 0.104259
-15.4937 3.35102		-15.4937 -0.599065		-15.4937 2.62431		-15.4937 -0.542136		-15.4937 -0.285704		-15.4941 1.21486		-15.4937 -0.905796		-15.4941 -0.46214
-15.4875 2.8593		-15.4875 1.70156		-15.4875 3.83518		-15.4875 1.01126		-15.4875 2.14347		-15.4879 2.32158		-15.4875 -1.68094		-15.4879 -1.40045
-15.4813 1.76652		-15.4813 3.87164		-15.4813 1.68535		-15.4813 1.17187		-15.4813 3.45005		-15.4817 2.17251		-15.4813 -3.46532		-15.4817 -3.75154
-15.4751 1.66498		-15.4751 2.82028		-15.4751 -2.89773		-15.4751 0.35873		-15.4751 3.86531		-15.4755 2.15973		-15.4751 -3.73122		-15.4755 -5.2289
-15.4689 2.37332		-15.4689 3.42271		-15.4689 -3.17377		-15.4689 0.808871		-15.4689 4.78182		-15.4693 1.91482		-15.4689 -3.64128		-15.4693 -5.79726
-15.4627 4.83369		-15.4627 2.94858		-15.4627 -0.206936		-15.4627 6.10648		-15.4627 4.90104		-15.4631 3.24503		-15.4627 -2.97864		-15.4631 -3.53951
-15.4565 6.82568		-15.4565 0.850634		-15.4565 0.906078		-15.4565 7.98253		-15.4565 6.49434		-15.4569 3.33595		-15.4565 -0.919108		-15.4569 -2.58646
-15.4504 6.49948		-15.4504 0.20245		-15.4504 2.64751		-15.4504 7.36672		-15.4504 7.40593		-15.4507 1.53044		-15.4504 2.63407		-15.4507 -3.76864
-15.4442 8.13024		-15.4442 0.589376		-15.4442 3.95915		-15.4442 3.25698		-15.4442 4.80022		-15.4445 -1.55525		-15.4442 4.00645		-15.4445 -2.16486
-15.438 6.35647		-15.438 -1.47124		-15.438 3.59544		-15.438 1.37848		-15.438 3.05976		-15.4383 -3.31119		-15.438 3.85908		-15.4383 -2.531
-15.4318 2.28225		-15.4318 -3.36294		-15.4318 2.38974		-15.4318 1.51695		-15.4318 2.19665		-15.4321 -1.73832		-15.4318 4.0825		-15.4321 -0.914198
-15.4256 2.18759		-15.4256 -1.76373		-15.4256 0.932258		-15.4256 2.36064		-15.4256 -0.799629		-15.4259 -1.33499		-15.4256 5.02976		-15.4259 0.741881
-15.4194 1.81214		-15.4194 0.549575		-15.4194 0.806627		-15.4194 2.42176		-15.4194 0.460376		-15.4198 0.0764433		-15.4194 2.3365		-15.4198 0.190484
-15.4132 -2.15136		-15.4132 3.00618		-15.4132 0.545367		-15.4132 1.75922		-15.4132 0.199548		-15.4136 2.69443		-15.4132 -1.32639		-15.4136 -2.23654
-15.407 -4.93411		-15.407 4.18203		-15.407 -1.08094		-15.407 -0.469151		-15.407 -0.0674493		-15.4074 3.17429		-15.407 -1.38079		-15.4074 -2.88581
-15.4008 -2.46371		-15.4008 2.69671		-15.4008 -3.93759		-15.4008 -2.20169		-15.4008 0.669677		-15.4012 2.51076		-15.4008 -2.81212		-15.4012 -2.47132
-15.3946 -1.57291		-15.3946 1.33204		-15.3946 -5.10879		-15.3946 -1.74641		-15.3946 0.119144		-15.395 2.78669		-15.3946 -3.7707		-15.395 -1.83728
-15.3884 -2.35996		-15.3884 -0.26807		-15.3884 -4.01747		-15.3884 -2.33756		-15.3884 -1.71734		-15.3888 1.16465		-15.3884 -2.69525		-15.3888 -2.96064
-15.3822 -2.51117		-15.3822 2.2815		-15.3822 -3.02669		-15.3822 -4.84205		-15.3822 -1.34746		-15.3826 0.493161		-15.3822 -2.81221		-15.3826 -2.7769
-15.376 -3.09462		-15.376 2.26962		-15.376 -3.07621		-15.376 -3.7321		-15.376 -0.979612		-15.3764 2.05722		-15.376 0.309665		-15.3764 -2.72366
-15.3698 -2.26351		-15.3698 2.66493		-15.3698 -1.65077		-15.3698 -2.88692		-15.3698 -2.61689		-15.3702 2.57814		-15.3698 2.24915		-15.3702 -2.43898
-15.3636 -0.557452		-15.3636 1.62354		-15.3636 0.494896		-15.3636 -2.96683		-15.3636 -1.13294		-15.364 2.08613		-15.3636 2.9236		-15.364 -0.382755
-15.3574 1.79878		-15.3574 1.36858		-15.3574 2.6623		-15.3574 -1.25037		-15.3574 1.10885		-15.3578 2.65739		-15.3574 2.40716		-15.3578 1.14762
-15.3512 2.66791		-15.3512 -0.344548		-15.3512 3.0343		-15.3512 -2.00872		-15.3512 1.29435		-15.3516 2.73467		-15.3512 2.38311		-15.3516 0.828771
-15.345 1.50481		-15.345 0.114244		-15.345 4.60003		-15.345 -4.24907		-15.345 2.825		-15.3454 2.78837		-15.345 2.05145		-15.3454 -2.39873
-15.3388 -0.498162		-15.3388 -1.83123		-15.3388 4.6222		-15.3388 -3.56476		-15.3388 2.14726		-15.3392 3.15409		-15.3388 3.98737		-15.3392 -3.78012
-15.3326 0.316696		-15.3326 -0.661629		-15.3326 2.99191		-15.3326 -0.718044		-15.3326 1.16113		-15.333 1.12336		-15.3326 5.34962		-15.333 -4.10555
-15.3265 -0.273461		-15.3265 -0.574808		-15.3265 1.66797		-15.3265 -2.11322		-15.3265 0.986256		-15.3268 -1.72213		-15.3265 1.77861		-15.3268 -4.12067
-15.3203 3.69903		-15.3203 -0.698899		-15.3203 1.22674		-15.3203 -2.90028		-15.3203 0.772085		-15.3206 -0.169846		-15.3203 0.179413		-15.3206 -3.46303
-15.3141 7.11166		-15.3141 -0.618997		-15.3141 -1.45431		-15.3141 -4.28536		-15.3141 1.38594		-15.3144 0.943066		-15.3141 0.370292		-15.3144 -4.0624
-15.3079 4.74422		-15.3079 -2.09769		-15.3079 -6.07483		-15.3079 -2.64259		-15.3079 1.38771		-15.3082 0.159866		-15.3079 -0.32726		-15.3082 -3.53009
-15.3017 4.68009		-15.3017 -2.36414		-15.3017 -6.66239		-15.3017 -1.37191		-15.3017 2.00076		-15.302 -0.802104		-15.3017 1.35665		-15.302 -0.765477
-15.2955 4.0372		-15.2955 -0.616104		-15.2955 -4.40343		-15.2955 -1.2834		-15.2955 -1.12006		-15.2958 -1.35845		-15.2955 0.663946		-15.2958 -0.69811
-15.2893 2.4815		-15.2893 -1.01787		-15.2893 -1.51043		-15.2893 -2.70841		-15.2893 -2.59323		-15.2896 -0.00857422		-15.2893 3.24389		-15.2896 -3.31357
-15.2831 1.08341		-15.2831 -3.02492		-15.2831 -1.31304		-15.2831 -3.36684		-15.2831 -1.30774		-15.2834 2.88225		-15.2831 5.3103		-15.2834 -6.21329
-15.2769 0.293527		-15.2769 -3.6445		-15.2769 -2.67294		-15.2769 -3.23422		-15.2769 0.320749		-15.2772 2.93147		-15.2769 6.37047		-15.2772 -5.12148
-15.2707 0.475539		-15.2707 -4.46335		-15.2707 -2.96405		-15.2707 -3.29189		-15.2707 1.66798		-15.271 0.972578		-15.2707 7.79687		-15.271 -3.86017
-15.2645 1.43238		-15.2645 -1.2179		-15.2645 -3.50119		-15.2645 -1.46257		-15.2645 2.1139		-15.2648 1.94657		-15.2645 6.79543		-15.2648 -2.65742
-15.2583 2.41622		-15.2583 -0.732607		-15.2583 -4.6425		-15.2583 0.209028		-15.2583 -0.166818		-15.2586 3.18225		-15.2583 5.50369		-15.2586 0.732503
-15.2521 1.06631		-15.2521 -4.05757		-15.2521 -1.25647		-15.2521 -0.242025		-15.2521 -1.44756		-15.2524 4.19932		-15.2521 3.79189		-15.2524 2.95465
-15.2459 -0.135575		-15.2459 -5.10442		-15.2459 3.78386		-15.2459 -0.27467		-15.2459 -1.28768		-15.2462 2.06604		-15.2459 2.49065		-15.2462 1.30153
-15.2397 -0.844041		-15.2397 -3.59166		-15.2397 4.84686		-15.2397 -2.3357		-15.2397 0.303002		-15.24 -1.51734		-15.2397 2.12116		-15.24 0.518149
-15.2335 -1.43087		-15.2335 -1.29009		-15.2335 2.42315		-15.2335 -1.89001		-15.2335 0.57175		-15.2338 -2.5926		-15.2335 0.429168		-15.2338 2.06023
-15.2273 -1.51327		-15.2273 -0.116963		-15.2273 1.94821		-15.2273 0.221911		-15.2273 -0.232938		-15.2276 -1.99517		-15.2273 -1.00282		-15.2276 0.793898
-15.2211 -1.99222		-15.2211 0.831414		-15.2211 -2.00947		-15.2211 -2.11964		-15.2211 -0.651635		-15.2214 -2.26373		-15.2211 -1.42393		-15.2214 -0.164375
-15.2149 -1.47189		-15.2149 -1.12968		-15.2149 -1.73236		-15.2149 -3.47401		-15.2149 1.79319		-15.2152 -3.2703		-15.2149 -0.235845		-15.2152 -0.883274
-15.2087 -0.0874745		-15.2087 -2.56146		-15.2087 -0.760783		-15.2087 -2.2188		-15.2087 4.17703		-15.209 -2.81114		-15.2087 -0.606095		-15.209 -0.223734
-15.2026 -1.31806		-15.2026 -0.710841		-15.2026 -0.378665		-15.2026 -2.39811		-15.2026 4.85409		-15.2028 -1.44664		-15.2026 -3.262		-15.2028 0.295715
-15.1964 -2.19674		-15.1964 1.27835		-15.1964 0.0013331		-15.1964 -2.94787		-15.1964 2.58289		-15.1966 -2.89136		-15.1964 -3.179		-15.1966 -0.304477
-15.1902 -2.03826		-15.1902 2.4893		-15.1902 0.902438		-15.1902 -2.38812		-15.1902 0.208667		-15.1904 -2.90557		-15.1902 0.728216		-15.1904 -1.67587
-15.184 -2.44313		-15.184 0.644518		-15.184 3.29846		-15.184 -2.68073		-15.184 -1.55113		-15.1842 -3.74553		-15.184 1.27677		-15.1842 -2.81268
-15.1778 -2.475		-15.1778 -1.57316		-15.1778 2.92817		-15.1778 -2.71816		-15.1778 0.522119		-15.178 -2.09368		-15.1778 -2.81804		-15.178 -1.47591
-15.1716 -2.31016		-15.1716 0.705367		-15.1716 1.64383		-15.1716 -2.06737		-15.1716 1.03093		-15.1718 -0.949908		-15.1716 -3.0164		-15.1718 -0.851368
-15.1654 0.435623		-15.1654 0.0509471		-15.1654 1.88618		-15.1654 -2.28756		-15.1654 1.95839		-15.1656 -0.775089		-15.1654 -0.834402		-15.1656 -0.0837733
-15.1592 1.26188		-15.1592 -1.44327		-15.1592 0.94081		-15.1592 0.062025		-15.1592 1.3062		-15.1594 -0.275492		-15.1592 -2.30842		-15.1594 1.307
-15.153 1.016		-15.153 -4.05804		-15.153 -0.408218		-15.153 2.27466		-15.153 -0.191894		-15.1533 0.421364		-15.153 -0.705568		-15.1533 1.52941
-15.1468 1.77364		-15.1468 -6.06978		-15.1468 0.832108		-15.1468 3.20173		-15.1468 -0.0139929		-15.1471 1.85237		-15.1468 3.12889		-15.1471 0.1827
-15.1406 1.97306		-15.1406 -7.07597		-15.1406 3.15712		-15.1406 1.16766		-15.1406 -0.760572		-15.1409 1.25		-15.1406 1.52505		-15.1409 -1.95019
-15.1344 2.13962		-15.1344 -5.36659		-15.1344 4.97235		-15.1344 -1.09964		-15.1344 -0.996099		-15.1347 -0.20891		-15.1344 0.758028		-15.1347 -4.71826
-15.1282 1.45397		-15.1282 -5.03478		-15.1282 4.83473		-15.1282 -0.478498		-15.1282 1.28287		-15.1285 0.215854		-15.1282 -0.244497		-15.1285 -4.96992
-15.122 -0.143774		-15.122 -4.19149		-15.122 1.37369		-15.122 -0.172579		-15.122 3.15374		-15.1223 1.75795		-15.122 -1.52963		-15.1223 -3.00841
-15.1158 -2.55		-15.1158 -4.37493		-15.1158 -0.162102		-15.1158 -1.06045		-15.1158 3.88969		-15.1161 3.38975		-15.1158 -2.76006		-15.1161 -3.59298
-15.1096 -2.24602		-15.1096 -5.28326		-15.1096 -1.77004		-15.1096 0.436698		-15.1096 3.55787		-15.1099 2.41883		-15.1096 -1.07527		-15.1099 -3.49654
-15.1034 -1.80765		-15.1034 -2.53099		-15.1034 -1.83231		-15.1034 1.098		-15.1034 3.06832		-15.1037 0.774763		-15.1034 1.32475		-15.1037 -0.680285
-15.0972 -1.24101		-15.0972 -0.580181		-15.0972 1.28683		-15.0972 1.33587		-15.0972 4.13619		-15.0975 0.885206		-15.0972 3.99093		-15.0975 -0.285763
-15.091 -1.25852		-15.091 -0.186183		-15.091 0.85741		-15.091 2.17271		-15.091 2.08569		-15.0913 0.400228		-15.091 5.4805		-15.0913 -1.98968
-15.0848 -0.73761		-15.0848 -0.777493		-15.0848 -0.00963317		-15.0848 2.06454		-15.0848 0.816131		-15.0851 -1.09728		-15.0848 4.29602		-15.0851 -0.471285
-15.0787 0.304646		-15.0787 -0.976811		-15.0787 1.28372		-15.0787 -0.785354		-15.0787 -0.794854		-15.0789 0.640224		-15.0787 2.57081		-15.0789 0.184683
-15.0725 -0.339779		-15.0725 -0.138237		-15.0725 2.67817		-15.0725 -0.00760997		-15.0725 -2.74895		-15.0727 1.96391		-15.0725 3.25662		-15.0727 1.364
-15.0663 -3.59925		-15.0663 -0.748691		-15.0663 4.08838		-15.0663 0.177848		-15.0663 -2.53738		-15.0665 1.29337		-15.0663 2.31409		-15.0665 0.296044
-15.0601 -3.03475		-15.0601 -0.923418		-15.0601 2.05324		-15.0601 -3.17702		-15.0601 -2.64963		-15.0603 1.50472		-15.0601 2.0357		-15.0603 -0.786277
-15.0539 -1.60971		-15.0539 -0.815195		-15.0539 -0.0819307		-15.0539 -2.40106		-15.0539 -2.05796		-15.0541 1.36635		-15.0539 0.0330814		-15.0541 0.38795
-15.0477 -1.77608		-15.0477 -1.49206		-15.0477 -2.39139		-15.0477 0.676029		-15.0477 2.49071		-15.0479 0.103633		-15.0477 -1.45294		-15.0479 0.446509
-15.0415 -1.91052		-15.0415 -1.11796		-15.0415 -1.73021		-15.0415 2.3885		-15.0415 4.1145		-15.0417 -0.286402		-15.0415 0.86122		-15.0417 1.55472
-15.0353 -1.8829		-15.0353 -1.22245		-15.0353 2.62469		-15.0353 -0.306411		-15.0353 3.0663		-15.0355 0.0172241		-15.0353 2.79311		-15.0355 -0.234471
-15.0291 -1.57194		-15.0291 -2.79173		-15.0291 4.11335		-15.0291 -2.40715		-15.0291 1.37783		-15.0293 -1.00234		-15.0291 4.43336		-15.0293 -0.506894
-15.0229 -3.7906		-15.0229 -1.20752		-15.0229 6.51104		-15.0229 -2.75714		-15.0229 0.378501		-15.0231 -2.15089		-15.0229 6.39431		-15.0231 0.862048
-15.0167 -3.6913		-15.0167 -1.85413		-15.0167 6.7829		-15.0167 -2.19703		-15.0167 -0.991204		-15.0169 -2.07253		-15.0167 4.56669		-15.0169 1.75764
-15.0105 -1.31426		-15.0105 -0.911789		-15.0105 4.10913		-15.0105 -2.11761		-15.0105 -3.21424		-15.0107 -0.289184		-15.0105 2.98872		-15.0107 0.452016
-15.0043 -0.749091		-15.0043 -0.725444		-15.0043 0.564658		-15.0043 -1.4448		-15.0043 -5.35059		-15.0045 -0.20455		-15.0043 1.80456		-15.0045 0.449435
-14.9981 0.737197		-14.9981 -0.710099		-14.9981 -1.40863		-14.9981 -2.21591		-14.9981 -5.5018		-14.9983 -1.40071		-14.9981 -0.681904		-14.9983 0.293987
-14.9919 0.262976		-14.9919 -1.12279		-14.9919 0.493679		-14.9919 -1.94316		-14.9919 -4.62178		-14.9921 0.416467		-14.9919 -2.67367		-14.9921 -2.88644
-14.9857 -0.126664		-14.9857 -1.49334		-14.9857 -0.258479		-14.9857 -0.553948		-14.9857 -3.49372		-14.9859 2.10461		-14.9857 -2.6328		-14.9859 -4.56393
-14.9795 0.50756		-14.9795 -3.56819		-14.9795 0.0177832		-14.9795 -1.23396		-14.9795 -2.38421		-14.9797 2.04553		-14.9795 -0.0995875		-14.9797 -3.93183
-14.9733 -0.339878		-14.9733 -4.01735		-14.9733 1.55023		-14.9733 -1.30134		-14.9733 -0.752545		-14.9735 1.57839		-14.9733 3.06589		-14.9735 -1.02198
-14.9671 -2.72985		-14.9671 -2.99122		-14.9671 1.71932		-14.9671 0.763726		-14.9671 1.70062		-14.9673 0.954134		-14.9671 3.41922		-14.9673 0.176879
-14.9609 -4.05351		-14.9609 -2.99616		-14.9609 1.8657		-14.9609 3.93377		-14.9609 2.81698		-14.9611 0.48672		-14.9609 1.82287		-14.9611 1.34523
-14.9548 -2.85083		-14.9548 -3.19638		-14.9548 -0.954114		-14.9548 5.01937		-14.9548 0.215145		-14.9549 0.127087		-14.9548 1.4629		-14.9549 2.4442
-14.9486 -3.51484		-14.9486 -3.9332		-14.9486 -2.40349		-14.9486 3.7294		-14.9486 -1.0469		-14.9487 -0.456661		-14.9486 0.363685		-14.9487 2.44778
-14.9424 -2.25595		-14.9424 -3.16396		-14.9424 -0.693712		-14.9424 3.25192		-14.9424 0.429443		-14.9425 -0.0615061		-14.9424 1.51692		-14.9425 3.33892
-14.9362 -0.482753		-14.9362 -1.13724		-14.9362 1.36698		-14.9362 1.3179		-14.9362 3.10004		-14.9363 2.59851		-14.9362 1.38749		-14.9363 4.33578
-14.93 0.425861		-14.93 -1.27082		-14.93 2.63769		-14.93 0.333266		-14.93 3.28894		-14.9301 2.67325		-14.93 1.57591		-14.9301 2.72789
-14.9238 1.24383		-14.9238 -1.11912		-14.9238 3.79404		-14.9238 1.06795		-14.9238 3.90394		-14.9239 1.03792		-14.9238 1.64669		-14.9239 2.0534
-14.9176 1.66065		-14.9176 -1.50276		-14.9176 1.5331		-14.9176 1.08582		-14.9176 3.21014		-14.9177 -0.885262		-14.9176 1.77152		-14.9177 -0.349187
-14.9114 4.30165		-14.9114 -0.138706		-14.9114 0.0363272		-14.9114 -0.62547		-14.9114 2.47358		-14.9115 -1.06504		-14.9114 0.88883		-14.9115 -0.674512
-14.9052 5.33392		-14.9052 3.14162		-14.9052 0.0188863		-14.9052 0.0113377		-14.9052 0.864841		-14.9053 -2.01492		-14.9052 -1.00931		-14.9053 -1.13136
-14.899 3.85128		-14.899 1.75683		-14.899 1.39431		-14.899 -0.61686		-14.899 1.40871		-14.8991 -0.367429		-14.899 -2.80193		-14.8991 -0.0970252
-14.8928 0.749543		-14.8928 -0.918494		-14.8928 3.77797		-14.8928 0.569195		-14.8928 3.48745		-14.893 0.707231		-14.8928 -0.526342		-14.893 0.0343735
-14.8866 -1.96157		-14.8866 -1.21223		-14.8866 3.77681		-14.8866 0.151227		-14.8866 4.11137		-14.8868 2.1157		-14.8866 -1.3476		-14.8868 -1.29044
-14.8804 -5.0113		-14.8804 -0.360436		-14.8804 -0.62788		-14.8804 -2.26418		-14.8804 1.85496		-14.8806 3.92507		-14.8804 -1.50766		-14.8806 -0.820203
-14.8742 -2.10367		-14.8742 -0.102104		-14.8742 -0.734455		-14.8742 -1.60368		-14.8742 2.35833		-14.8744 2.57314		-14.8742 0.787373		-14.8744 0.792958
-14.868 1.27704		-14.868 -0.861759		-14.868 0.515543		-14.868 0.573281		-14.868 1.62481		-14.8682 1.17486		-14.868 1.11297		-14.8682 2.28641
-14.8618 2.45872		-14.8618 1.1923		-14.8618 -0.684761		-14.8618 0.707779		-14.8618 0.479954		-14.862 0.0663306		-14.8618 0.260127		-14.862 1.9356
-14.8556 1.29765		-14.8556 3.44644		-14.8556 -1.69479		-14.8556 1.38158		-14.8556 0.606547		-14.8558 -0.188382		-14.8556 1.28499		-14.8558 1.29862
-14.8494 -1.0042		-14.8494 1.7966		-14.8494 0.326564		-14.8494 1.35615		-14.8494 1.7607		-14.8496 0.000130382		-14.8494 -0.402635		-14.8496 0.401993
-14.8432 -1.00317		-14.8432 -1.1334		-14.8432 0.892611		-14.8432 0.0986164		-14.8432 2.27245		-14.8434 0.625127		-14.8432 -0.249934		-14.8434 0.3346
-14.837 -2.38794		-14.837 -1.6059		-14.837 0.121115		-14.837 -2.49231		-14.837 1.21062		-14.8372 -0.0762651		-14.837 1.2817		-14.8372 2.09276
-14.8308 -0.874204		-14.8308 0.62653		-14.8308 -0.904689		-14.8308 -3.61808		-14.8308 0.189563		-14.831 -0.693323		-14.8308 1.54744		-14.831 4.06163
-14.8247 1.52287		-14.8247 1.23014		-14.8247 -1.32101		-14.8247 -1.19921		-14.8247 1.42644		-14.8248 -1.30229		-14.8247 1.44712		-14.8248 2.12863
-14.8185 0.362291		-14.8185 -0.459626		-14.8185 -1.18897		-14.8185 -0.384617		-14.8185 3.15017		-14.8186 -2.32565		-14.8185 1.82079		-14.8186 1.286
-14.8123 -1.85965		-14.8123 -1.23172		-14.8123 -2.20082		-14.8123 -1.97306		-14.8123 3.49612		-14.8124 -2.93972		-14.8123 0.788605		-14.8124 2.01054
-14.8061 -1.40951		-14.8061 1.3492		-14.8061 -4.73076		-14.8061 -3.35648		-14.8061 2.471		-14.8062 0.350426		-14.8061 2.98634		-14.8062 0.859261
-14.7999 -2.24661		-14.7999 3.59527		-14.7999 -2.70896		-14.7999 -0.357433		-14.7999 2.72626		-14.8 1.27913		-14.7999 4.56246		-14.8 1.87324
-14.7937 -2.91997		-14.7937 0.711063		-14.7937 1.11559		-14.7937 0.311802		-14.7937 0.0078296		-14.7938 1.36328		-14.7937 5.21166		-14.7938 0.522123
-14.7875 -4.16606		-14.7875 -0.759603		-14.7875 2.62286		-14.7875 -1.51216		-14.7875 -2.90767		-14.7876 0.765739		-14.7875 3.01625		-14.7876 2.09068
-14.7813 -3.1039		-14.7813 0.0233291		-14.7813 1.29289		-14.7813 -1.61331		-14.7813 -2.54144		-14.7814 0.923123		-14.7813 1.68795		-14.7814 3.1992
-14.7751 -0.147899		-14.7751 1.1137		-14.7751 1.10426		-14.7751 0.447518		-14.7751 -2.55071		-14.7752 2.20274		-14.7751 0.529077		-14.7752 1.89261
-14.7689 0.356044		-14.7689 0.21083		-14.7689 1.57026		-14.7689 1.18262		-14.7689 -0.898333		-14.769 4.04703		-14.7689 -0.00725346		-14.769 2.30982
-14.7627 -1.72983		-14.7627 -0.952451		-14.7627 1.01326		-14.7627 2.07622		-14.7627 1.13781		-14.7628 4.9992		-14.7627 -1.85054		-14.7628 1.72974
-14.7565 -1.71486		-14.7565 -1.69496		-14.7565 -0.0584655		-14.7565 2.30611		-14.7565 1.58537		-14.7566 3.17745		-14.7565 -4.06012		-14.7566 -0.466165
-14.7503 -2.88796		-14.7503 -2.6111		-14.7503 -3.26367		-14.7503 3.10177		-14.7503 -0.484107		-14.7504 0.86088		-14.7503 -3.29731		-14.7504 -0.482121
-14.7441 -3.30839		-14.7441 -1.41102		-14.7441 -5.4674		-14.7441 0.142952		-14.7441 -2.65401		-14.7442 -0.155038		-14.7441 -1.0627		-14.7442 1.37802
-14.7379 -2.58887		-14.7379 -0.176248		-14.7379 -5.45499		-14.7379 -0.549021		-14.7379 -3.12052		-14.738 -0.843033		-14.7379 -0.846456		-14.738 0.90314
-14.7317 -3.03175		-14.7317 0.374948		-14.7317 -4.14192		-14.7317 -1.08244		-14.7317 -1.57502		-14.7318 -0.472542		-14.7317 -1.20841		-14.7318 1.53757
-14.7255 -3.57833		-14.7255 0.0609724		-14.7255 -2.77486		-14.7255 -4.25844		-14.7255 1.95419		-14.7256 0.0774284		-14.7255 -0.690742		-14.7256 1.3092
-14.7193 -4.1773		-14.7193 1.66828		-14.7193 -1.75838		-14.7193 -3.70804		-14.7193 3.79442		-14.7194 0.662638		-14.7193 -0.628767		-14.7194 -0.547223
-14.7131 -2.21928		-14.7131 0.696184		-14.7131 -2.09571		-14.7131 -2.92689		-14.7131 2.5598		-14.7132 -0.0188019		-14.7131 0.311406		-14.7132 -0.35029
-14.7069 0.206388		-14.7069 3.21523		-14.7069 -2.19862		-14.7069 -4.00963		-14.7069 1.13231		-14.707 -1.44396		-14.7069 -1.79643		-14.707 -0.697076
-14.7008 -1.23286		-14.7008 4.88738		-14.7008 -1.22223		-14.7008 -4.20376		-14.7008 2.06403		-14.7008 -4.33631		-14.7008 -2.56655		-14.7008 -0.856504
-14.6946 -2.26827		-14.6946 4.00081		-14.6946 -0.693756		-14.6946 -3.0494		-14.6946 0.795172		-14.6946 -2.95455		-14.6946 0.277273		-14.6946 -0.0584277
-14.6884 -1.10269		-14.6884 2.66891		-14.6884 0.525183		-14.6884 -3.71098		-14.6884 -1.51151		-14.6884 -0.103743		-14.6884 2.92557		-14.6884 0.0994502
-14.6822 -2.28476		-14.6822 2.31249		-14.6822 1.35489		-14.6822 -4.21815		-14.6822 -1.73774		-14.6822 1.51912		-14.6822 0.169403		-14.6822 -1.14843
-14.676 -1.40489		-14.676 -0.70235		-14.676 1.74399		-14.676 -2.58107		-14.676 -3.87244		-14.676 1.05495		-14.676 -1.39971		-14.676 -1.69079
-14.6698 1.25681		-14.6698 -2.51672		-14.6698 -0.103684		-14.6698 -2.28169		-14.6698 -2.77003		-14.6698 -0.0748856		-14.6698 -0.655881		-14.6698 -0.0148089
-14.6636 1.71666		-14.6636 -2.26563		-14.6636 -2.97317		-14.6636 -2.44471		-14.6636 -1.72345		-14.6636 1.27431		-14.6636 1.80942		-14.6636 0.416139
-14.6574 0.0405238		-14.6574 0.00562517		-14.6574 -2.18242		-14.6574 -1.93973		-14.6574 -0.105551		-14.6574 1.72602		-14.6574 2.63305		-14.6574 -1.18292
-14.6512 -0.767596		-14.6512 2.52533		-14.6512 -0.758485		-14.6512 -0.116355		-14.6512 1.75823		-14.6512 0.277726		-14.6512 0.536191		-14.6512 -1.75281
-14.645 -1.40294		-14.645 1.7205		-14.645 -0.160528		-14.645 -0.779805		-14.645 0.167633		-14.645 -1.03992		-14.645 2.0074		-14.645 -1.25045
-14.6388 -1.92144		-14.6388 2.28281		-14.6388 0.26254		-14.6388 -0.944677		-14.6388 -0.892714		-14.6388 -0.651481		-14.6388 0.720836		-14.6388 0.171987
-14.6326 -1.07343		-14.6326 1.51613		-14.6326 -1.6608		-14.6326 -0.872663		-14.6326 -3.5338		-14.6326 -0.0607552		-14.6326 1.1427		-14.6326 4.69224
-14.6264 1.4842		-14.6264 -1.29642		-14.6264 -3.37046		-14.6264 -3.6604		-14.6264 -4.61169		-14.6265 -1.55549		-14.6264 3.30667		-14.6265 7.16296
-14.6202 1.69118		-14.6202 -2.16596		-14.6202 -3.2421		-14.6202 -6.23418		-14.6202 -3.1521		-14.6203 -1.70299		-14.6202 3.97611		-14.6203 4.69184
-14.614 1.18728		-14.614 -3.80969		-14.614 -2.96966		-14.614 -6.2216		-14.614 -2.31592		-14.6141 -3.14563		-14.614 3.25835		-14.6141 1.96634
-14.6078 0.43789		-14.6078 -4.05909		-14.6078 -2.34252		-14.6078 -5.77481		-14.6078 -2.15362		-14.6079 -4.25755		-14.6078 3.2426		-14.6079 0.832892
-14.6016 0.382377		-14.6016 -3.55427		-14.6016 -1.54162		-14.6016 -5.1924		-14.6016 -0.652598		-14.6017 -3.98568		-14.6016 1.90369		-14.6017 0.965594
-14.5954 2.01812		-14.5954 -2.43602		-14.5954 -2.99309		-14.5954 -4.55317		-14.5954 0.834458		-14.5955 -3.89934		-14.5954 -0.872459		-14.5955 1.65042
-14.5892 0.168807		-14.5892 -1.09007		-14.5892 -3.15026		-14.5892 -5.70023		-14.5892 0.148603		-14.5893 -0.624212		-14.5892 -0.123937		-14.5893 2.25585
-14.583 -3.0302		-14.583 0.0844804		-14.583 -0.439425		-14.583 -5.38152		-14.583 0.0905557		-14.5831 -1.72633		-14.583 -0.640788		-14.5831 1.13252
-14.5769 -2.62807		-14.5769 0.205368		-14.5769 1.18366		-14.5769 -5.68295		-14.5769 0.625088		-14.5769 -2.01071		-14.5769 0.713588		-14.5769 0.376426
-14.5707 -1.38509		-14.5707 0.106846		-14.5707 1.93534		-14.5707 -4.94078		-14.5707 1.0632		-14.5707 0.190567		-14.5707 0.302243		-14.5707 -0.313944
-14.5645 0.706763		-14.5645 -1.1011		-14.5645 1.71348		-14.5645 -4.77913		-14.5645 1.34495		-14.5645 0.165582		-14.5645 -1.65802		-14.5645 -1.88599
-14.5583 0.563405		-14.5583 -1.36778		-14.5583 1.1664		-14.5583 -2.557		-14.5583 2.88586		-14.5583 -1.55329		-14.5583 -4.80805		-14.5583 -2.11917
-14.5521 0.650878		-14.5521 -1.96232		-14.5521 0.72576		-14.5521 -0.315927		-14.5521 3.01721		-14.5521 -1.35347		-14.5521 -6.61747		-14.5521 -0.336383
-14.5459 1.26902		-14.5459 -1.24		-14.5459 1.50416		-14.5459 -2.77881		-14.5459 4.75726		-14.5459 -1.62958		-14.5459 -7.19903		-14.5459 0.231764
-14.5397 -0.207898		-14.5397 -1.08824		-14.5397 1.25323		-14.5397 -4.21491		-14.5397 4.21581		-14.5397 -0.921912		-14.5397 -2.27182		-14.5397 0.796565
-14.5335 0.480592		-14.5335 -1.24053		-14.5335 0.226409		-14.5335 -4.78673		-14.5335 2.80838		-14.5335 -1.22116		-14.5335 -0.685022		-14.5335 3.25454
-14.5273 1.97721		-14.5273 -3.62359		-14.5273 -1.19483		-14.5273 -3.38978		-14.5273 0.536337		-14.5273 -0.145495		-14.5273 -2.86173		-14.5273 3.45263
-14.5211 3.69955		-14.5211 -5.68065		-14.5211 -1.15831		-14.5211 -1.52309		-14.5211 -0.384233		-14.5211 -0.169126		-14.5211 -2.62044		-14.5211 1.52158
-14.5149 2.57205		-14.5149 -6.13303		-14.5149 -0.599708		-14.5149 3.91883		-14.5149 -1.96811		-14.5149 -1.29453		-14.5149 -2.51973		-14.5149 -0.421759
-14.5087 1.00892		-14.5087 -2.84953		-14.5087 0.383391		-14.5087 6.17029		-14.5087 -0.186929		-14.5087 -0.605005		-14.5087 -2.42675		-14.5087 -2.40972
-14.5025 0.590735		-14.5025 -1.70269		-14.5025 1.63688		-14.5025 7.3857		-14.5025 0.281995		-14.5025 -0.844789		-14.5025 -3.31556		-14.5025 -2.0052
-14.4963 -0.380908		-14.4963 -2.92225		-14.4963 4.8044		-14.4963 4.44132		-14.4963 -1.01349		-14.4963 -1.68762		-14.4963 -3.6719		-14.4963 -1.48592
-14.4901 -2.0169		-14.4901 -1.60869		-14.4901 6.16789		-14.4901 1.69348		-14.4901 -0.0374269		-14.4901 -0.827163		-14.4901 -4.45862		-14.4901 -1.69456
-14.4839 -2.75965		-14.4839 -2.65489		-14.4839 3.44115		-14.4839 0.822145		-14.4839 2.60777		-14.4839 -0.0631948		-14.4839 -4.30294		-14.4839 0.792037
-14.4777 -2.82163		-14.4777 -2.06137		-14.4777 0.33854		-14.4777 -0.0977188		-14.4777 3.34487		-14.4777 -1.56359		-14.4777 -3.3861		-14.4777 0.73808
-14.4715 -2.06236		-14.4715 0.302485		-14.4715 -4.34694		-14.4715 -3.08244		-14.4715 3.68191		-14.4715 -3.59277		-14.4715 -2.24405		-14.4715 -0.554372
-14.4653 0.160782		-14.4653 -2.05217		-14.4653 -5.11915		-14.4653 -4.31403		-14.4653 2.6636		-14.4653 -3.03598		-14.4653 -3.52014		-14.4653 -1.31217
-14.4591 -0.173791		-14.4591 -4.11233		-14.4591 -4.26354		-14.4591 -3.40327		-14.4591 2.48736		-14.4591 -2.47832		-14.4591 -3.51725		-14.4591 -2.60185
-14.453 0.0127631		-14.453 -3.11999		-14.453 -5.1107		-14.453 -3.02075		-14.453 3.79673		-14.4529 -3.33295		-14.453 -2.69698		-14.4529 -3.40646
-14.4468 0.725207		-14.4468 -2.79041		-14.4468 -3.97432		-14.4468 -2.18894		-14.4468 5.47964		-14.4467 -4.37684		-14.4468 -0.260665		-14.4467 -3.53131
-14.4406 -0.73193		-14.4406 -2.89618		-14.4406 -3.21154		-14.4406 -1.42096		-14.4406 4.76165		-14.4405 -2.84793		-14.4406 1.36478		-14.4405 -5.10611
-14.4344 -0.140904		-14.4344 -4.10975		-14.4344 -3.94802		-14.4344 -2.34787		-14.4344 2.07528		-14.4343 -2.81406		-14.4344 -0.375863		-14.4343 -4.30016
-14.4282 -1.41467		-14.4282 -2.57505		-14.4282 -3.33561		-14.4282 -3.49014		-14.4282 1.24243		-14.4281 -0.791433		-14.4282 -0.199921		-14.4281 -2.54059
-14.422 -1.5408		-14.422 -2.94463		-14.422 -3.10208		-14.422 -1.55414		-14.422 2.09463		-14.4219 -0.500228		-14.422 -0.0726922		-14.4219 -1.67761
-14.4158 -1.40549		-14.4158 -2.70923		-14.4158 -4.29866		-14.4158 -1.01942		-14.4158 2.79355		-14.4157 0.0728367		-14.4158 -1.89024		-14.4157 -2.45007
-14.4096 -1.49537		-14.4096 -2.85771		-14.4096 -5.15161		-14.4096 0.238661		-14.4096 1.40635		-14.4095 0.53668		-14.4096 -4.98229		-14.4095 -3.81333
-14.4034 -2.74857		-14.4034 -3.80423		-14.4034 -4.54201		-14.4034 0.455063		-14.4034 0.878403		-14.4033 0.60058		-14.4034 -5.64664		-14.4033 -2.75097
-14.3972 -0.481958		-14.3972 -3.48765		-14.3972 -2.69871		-14.3972 -0.197698		-14.3972 0.569235		-14.3971 1.50694		-14.3972 -4.29807		-14.3971 0.331868
-14.391 2.39979		-14.391 -0.578571		-14.391 -2.58494		-14.391 1.05153		-14.391 -0.636135		-14.3909 1.33238		-14.391 -3.65332		-14.3909 2.17943
-14.3848 2.11161		-14.3848 0.457119		-14.3848 -2.49102		-14.3848 0.439859		-14.3848 -2.19889		-14.3847 0.282542		-14.3848 -4.18362		-14.3847 0.935614
-14.3786 1.70444		-14.3786 -0.723766		-14.3786 -0.0490942		-14.3786 1.33388		-14.3786 -2.425		-14.3785 -0.140236		-14.3786 -3.50488		-14.3785 -0.321525
-14.3724 2.07068		-14.3724 -2.55403		-14.3724 1.58323		-14.3724 2.09888		-14.3724 -2.04158		-14.3723 -0.247905		-14.3724 -0.97994		-14.3723 -1.68617
-14.3662 1.68163		-14.3662 -2.99372		-14.3662 -0.553897		-14.3662 2.75996		-14.3662 0.957553		-14.3662 -1.3089		-14.3662 0.338935		-14.3662 -0.368517
-14.36 0.412749		-14.36 0.644937		-14.36 -1.15297		-14.36 2.3464		-14.36 3.68646		-14.36 0.0742296		-14.36 -3.04506		-14.36 1.06811
-14.3538 0.0833961		-14.3538 -0.191606		-14.3538 -1.30354		-14.3538 1.81384		-14.3538 3.96394		-14.3538 -0.719238		-14.3538 -6.90006		-14.3538 -0.147947
-14.3476 0.215283		-14.3476 -1.08943		-14.3476 -0.251559		-14.3476 2.07422		-14.3476 2.76928		-14.3476 -2.16172		-14.3476 -3.73994		-14.3476 2.05397
-14.3414 1.15219		-14.3414 -0.739455		-14.3414 -1.21657		-14.3414 -1.49262		-14.3414 1.68221		-14.3414 -1.59203		-14.3414 -1.5266		-14.3414 3.13199
-14.3352 -0.033978		-14.3352 0.575164		-14.3352 -1.87475		-14.3352 -2.90966		-14.3352 -1.36696		-14.3352 -0.0785499		-14.3352 -0.995361		-14.3352 1.24987
-14.3291 0.0126889		-14.3291 1.38403		-14.3291 -1.13633		-14.3291 0.753443		-14.3291 -2.07877		-14.329 0.350188		-14.3291 1.24394		-14.329 -1.64901
-14.3229 -1.59273		-14.3229 -0.263316		-14.3229 -1.06169		-14.3229 3.54784		-14.3229 -2.26225		-14.3228 1.38375		-14.3229 1.85765		-14.3228 -3.76474
-14.3167 -2.041		-14.3167 1.81045		-14.3167 -2.00457		-14.3167 1.0639		-14.3167 0.266895		-14.3166 1.06753		-14.3167 2.03427		-14.3166 -3.92878
-14.3105 -1.81289		-14.3105 3.37379		-14.3105 -2.04317		-14.3105 -0.695531		-14.3105 -0.547487		-14.3104 -0.668905		-14.3105 2.42612		-14.3104 -2.70772
-14.3043 -2.02141		-14.3043 2.84732		-14.3043 -1.74392		-14.3043 0.0412159		-14.3043 -0.297919		-14.3042 0.0155069		-14.3043 0.324505		-14.3042 -2.04643
-14.2981 -2.43815		-14.2981 2.74574		-14.2981 -2.27989		-14.2981 1.86741		-14.2981 -0.137193		-14.298 -0.0187898		-14.2981 2.48082		-14.298 -2.72719
-14.2919 -3.63725		-14.2919 2.62642		-14.2919 -1.58976		-14.2919 3.1219		-14.2919 -0.742918		-14.2918 -1.46031		-14.2919 3.71643		-14.2918 -2.13534
-14.2857 -2.83531		-14.2857 2.65465		-14.2857 1.06116		-14.2857 3.19447		-14.2857 -1.37166		-14.2856 -1.63256		-14.2857 5.12919		-14.2856 -1.7127
-14.2795 -1.9474		-14.2795 2.37776		-14.2795 2.35812		-14.2795 3.64307		-14.2795 -2.197		-14.2794 0.936159		-14.2795 5.17003		-14.2794 -0.707625
-14.2733 -1.81553		-14.2733 3.47434		-14.2733 1.45867		-14.2733 3.57316		-14.2733 -1.00759		-14.2732 0.738721		-14.2733 3.23706		-14.2732 0.503604
-14.2671 -2.49335		-14.2671 5.49438		-14.2671 1.96736		-14.2671 4.52223		-14.2671 1.17657		-14.267 0.14377		-14.2671 3.13325		-14.267 0.991692
-14.2609 -1.34465		-14.2609 5.77359		-14.2609 2.65925		-14.2609 6.16261		-14.2609 4.02111		-14.2608 -0.968318		-14.2609 3.88497		-14.2608 2.3321
-14.2547 1.08774		-14.2547 4.0071		-14.2547 0.435051		-14.2547 5.97407		-14.2547 3.28371		-14.2546 -1.79475		-14.2547 2.23329		-14.2546 3.24501
-14.2485 3.00482		-14.2485 -1.8406		-14.2485 -2.32366		-14.2485 5.44419		-14.2485 2.49834		-14.2484 -1.40269		-14.2485 1.52751		-14.2484 1.67122
-14.2423 3.26638		-14.2423 -4.14227		-14.2423 -1.86712		-14.2423 3.13874		-14.2423 2.83663		-14.2422 1.00807		-14.2423 1.54712		-14.2422 -1.96659
-14.2361 0.573844		-14.2361 -2.51129		-14.2361 1.52495		-14.2361 1.52009		-14.2361 2.8738		-14.236 0.0984869		-14.2361 0.515196		-14.236 -2.5339
-14.2299 1.61483		-14.2299 -2.4238		-14.2299 0.661182		-14.2299 0.926144		-14.2299 1.64977		-14.2298 -1.21973		-14.2299 -0.797534		-14.2298 -1.56622
-14.2237 0.663958		-14.2237 0.0142689		-14.2237 -0.161213		-14.2237 -1.68904		-14.2237 1.94224		-14.2236 -1.52777		-14.2237 -2.16817		-14.2236 0.347725
-14.2175 -0.851693		-14.2175 -1.70264		-14.2175 -0.559289		-14.2175 -2.35697		-14.2175 -0.744101		-14.2174 -2.70493		-14.2175 -1.0853		-14.2174 -0.467894
-14.2113 -0.941652		-14.2113 -4.66972		-14.2113 -1.17667		-14.2113 -1.4932		-14.2113 -2.49463		-14.2112 -2.96955		-14.2113 -0.0771238		-14.2112 -0.303111
-14.2052 -2.01696		-14.2052 -3.66182		-14.2052 -1.49619		-14.2052 1.91867		-14.2052 -3.07571		-14.205 -0.378937		-14.2052 0.898347		-14.205 0.296541
-14.199 -1.93171		-14.199 -2.43818		-14.199 -2.38745		-14.199 3.38143		-14.199 -0.996317		-14.1988 1.99806		-14.199 2.44957		-14.1988 -0.815582
-14.1928 -2.56734		-14.1928 -4.11324		-14.1928 -1.77236		-14.1928 1.0104		-14.1928 0.713041		-14.1926 1.20056		-14.1928 2.99128		-14.1926 -0.357138
-14.1866 -1.81239		-14.1866 -6.13485		-14.1866 0.168676		-14.1866 -0.603514		-14.1866 3.72287		-14.1864 -0.108516		-14.1866 2.25055		-14.1864 -0.416596
-14.1804 -1.50202		-14.1804 -4.46493		-14.1804 1.05858		-14.1804 3.37498		-14.1804 4.53969		-14.1802 -1.7063		-14.1804 -0.522763		-14.1802 -1.76752
-14.1742 -0.556626		-14.1742 -3.56534		-14.1742 -1.68453		-14.1742 4.82062		-14.1742 2.5979		-14.174 0.661422		-14.1742 -1.60071		-14.174 -3.02742
-14.168 -1.97408		-14.168 -3.78563		-14.168 -4.43293		-14.168 3.3884		-14.168 3.25823		-14.1678 1.58325		-14.168 -1.95318		-14.1678 -2.22829
-14.1618 -1.36967		-14.1618 -3.08876		-14.1618 -3.83051		-14.1618 1.71847		-14.1618 2.8869		-14.1616 1.36054		-14.1618 -1.80601		-14.1616 1.69772
-14.1556 0.75176		-14.1556 -1.55372		-14.1556 -0.951818		-14.1556 0.722689		-14.1556 1.17923		-14.1554 0.533197		-14.1556 -0.0282055		-14.1554 2.36368
-14.1494 1.06406		-14.1494 -1.43721		-14.1494 0.886543		-14.1494 -1.96863		-14.1494 1.15376		-14.1492 0.64402		-14.1494 -0.196241		-14.1492 1.72748
-14.1432 2.36601		-14.1432 -1.33232		-14.1432 1.90438		-14.1432 -1.95431		-14.1432 1.9988		-14.143 0.240349		-14.1432 -0.261225		-14.143 0.94187
-14.137 3.66967		-14.137 0.470033		-14.137 0.62353		-14.137 -0.914275		-14.137 0.0723375		-14.1368 -0.780332		-14.137 -0.442988		-14.1368 -2.05085
-14.1308 1.9807		-14.1308 -0.277749		-14.1308 -2.8713		-14.1308 1.33413		-14.1308 -1.14534		-14.1306 -1.07421		-14.1308 -2.06266		-14.1306 -2.53072
-14.1246 -1.27965		-14.1246 0.759325		-14.1246 -3.27808		-14.1246 1.59515		-14.1246 -0.573425		-14.1244 0.800206		-14.1246 -5.28858		-14.1244 -1.84444
-14.1184 -2.01659		-14.1184 -1.18816		-14.1184 -5.03434		-14.1184 1.136		-14.1184 0.647206		-14.1182 1.40364		-14.1184 -4.69221		-14.1182 -1.67136
-14.1122 -1.30687		-14.1122 -1.62129		-14.1122 -6.4776		-14.1122 1.86651		-14.1122 2.28979		-14.112 -0.0173334		-14.1122 -3.68292		-14.112 -2.06921
-14.106 -0.236798		-14.106 -2.74175		-14.106 -4.26123		-14.106 1.41425		-14.106 0.848221		-14.1058 -2.16497		-14.106 -0.207592		-14.1058 -3.24359
-14.0998 0.292288		-14.0998 -2.07431		-14.0998 -4.59734		-14.0998 3.09432		-14.0998 -2.4357		-14.0997 -3.36602		-14.0998 1.44566		-14.0997 -3.22896
-14.0936 -1.78001		-14.0936 -1.24557		-14.0936 -3.43112		-14.0936 0.456311		-14.0936 -3.8194		-14.0935 -2.1421		-14.0936 -0.992101		-14.0935 -0.987761
-14.0874 -2.41013		-14.0874 -2.53171		-14.0874 0.0776577		-14.0874 -1.45586		-14.0874 -2.20351		-14.0873 -1.852		-14.0874 -0.199514		-14.0873 0.800116
-14.0813 -2.15996		-14.0813 -5.01281		-14.0813 2.03802		-14.0813 1.5061		-14.0813 -0.625093		-14.0811 -2.12926		-14.0813 1.22888		-14.0811 0.152143
-14.0751 -1.6235		-14.0751 -5.75688		-14.0751 3.15624		-14.0751 1.33122		-14.0751 -0.310229		-14.0749 -0.275408		-14.0751 -0.236922		-14.0749 -0.992185
-14.0689 0.894203		-14.0689 -5.23596		-14.0689 1.8742		-14.0689 0.115269		-14.0689 0.365321		-14.0687 1.28389		-14.0689 -2.28672		-14.0687 -2.14269
-14.0627 4.57121		-14.0627 -3.96506		-14.0627 0.743887		-14.0627 0.213706		-14.0627 0.853144		-14.0625 1.22295		-14.0627 -1.56377		-14.0625 -2.61383
-14.0565 2.21203		-14.0565 -2.66212		-14.0565 1.44626		-14.0565 0.10417		-14.0565 -0.476078		-14.0563 0.784844		-14.0565 -0.474899		-14.0563 -3.07005
-14.0503 0.0393859		-14.0503 -1.61875		-14.0503 -1.29196		-14.0503 1.79931		-14.0503 -0.944607		-14.0501 0.0534188		-14.0503 -0.742563		-14.0501 -1.61513
-14.0441 -1.42057		-14.0441 -0.00521408		-14.0441 -4.08556		-14.0441 2.24928		-14.0441 -1.89177		-14.0439 -0.213235		-14.0441 -0.512031		-14.0439 0.241851
-14.0379 -1.15928		-14.0379 3.24443		-14.0379 -4.4459		-14.0379 1.61618		-14.0379 -3.05533		-14.0377 0.294458		-14.0379 -2.00497		-14.0377 1.4217
-14.0317 -2.37874		-14.0317 4.33874		-14.0317 -2.3467		-14.0317 2.94262		-14.0317 -5.42023		-14.0315 0.0682338		-14.0317 -1.36744		-14.0315 0.788826
-14.0255 -2.48293		-14.0255 0.974904		-14.0255 -4.18951		-14.0255 2.96809		-14.0255 -1.75894		-14.0253 -0.471403		-14.0255 -1.69403		-14.0253 2.05675
-14.0193 -2.55502		-14.0193 -2.30523		-14.0193 -7.03285		-14.0193 1.82708		-14.0193 2.13852		-14.0191 -1.21364		-14.0193 -0.941305		-14.0191 4.30907
-14.0131 -5.39702		-14.0131 -4.57578		-14.0131 -6.11521		-14.0131 0.288118		-14.0131 2.58259		-14.0129 -1.43596		-14.0131 -0.181054		-14.0129 3.69148
-14.0069 -3.94493		-14.0069 -4.93294		-14.0069 -4.34554		-14.0069 -3.18485		-14.0069 3.57358		-14.0067 0.354076		-14.0069 -0.556438		-14.0067 1.05848
-14.0007 -2.03112		-14.0007 -4.74404		-14.0007 -3.88894		-14.0007 -3.56592		-14.0007 4.07027		-14.0005 1.336		-14.0007 -0.179206		-14.0005 1.16771
-13.9945 -0.254057		-13.9945 -5.26007		-13.9945 -1.69		-13.9945 -0.32413		-13.9945 3.59039		-13.9943 0.152681		-13.9945 -0.049404		-13.9943 1.32797
-13.9883 -0.263123		-13.9883 -4.42215		-13.9883 -0.502156		-13.9883 2.86937		-13.9883 1.5163		-13.9881 -0.684776		-13.9883 -1.7046		-13.9881 2.03156
-13.9821 -1.60508		-13.9821 -2.12558		-13.9821 0.503832		-13.9821 3.11555		-13.9821 0.574381		-13.9819 0.138116		-13.9821 -0.283152		-13.9819 3.39471
-13.9759 -4.02305		-13.9759 -2.75484		-13.9759 1.56152		-13.9759 0.480988		-13.9759 1.35187		-13.9757 0.660471		-13.9759 4.31395		-13.9757 3.13774
-13.9697 -4.45853		-13.9697 -2.0093		-13.9697 1.86645		-13.9697 -1.53882		-13.9697 2.01808		-13.9695 0.631742		-13.9697 7.75874		-13.9695 2.69689
-13.9635 -0.933229		-13.9635 -1.66757		-13.9635 1.81149		-13.9635 -2.86569		-13.9635 0.519311		-13.9633 1.98478		-13.9635 6.72355		-13.9633 1.70575
-13.9574 0.990535		-13.9574 -2.64967		-13.9574 0.131073		-13.9574 -4.68252		-13.9574 -1.47436		-13.9571 2.68383		-13.9574 3.23508		-13.9571 -0.510295
-13.9512 0.159319		-13.9512 -2.61218		-13.9512 -1.25061		-13.9512 -2.94065		-13.9512 -2.29828		-13.9509 2.41456		-13.9512 1.57697		-13.9509 -0.702016
-13.945 0.685468		-13.945 -2.24218		-13.945 -1.59497		-13.945 0.325954		-13.945 0.554699		-13.9447 1.1841		-13.945 2.91176		-13.9447 0.69257
-13.9388 2.59153		-13.9388 -1.58844		-13.9388 -0.617946		-13.9388 2.26411		-13.9388 0.693603		-13.9385 0.830182		-13.9388 1.9201		-13.9385 0.514384
-13.9326 1.18839		-13.9326 -2.48927		-13.9326 -1.26655		-13.9326 0.0563882		-13.9326 -2.93378		-13.9323 1.68108		-13.9326 -0.292608		-13.9323 0.960451
-13.9264 -1.67619		-13.9264 -3.53141		-13.9264 -0.728807		-13.9264 1.25255		-13.9264 -2.01017		-13.9261 1.58244		-13.9264 -1.45535		-13.9261 -0.613105
-13.9202 -1.78416		-13.9202 -4.46208		-13.9202 0.280784		-13.9202 -0.527453		-13.9202 -1.40658		-13.9199 0.781583		-13.9202 -0.891585		-13.9199 0.0650185
-13.914 -0.503503		-13.914 -2.92538		-13.914 1.25921		-13.914 -3.30546		-13.914 -1.31167		-13.9137 -0.235887		-13.914 -0.658404		-13.9137 2.23745
-13.9078 -0.402903		-13.9078 1.2193		-13.9078 0.928024		-13.9078 -3.62092		-13.9078 -0.572931		-13.9075 -2.81236		-13.9078 -0.829297		-13.9075 2.69318
-13.9016 -0.103357		-13.9016 4.18845		-13.9016 0.815461		-13.9016 -3.28141		-13.9016 -0.939165		-13.9013 -3.41897		-13.9016 -0.928521		-13.9013 0.537319
-13.8954 -0.488483		-13.8954 2.37866		-13.8954 2.44246		-13.8954 0.182068		-13.8954 -2.96948		-13.8951 -1.49755		-13.8954 -2.70194		-13.8951 -0.18608
-13.8892 -1.34437		-13.8892 1.59653		-13.8892 1.15383		-13.8892 2.75608		-13.8892 -4.80538		-13.8889 -1.69507		-13.8892 -2.36999		-13.8889 -0.146978
-13.883 -0.534595		-13.883 2.26152		-13.883 0.895464		-13.883 2.5066		-13.883 -2.91694		-13.8827 -0.297215		-13.883 0.151329		-13.8827 -1.0151
-13.8768 -2.05834		-13.8768 -1.55796		-13.8768 0.729818		-13.8768 2.74176		-13.8768 0.499929		-13.8765 -0.523805		-13.8768 0.511901		-13.8765 -2.35768
-13.8706 -2.5242		-13.8706 -3.10237		-13.8706 0.728872		-13.8706 1.72229		-13.8706 1.24604		-13.8703 0.838156		-13.8706 2.42351		-13.8703 -2.74701
-13.8644 -3.46609		-13.8644 -3.55707		-13.8644 -1.07349		-13.8644 -2.00687		-13.8644 -0.142576		-13.8641 0.525959		-13.8644 4.89086		-13.8641 -1.48517
-13.8582 -4.74455		-13.8582 -2.36564		-13.8582 0.139486		-13.8582 -4.11384		-13.8582 -1.87433		-13.8579 0.144235		-13.8582 3.58565		-13.8579 -1.17357
-13.852 -5.6007		-13.852 -0.599022		-13.852 1.79342		-13.852 -2.62448		-13.852 -3.32215		-13.8517 0.918031		-13.852 3.53302		-13.8517 -3.16931
-13.8458 -5.27633		-13.8458 0.310955		-13.8458 3.1037		-13.8458 0.181264		-13.8458 -2.1961		-13.8455 1.24147		-13.8458 3.03778		-13.8455 -3.59971
-13.8396 -2.67297		-13.8396 0.755332		-13.8396 3.11188		-13.8396 2.51219		-13.8396 -1.46247		-13.8394 0.393079		-13.8396 1.90913		-13.8394 -2.97679
-13.8335 -3.51837		-13.8335 2.37235		-13.8335 0.524745		-13.8335 1.43421		-13.8335 -0.957139		-13.8332 -0.467452		-13.8335 0.0485976		-13.8332 -0.15833
-13.8273 -2.48278		-13.8273 4.18756		-13.8273 -0.171917		-13.8273 1.98263		-13.8273 0.399197		-13.827 0.959082		-13.8273 -1.88007		-13.827 2.1504
-13.8211 0.41182		-13.8211 2.46015		-13.8211 -2.36447		-13.8211 3.27282		-13.8211 1.46799		-13.8208 2.03972		-13.8211 -0.717283		-13.8208 1.63514
-13.8149 -1.66914		-13.8149 3.72677		-13.8149 -3.91623		-13.8149 3.19596		-13.8149 1.04192		-13.8146 1.02054		-13.8149 0.61902		-13.8146 0.33381
-13.8087 -2.24455		-13.8087 6.71682		-13.8087 -3.61897		-13.8087 4.03079		-13.8087 1.19152		-13.8084 -1.20393		-13.8087 -0.461221		-13.8084 -0.935216
-13.8025 -1.83549		-13.8025 4.77846		-13.8025 -3.99059		-13.8025 4.71631		-13.8025 2.5992		-13.8022 -3.15577		-13.8025 0.486942		-13.8022 -1.59306
-13.7963 -2.69768		-13.7963 4.28764		-13.7963 -4.04744		-13.7963 3.29868		-13.7963 3.73866		-13.796 -1.38354		-13.7963 1.89698		-13.796 -1.32983
-13.7901 -1.89056		-13.7901 6.2253		-13.7901 -2.45686		-13.7901 3.69473		-13.7901 4.26591		-13.7898 0.426588		-13.7901 0.137664		-13.7898 0.415082
-13.7839 -0.854366		-13.7839 6.33922		-13.7839 -0.282435		-13.7839 4.91236		-13.7839 3.56131		-13.7836 0.41436		-13.7839 0.0792167		-13.7836 -0.13032
-13.7777 -1.28254		-13.7777 5.28752		-13.7777 1.55412		-13.7777 5.44224		-13.7777 2.1884		-13.7774 -0.711155		-13.7777 1.53394		-13.7774 -2.10165
-13.7715 -1.47338		-13.7715 4.16485		-13.7715 0.800022		-13.7715 6.27896		-13.7715 1.57952		-13.7712 -1.09457		-13.7715 2.09645		-13.7712 -2.93497
-13.7653 -2.60349		-13.7653 5.11444		-13.7653 -1.3649		-13.7653 5.02736		-13.7653 0.963354		-13.765 -1.68997		-13.7653 -1.2217		-13.765 -1.50172
-13.7591 -3.6913		-13.7591 3.51621		-13.7591 -2.2335		-13.7591 1.36921		-13.7591 -0.30207		-13.7588 -2.80672		-13.7591 -2.66719		-13.7588 -0.329775
-13.7529 -1.46991		-13.7529 2.73016		-13.7529 -2.10437		-13.7529 1.44694		-13.7529 0.185901		-13.7526 -1.97927		-13.7529 -1.99531		-13.7526 0.169046
-13.7467 -0.197346		-13.7467 2.70692		-13.7467 -1.61141		-13.7467 1.43946		-13.7467 1.91646		-13.7464 0.916967		-13.7467 -2.02906		-13.7464 1.56607
-13.7405 1.34717		-13.7405 3.31273		-13.7405 0.518123		-13.7405 0.0352836		-13.7405 4.00466		-13.7402 0.736418		-13.7405 -0.969189		-13.7402 2.65418
-13.7343 2.27385		-13.7343 2.01094		-13.7343 0.10625		-13.7343 -2.66275		-13.7343 5.00496		-13.734 -0.927363		-13.7343 -0.364374		-13.734 1.94074
-13.7281 0.478068		-13.7281 2.05585		-13.7281 -1.88746		-13.7281 -4.49748		-13.7281 5.09162		-13.7278 -1.14309		-13.7281 -0.391186		-13.7278 -0.44474
-13.7219 -2.9939		-13.7219 0.95076		-13.7219 -3.47042		-13.7219 -4.40776		-13.7219 3.95768		-13.7216 0.938456		-13.7219 -1.67641		-13.7216 -3.91757
-13.7157 -2.77348		-13.7157 0.658856		-13.7157 -3.7084		-13.7157 -4.47588		-13.7157 0.94164		-13.7154 1.39009		-13.7157 -2.67097		-13.7154 -3.23552
-13.7096 0.553788		-13.7096 1.06281		-13.7096 -2.46566		-13.7096 -1.62347		-13.7096 0.339448		-13.7092 1.62688		-13.7096 -2.88679		-13.7092 -2.11877
-13.7034 -1.26558		-13.7034 3.58606		-13.7034 -2.45295		-13.7034 1.44681		-13.7034 0.155875		-13.703 1.34067		-13.7034 -2.11082		-13.703 -1.70204
-13.6972 -2.58713		-13.6972 5.90322		-13.6972 -1.94651		-13.6972 0.747224		-13.6972 -0.406526		-13.6968 0.746834		-13.6972 0.734889		-13.6968 -1.46623
-13.691 -2.70851		-13.691 5.04539		-13.691 -2.33367		-13.691 0.13071		-13.691 -2.80435		-13.6906 -0.586268		-13.691 0.649575		-13.6906 -2.07089
-13.6848 -0.0645958		-13.6848 3.61142		-13.6848 -2.81226		-13.6848 0.66609		-13.6848 -4.4902		-13.6844 0.13475		-13.6848 -1.44303		-13.6844 -2.63688
-13.6786 -0.0394719		-13.6786 0.212365		-13.6786 -1.03673		-13.6786 -1.09276		-13.6786 -2.21927		-13.6782 1.44007		-13.6786 -2.01029		-13.6782 -2.89973
-13.6724 0.0110026		-13.6724 -3.4203		-13.6724 -2.28075		-13.6724 -2.14145		-13.6724 -0.929765		-13.672 1.05219		-13.6724 -1.81279		-13.672 -2.76979
-13.6662 0.401955		-13.6662 -3.36254		-13.6662 0.275604		-13.6662 -0.165678		-13.6662 -3.11218		-13.6658 0.425983		-13.6662 -2.0255		-13.6658 -1.76536
-13.66 -0.293193		-13.66 -1.6505		-13.66 2.69804		-13.66 1.00272		-13.66 -4.4325		-13.6596 -0.0324034		-13.66 -1.66015		-13.6596 -1.18042
-13.6538 0.0606088		-13.6538 -0.210449		-13.6538 1.64942		-13.6538 -1.31793		-13.6538 -2.01612		-13.6534 0.261172		-13.6538 -2.84617		-13.6534 -2.28589
-13.6476 1.61779		-13.6476 0.0857814		-13.6476 2.5828		-13.6476 -2.99885		-13.6476 -0.196003		-13.6472 0.972228		-13.6476 -0.874043		-13.6472 -1.72645
-13.6414 4.6004		-13.6414 -0.430243		-13.6414 3.33008		-13.6414 -2.16427		-13.6414 0.837056		-13.641 1.29846		-13.6414 -1.46392		-13.641 -1.45665
-13.6352 5.83097		-13.6352 -0.668544		-13.6352 2.92575		-13.6352 -2.11972		-13.6352 -0.919751		-13.6348 -1.31731		-13.6352 -1.23027		-13.6348 -0.0723668
-13.629 3.3014		-13.629 -1.30448		-13.629 2.25287		-13.629 -1.90489		-13.629 -1.37123		-13.6286 -1.31886		-13.629 2.49555		-13.6286 1.53302
-13.6228 0.325239		-13.6228 -0.489767		-13.6228 0.574799		-13.6228 -0.380632		-13.6228 -2.87823		-13.6224 -1.60646		-13.6228 5.60911		-13.6224 1.92033
-13.6166 0.00436308		-13.6166 -0.506843		-13.6166 -1.97265		-13.6166 0.0206149		-13.6166 -1.42416		-13.6162 -3.42057		-13.6166 4.26352		-13.6162 -0.182719
-13.6104 -2.99179		-13.6104 -0.392321		-13.6104 -1.50357		-13.6104 -3.38236		-13.6104 -0.654545		-13.61 -3.14171		-13.6104 1.53387		-13.61 -0.512694
-13.6042 -6.92566		-13.6042 2.74403		-13.6042 0.132061		-13.6042 -3.33803		-13.6042 -1.76482		-13.6038 -1.93015		-13.6042 1.93001		-13.6038 0.206701
-13.598 -7.91937		-13.598 4.35898		-13.598 1.10635		-13.598 -3.04654		-13.598 0.0808496		-13.5976 -1.57689		-13.598 1.1517		-13.5976 0.139072
-13.5918 -4.99852		-13.5918 2.96775		-13.5918 0.664697		-13.5918 -1.7123		-13.5918 2.13574		-13.5914 -0.530282		-13.5918 2.65742		-13.5914 1.06321
-13.5857 -3.81785		-13.5857 2.57803		-13.5857 0.329428		-13.5857 -2.10765		-13.5857 1.25692		-13.5852 1.98774		-13.5857 2.05687		-13.5852 0.625589
-13.5795 -2.62122		-13.5795 3.35613		-13.5795 -2.218		-13.5795 -2.00339		-13.5795 0.0890941		-13.579 0.464848		-13.5795 0.451659		-13.579 -1.3162
-13.5733 2.19352		-13.5733 3.24488		-13.5733 -0.78375		-13.5733 -1.01094		-13.5733 -0.398789		-13.5729 -4.8298		-13.5733 0.379637		-13.5729 -1.0444
-13.5671 3.0901		-13.5671 2.54498		-13.5671 1.3032		-13.5671 -1.03093		-13.5671 -1.74752		-13.5667 -6.64648		-13.5671 1.41642		-13.5667 -1.10655
-13.5609 2.87795		-13.5609 1.29535		-13.5609 2.04858		-13.5609 -1.44801		-13.5609 -1.54008		-13.5605 -5.46807		-13.5609 1.43034		-13.5605 -0.557764
-13.5547 2.70052		-13.5547 1.78532		-13.5547 -0.262161		-13.5547 -1.58096		-13.5547 0.890013		-13.5543 -5.74029		-13.5547 0.515628		-13.5543 2.19816
-13.5485 0.56513		-13.5485 0.641871		-13.5485 -2.77932		-13.5485 -0.489972		-13.5485 0.624697		-13.5481 -4.13382		-13.5485 0.167976		-13.5481 -0.0352948
-13.5423 -2.06675		-13.5423 -0.628792		-13.5423 -3.73014		-13.5423 -1.75792		-13.5423 -0.0769728		-13.5419 -2.24706		-13.5423 -0.47905		-13.5419 -1.73276
-13.5361 -4.76754		-13.5361 -1.60364		-13.5361 -3.27354		-13.5361 -2.88005		-13.5361 -0.169999		-13.5357 -2.27472		-13.5361 0.580987		-13.5357 -1.45644
-13.5299 -6.16624		-13.5299 0.365832		-13.5299 1.15513		-13.5299 -2.10762		-13.5299 -0.0844975		-13.5295 -2.08122		-13.5299 2.10946		-13.5295 -2.24723
-13.5237 -3.35889		-13.5237 0.793705		-13.5237 2.8402		-13.5237 -0.714875		-13.5237 -0.48025		-13.5233 -1.86397		-13.5237 1.53728		-13.5233 -2.08888
-13.5175 2.09912		-13.5175 1.43424		-13.5175 2.78349		-13.5175 0.431557		-13.5175 2.17049		-13.5171 -1.07734		-13.5175 -1.7041		-13.5171 0.00144423
-13.5113 5.33929		-13.5113 3.54842		-13.5113 2.36665		-13.5113 -0.87816		-13.5113 2.79835		-13.5109 0.273711		-13.5113 -4.57216		-13.5109 1.83196
-13.5051 4.87105		-13.5051 3.34536		-13.5051 1.92372		-13.5051 -1.21608		-13.5051 0.741701		-13.5047 1.11328		-13.5051 -4.27324		-13.5047 3.18699
-13.4989 1.5744		-13.4989 1.68196		-13.4989 2.47372		-13.4989 -1.81301		-13.4989 0.545958		-13.4985 2.17756		-13.4989 -2.47784		-13.4985 1.00828
-13.4927 -1.61186		-13.4927 0.562268		-13.4927 0.986598		-13.4927 -0.712756		-13.4927 -0.364608		-13.4923 2.03998		-13.4927 -3.25657		-13.4923 0.473558
-13.4865 -2.28953		-13.4865 1.16375		-13.4865 -0.758912		-13.4865 -2.34376		-13.4865 -0.487734		-13.4861 1.04956		-13.4865 -1.55487		-13.4861 1.41958
-13.4803 -2.69802		-13.4803 1.85204		-13.4803 -2.71838		-13.4803 -3.56669		-13.4803 0.138633		-13.4799 0.889344		-13.4803 -1.04882		-13.4799 1.90839
-13.4741 -3.61612		-13.4741 0.315378		-13.4741 -3.56129		-13.4741 -3.80743		-13.4741 0.279302		-13.4737 1.03842		-13.4741 -3.86181		-13.4737 0.58366
-13.4679 -3.3248		-13.4679 -0.127325		-13.4679 -2.40983		-13.4679 -3.61005		-13.4679 0.272732		-13.4675 1.36891		-13.4679 -4.69719		-13.4675 0.804025
-13.4618 -1.78945		-13.4618 2.39983		-13.4618 -1.95275		-13.4618 -2.99005		-13.4618 0.262572		-13.4613 1.8343		-13.4618 -2.62791		-13.4613 2.00736
-13.4556 0.0995286		-13.4556 4.93891		-13.4556 -3.60047		-13.4556 -2.26341		-13.4556 -0.0530117		-13.4551 0.857816		-13.4556 0.809808		-13.4551 2.07597
-13.4494 -0.301476		-13.4494 3.23199		-13.4494 -2.20612		-13.4494 -2.91639		-13.4494 -2.59022		-13.4489 1.47772		-13.4494 0.83992		-13.4489 2.35824
-13.4432 -0.949435		-13.4432 2.66466		-13.4432 -1.32824		-13.4432 -3.54619		-13.4432 -2.50238		-13.4427 1.41142		-13.4432 -0.605936		-13.4427 3.92995
-13.437 -2.77072		-13.437 3.48973		-13.437 -1.88072		-13.437 -4.74863		-13.437 -0.544977		-13.4365 -1.0816		-13.437 -3.28863		-13.4365 1.52702
-13.4308 -3.88177		-13.4308 1.68059		-13.4308 -0.868541		-13.4308 -4.57873		-13.4308 0.362985		-13.4303 -1.72758		-13.4308 -3.83804		-13.4303 1.16001
-13.4246 -2.34176		-13.4246 -3.12148		-13.4246 1.18304		-13.4246 -3.82728		-13.4246 1.24212		-13.4241 -0.445414		-13.4246 -1.01743		-13.4241 2.72616
-13.4184 -0.256746		-13.4184 -4.32027		-13.4184 0.831823		-13.4184 -3.99099		-13.4184 0.977112		-13.4179 0.556737		-13.4184 0.351156		-13.4179 2.69474
-13.4122 -0.249288		-13.4122 -3.06076		-13.4122 -0.241636		-13.4122 -4.32139		-13.4122 1.25741		-13.4117 -0.176812		-13.4122 -0.638988		-13.4117 2.39958
-13.406 0.950713		-13.406 -3.09215		-13.406 -2.01652		-13.406 -1.27209		-13.406 3.30292		-13.4055 -1.04951		-13.406 0.296745		-13.4055 3.97464
-13.3998 1.39814		-13.3998 -0.965041		-13.3998 -2.56419		-13.3998 -0.796996		-13.3998 5.6739		-13.3993 -1.81917		-13.3998 -0.125945		-13.3993 6.02275
-13.3936 2.46207		-13.3936 1.16716		-13.3936 -2.77131		-13.3936 -2.20321		-13.3936 5.40509		-13.3931 -2.26294		-13.3936 -1.91253		-13.3931 1.44242
-13.3874 1.17308		-13.3874 2.15311		-13.3874 -2.82541		-13.3874 -1.33416		-13.3874 2.32298		-13.3869 -0.708505		-13.3874 -0.107394		-13.3869 -0.0830623
-13.3812 1.46896		-13.3812 4.963		-13.3812 -2.44891		-13.3812 -0.290524		-13.3812 -1.9243		-13.3807 -1.17324		-13.3812 -0.714557		-13.3807 -1.51762
-13.375 0.398285		-13.375 5.68558		-13.375 -1.23352		-13.375 -0.108017		-13.375 -1.81034		-13.3745 -1.62168		-13.375 0.743661		-13.3745 -3.17318
-13.3688 0.0222227		-13.3688 4.3149		-13.3688 1.1632		-13.3688 -1.67855		-13.3688 0.926872		-13.3683 -1.06795		-13.3688 4.074		-13.3683 -0.800686
-13.3626 -0.637285		-13.3626 3.99083		-13.3626 -0.0928894		-13.3626 -3.14141		-13.3626 1.86647		-13.3621 -0.99615		-13.3626 6.04383		-13.3621 0.403048
-13.3564 -0.868669		-13.3564 2.23457		-13.3564 0.221407		-13.3564 -1.02596		-13.3564 1.2678		-13.3559 -0.345989		-13.3564 6.27012		-13.3559 1.10404
-13.3502 -0.817419		-13.3502 -1.20962		-13.3502 1.28361		-13.3502 1.71041		-13.3502 0.4887		-13.3497 0.710831		-13.3502 2.70514		-13.3497 1.00226
-13.344 -1.1085		-13.344 -1.34343		-13.344 1.29673		-13.344 2.22664		-13.344 0.167595		-13.3435 -0.581492		-13.344 -3.02136		-13.3435 -0.48003
-13.3379 0.0868553		-13.3379 1.79876		-13.3379 1.3833		-13.3379 0.422583		-13.3379 2.77901		-13.3373 -0.895015		-13.3379 -5.91864		-13.3373 -0.414797
-13.3317 -0.0436502		-13.3317 2.40364		-13.3317 1.4595		-13.3317 -0.595998		-13.3317 3.18706		-13.3311 -0.147443		-13.3317 -5.85741		-13.3311 -0.296687
-13.3255 -0.240498		-13.3255 -0.473057		-13.3255 -0.735611		-13.3255 0.584587		-13.3255 3.50572		-13.3249 3.09053		-13.3255 -3.82796		-13.3249 0.808207
-13.3193 0.596426		-13.3193 -0.122385		-13.3193 -1.02097		-13.3193 0.511786		-13.3193 1.84709		-13.3187 5.82829		-13.3193 -0.656047		-13.3187 2.42234
-13.3131 1.73618		-13.3131 -0.580183		-13.3131 -1.87196		-13.3131 0.544946		-13.3131 -1.28649		-13.3126 5.85674		-13.3131 1.97199		-13.3126 2.86144
-13.3069 -0.981981		-13.3069 -1.91485		-13.3069 -2.88963		-13.3069 0.0628755		-13.3069 -1.46103		-13.3064 2.96525		-13.3069 1.29532		-13.3064 1.24946
-13.3007 -2.82176		-13.3007 1.40018		-13.3007 0.749543		-13.3007 0.0263546		-13.3007 -0.662503		-13.3002 1.78209		-13.3007 -2.22965		-13.3002 -1.13938
-13.2945 -3.1896		-13.2945 2.77551		-13.2945 1.5337		-13.2945 -0.193263		-13.2945 -1.30658		-13.294 2.32555		-13.2945 -0.440686		-13.294 -3.14796
-13.2883 -4.98298		-13.2883 3.20967		-13.2883 1.22895		-13.2883 1.27592		-13.2883 0.750167		-13.2878 0.163154		-13.2883 2.76159		-13.2878 -3.45515
-13.2821 -6.01699		-13.2821 2.03586		-13.2821 2.02322		-13.2821 2.42618		-13.2821 3.47618		-13.2816 -1.8085		-13.2821 4.0665		-13.2816 -1.58611
-13.2759 -2.32158		-13.2759 1.77031		-13.2759 -0.0266243		-13.2759 2.51614		-13.2759 4.18552		-13.2754 -2.1914		-13.2759 3.07032		-13.2754 -0.809627
-13.2697 -0.252955		-13.2697 -0.789011		-13.2697 1.05801		-13.2697 2.20342		-13.2697 3.30595		-13.2692 -1.25196		-13.2697 -1.30208		-13.2692 0.234922
-13.2635 -1.56267		-13.2635 -1.4098		-13.2635 1.92929		-13.2635 2.59202		-13.2635 2.67116		-13.263 -0.481428		-13.2635 -1.13483		-13.263 0.514582
-13.2573 -2.03885		-13.2573 1.04665		-13.2573 2.77612		-13.2573 3.48081		-13.2573 1.9424		-13.2568 3.29809		-13.2573 -0.141126		-13.2568 -1.04346
-13.2511 -2.85345		-13.2511 1.34061		-13.2511 3.28936		-13.2511 2.84058		-13.2511 2.23714		-13.2506 2.12867		-13.2511 -2.29215		-13.2506 -2.86115
-13.2449 -3.1617		-13.2449 -1.33611		-13.2449 2.37601		-13.2449 -0.087911		-13.2449 3.08983		-13.2444 0.0719983		-13.2449 -2.35568		-13.2444 -2.34434
-13.2387 -2.34467		-13.2387 -0.645813		-13.2387 0.857898		-13.2387 -1.80711		-13.2387 3.50928		-13.2382 0.373705		-13.2387 -1.29352		-13.2382 -0.772469
-13.2325 -1.03421		-13.2325 -1.73837		-13.2325 -0.504578		-13.2325 -1.33108		-13.2325 2.79379		-13.232 -0.0777938		-13.2325 -0.17933		-13.232 -0.121854
-13.2263 -0.642165		-13.2263 -2.26451		-13.2263 0.391195		-13.2263 0.242263		-13.2263 0.622477		-13.2258 1.65553		-13.2263 1.37943		-13.2258 -0.575659
-13.2201 -2.01222		-13.2201 -2.69202		-13.2201 -0.215183		-13.2201 -0.17789		-13.2201 0.0203115		-13.2196 3.73338		-13.2201 1.87122		-13.2196 -0.775433
-13.214 -3.49023		-13.214 -2.16729		-13.214 0.00568324		-13.214 -0.67963		-13.214 -1.16228		-13.2134 2.94195		-13.214 -0.616433		-13.2134 -1.40981
-13.2078 -3.39039		-13.2078 -3.15742		-13.2078 0.616098		-13.2078 -3.2869		-13.2078 -2.55744		-13.2072 1.84578		-13.2078 -1.7021		-13.2072 -1.76729
-13.2016 -3.50991		-13.2016 -2.83212		-13.2016 -0.449172		-13.2016 -4.02082		-13.2016 -4.04562		-13.201 2.97338		-13.2016 -0.342667		-13.201 -1.35713
-13.1954 -4.9568		-13.1954 -2.2082		-13.1954 -0.982523		-13.1954 -2.76672		-13.1954 -6.48194		-13.1948 3.64498		-13.1954 0.613538		-13.1948 -1.96588
-13.1892 -5.38989		-13.1892 -0.695369		-13.1892 0.389074		-13.1892 -0.634758		-13.1892 -7.45083		-13.1886 3.21373		-13.1892 -2.39936		-13.1886 -3.95501
-13.183 -2.25757		-13.183 -0.502289		-13.183 2.42954		-13.183 -1.07946		-13.183 -2.22261		-13.1824 2.84213		-13.183 -5.32858		-13.1824 -3.47859
-13.1768 0.437441		-13.1768 -2.61989		-13.1768 2.27257		-13.1768 -2.31825		-13.1768 0.94824		-13.1762 4.45874		-13.1768 -4.27065		-13.1762 -1.4486
-13.1706 -0.050797		-13.1706 -1.82131		-13.1706 1.20812		-13.1706 -3.24217		-13.1706 0.529342		-13.17 5.36045		-13.1706 -2.97058		-13.17 -2.48404
-13.1644 1.47433		-13.1644 -3.76484		-13.1644 -0.897808		-13.1644 -1.64427		-13.1644 -0.232945		-13.1638 4.39436		-13.1644 -1.99474		-13.1638 -2.46502
-13.1582 4.63912		-13.1582 -2.68745		-13.1582 -0.382556		-13.1582 -1.37838		-13.1582 -2.00535		-13.1576 2.17678		-13.1582 -1.57282		-13.1576 -1.32118
-13.152 4.04341		-13.152 -1.09202		-13.152 -1.4079		-13.152 -3.28209		-13.152 0.737504		-13.1514 1.27694		-13.152 -0.148678		-13.1514 1.81305
-13.1458 1.65557		-13.1458 -0.240221		-13.1458 -0.976315		-13.1458 -3.00687		-13.1458 0.113899		-13.1452 2.93313		-13.1458 0.272013		-13.1452 3.08868
-13.1396 -0.40658		-13.1396 2.37515		-13.1396 -1.38275		-13.1396 -2.27128		-13.1396 -0.441098		-13.139 2.35223		-13.1396 -1.11095		-13.139 2.48301
-13.1334 -0.178167		-13.1334 1.36976		-13.1334 0.270137		-13.1334 -3.53985		-13.1334 0.715265		-13.1328 1.94997		-13.1334 -0.85441		-13.1328 1.2658
-13.1272 1.20338		-13.1272 0.659041		-13.1272 1.85667		-13.1272 -2.22513		-13.1272 2.14468		-13.1266 2.53924		-13.1272 -0.615798		-13.1266 -2.26134
-13.121 1.23325		-13.121 0.958677		-13.121 2.60446		-13.121 -1.30886		-13.121 0.117329		-13.1204 2.07011		-13.121 -0.456087		-13.1204 -4.09864
-13.1148 0.0615336		-13.1148 -1.07849		-13.1148 4.85997		-13.1148 -1.98047		-13.1148 -1.15757		-13.1142 1.82727		-13.1148 0.238658		-13.1142 -3.17949
-13.1086 -0.845542		-13.1086 -3.06072		-13.1086 3.95366		-13.1086 -2.57223		-13.1086 -0.0761232		-13.108 1.71064		-13.1086 0.915164		-13.108 -0.673414
-13.1024 -0.626701		-13.1024 -3.60758		-13.1024 0.0297744		-13.1024 -2.67548		-13.1024 0.763819		-13.1018 1.76239		-13.1024 -0.346949		-13.1018 -0.389721
-13.0962 -0.205135		-13.0962 -3.46832		-13.0962 -0.188638		-13.0962 -0.696791		-13.0962 0.932678		-13.0956 1.82775		-13.0962 0.673246		-13.0956 -2.63992
-13.0901 0.0784819		-13.0901 -2.87098		-13.0901 -0.231372		-13.0901 2.86246		-13.0901 1.75972		-13.0894 0.504144		-13.0901 1.61813		-13.0894 -3.44802
-13.0839 -1.25162		-13.0839 -1.39641		-13.0839 -0.070946		-13.0839 2.51955		-13.0839 0.922332		-13.0832 -1.43387		-13.0839 0.490023		-13.0832 -1.46037
-13.0777 -1.15146		-13.0777 -0.57682		-13.0777 0.760531		-13.0777 1.01361		-13.0777 0.538821		-13.077 -0.201363		-13.0777 1.36194		-13.077 -0.178271
-13.0715 0.387623		-13.0715 0.32424		-13.0715 0.802831		-13.0715 -0.935657		-13.0715 2.42826		-13.0708 -0.601134		-13.0715 -0.191477		-13.0708 0.878138
-13.0653 0.81566		-13.0653 -1.28162		-13.0653 1.19523		-13.0653 -2.34181		-13.0653 2.58429		-13.0646 -1.76351		-13.0653 -1.92613		-13.0646 0.752097
-13.0591 0.989054		-13.0591 -2.81382		-13.0591 0.38645		-13.0591 1.96745		-13.0591 2.05454		-13.0584 -0.690951		-13.0591 -3.49773		-13.0584 -0.641352
-13.0529 -0.0309137		-13.0529 -1.50831		-13.0529 -0.909786		-13.0529 2.95182		-13.0529 2.47316		-13.0522 1.72776		-13.0529 -3.43202		-13.0522 -0.287416
-13.0467 -0.700268		-13.0467 -1.36797		-13.0467 -3.83119		-13.0467 2.51623		-13.0467 3.3094		-13.0461 1.84479		-13.0467 -1.83135		-13.0461 2.26022
-13.0405 1.14851		-13.0405 -2.84052		-13.0405 -4.14168		-13.0405 0.888228		-13.0405 3.64741		-13.0399 1.38759		-13.0405 -0.726567		-13.0399 1.97741
-13.0343 1.51264		-13.0343 -1.54873		-13.0343 -1.86537		-13.0343 -1.1586		-13.0343 0.256682		-13.0337 1.34669		-13.0343 1.20701		-13.0337 1.51146
-13.0281 1.66192		-13.0281 -0.732828		-13.0281 -3.97459		-13.0281 -1.31581		-13.0281 -2.05787		-13.0275 2.25593		-13.0281 2.95089		-13.0275 0.937438
-13.0219 -0.55885		-13.0219 -2.40202		-13.0219 -4.6334		-13.0219 1.88497		-13.0219 -1.15095		-13.0213 2.18902		-13.0219 3.54716		-13.0213 -1.11207
-13.0157 -0.468952		-13.0157 -1.75503		-13.0157 -2.12865		-13.0157 1.19569		-13.0157 -0.486793		-13.0151 4.4346		-13.0157 3.18854		-13.0151 -1.9633
-13.0095 0.187761		-13.0095 1.20193		-13.0095 -0.448387		-13.0095 -0.987586		-13.0095 2.7711		-13.0089 5.54015		-13.0095 4.37396		-13.0089 -0.0293476
-13.0033 -3.7805		-13.0033 2.46455		-13.0033 1.22686		-13.0033 -0.922297		-13.0033 4.85249		-13.0027 3.99364		-13.0033 4.47939		-13.0027 1.48263
-12.9971 -2.00721		-12.9971 1.15548		-12.9971 4.37896		-12.9971 -2.08961		-12.9971 2.79692		-12.9965 4.04882		-12.9971 2.6743		-12.9965 0.762159
-12.9909 0.856096		-12.9909 -0.582692		-12.9909 1.72201		-12.9909 -1.34769		-12.9909 1.65796		-12.9903 4.06652		-12.9909 2.4089		-12.9903 1.19294
-12.9847 -1.0038		-12.9847 1.20722		-12.9847 -0.823909		-12.9847 -0.450833		-12.9847 -0.0698218		-12.9841 2.60792		-12.9847 2.1928		-12.9841 1.98456
-12.9785 -1.93312		-12.9785 1.05787		-12.9785 -0.948105		-12.9785 0.657004		-12.9785 1.32225		-12.9779 1.04684		-12.9785 1.80199		-12.9779 3.3816
-12.9723 -2.13723		-12.9723 0.83059		-12.9723 -1.41599		-12.9723 0.345154		-12.9723 1.82911		-12.9717 0.230657		-12.9723 0.596272		-12.9717 5.88821
-12.9662 -2.48754		-12.9662 0.678519		-12.9662 -2.22297		-12.9662 -0.246804		-12.9662 0.594198		-12.9655 0.41814		-12.9662 -0.0421759		-12.9655 6.84548
-12.96 -0.985833		-12.96 3.45254		-12.96 -3.08376		-12.96 -2.25504		-12.96 1.39865		-12.9593 0.0831649		-12.96 1.07464		-12.9593 4.51101
-12.9538 0.805038		-12.9538 3.26495		-12.9538 -3.46149		-12.9538 -4.25764		-12.9538 1.9047		-12.9531 1.09107		-12.9538 3.00436		-12.9531 2.66984
-12.9476 1.79066		-12.9476 -0.385623		-12.9476 -3.38161		-12.9476 -3.42608		-12.9476 1.16765		-12.9469 1.07975		-12.9476 4.09689		-12.9469 2.55008
-12.9414 2.70678		-12.9414 -2.25404		-12.9414 -0.687957		-12.9414 -0.908509		-12.9414 -0.216147		-12.9407 1.89622		-12.9414 1.48134		-12.9407 0.984955
-12.9352 1.93388		-12.9352 -5.64775		-12.9352 2.29668		-12.9352 0.741159		-12.9352 0.889215		-12.9345 1.09885		-12.9352 2.14491		-12.9345 -1.3894
-12.929 0.906197		-12.929 -4.60283		-12.929 4.12666		-12.929 -0.185296		-12.929 1.7475		-12.9283 1.49904		-12.929 1.68662		-12.9283 -1.27606
-12.9228 1.05998		-12.9228 -3.00785		-12.9228 3.41461		-12.9228 -0.80642		-12.9228 0.837151		-12.9221 1.91868		-12.9228 -0.942041		-12.9221 -0.362434
-12.9166 -1.17705		-12.9166 -3.90857		-12.9166 4.01181		-12.9166 0.624566		-12.9166 0.395798		-12.9159 3.33661		-12.9166 -1.00052		-12.9159 -1.39722
-12.9104 -3.07083		-12.9104 -5.28473		-12.9104 4.1208		-12.9104 0.460183		-12.9104 1.84936		-12.9097 5.45692		-12.9104 -0.68113		-12.9097 -1.90689
-12.9042 0.200409		-12.9042 -4.74561		-12.9042 1.63086		-12.9042 -0.273636		-12.9042 0.632408		-12.9035 5.45138		-12.9042 1.1024		-12.9035 -2.5334
-12.898 2.53426		-12.898 -3.26591		-12.898 1.83958		-12.898 -1.59413		-12.898 -1.31077		-12.8973 3.65163		-12.898 2.17582		-12.8973 -0.917591
-12.8918 2.89979		-12.8918 -3.36724		-12.8918 2.2451		-12.8918 -0.0191713		-12.8918 -1.53494		-12.8911 1.18204		-12.8918 2.788		-12.8911 -0.674328
-12.8856 1.77668		-12.8856 -4.35342		-12.8856 1.9494		-12.8856 1.70303		-12.8856 -0.906238		-12.8849 2.65534		-12.8856 3.14224		-12.8849 -1.91687
-12.8794 0.935505		-12.8794 -1.73797		-12.8794 1.53638		-12.8794 0.179875		-12.8794 0.0367155		-12.8787 3.6535		-12.8794 2.71541		-12.8787 -1.73284
-12.8732 -0.733184		-12.8732 0.146017		-12.8732 1.02551		-12.8732 -1.39274		-12.8732 1.82746		-12.8725 3.66767		-12.8732 2.82375		-12.8725 -3.00372
-12.867 -1.40674		-12.867 0.275353		-12.867 0.506632		-12.867 -3.11252		-12.867 0.30429		-12.8663 1.40435		-12.867 3.33564		-12.8663 -0.603925
-12.8608 -0.0504376		-12.8608 2.40746		-12.8608 -1.19307		-12.8608 -5.31823		-12.8608 -1.22007		-12.8601 -0.417415		-12.8608 3.16728		-12.8601 0.883303
-12.8546 0.691059		-12.8546 4.21476		-12.8546 1.18607		-12.8546 -5.19868		-12.8546 -0.378433		-12.8539 1.10063		-12.8546 2.85828		-12.8539 1.31475
-12.8484 1.18772		-12.8484 4.71516		-12.8484 1.38199		-12.8484 -4.14723		-12.8484 -1.28425		-12.8477 2.19546		-12.8484 1.05576		-12.8477 3.56811
-12.8422 0.360373		-12.8422 2.92582		-12.8422 -0.941458		-12.8422 -2.00772		-12.8422 -1.26422		-12.8415 0.704712		-12.8422 0.052416		-12.8415 7.09449
-12.8361 1.22568		-12.8361 2.86542		-12.8361 -3.24587		-12.8361 0.589719		-12.8361 0.646918		-12.8353 -1.08358		-12.8361 1.43214		-12.8353 7.10439
-12.8299 -0.372937		-12.8299 3.53026		-12.8299 -4.24582		-12.8299 2.16612		-12.8299 0.24769		-12.8291 -2.17515		-12.8299 -0.0646815		-12.8291 4.175
-12.8237 -1.11591		-12.8237 1.57103		-12.8237 -1.9642		-12.8237 2.49678		-12.8237 -0.737844		-12.8229 -1.43593		-12.8237 -0.416238		-12.8229 2.12377
-12.8175 -0.1929		-12.8175 2.36304		-12.8175 -2.30553		-12.8175 4.51621		-12.8175 -0.184192		-12.8167 -0.374586		-12.8175 0.670793		-12.8167 1.39226
-12.8113 -2.052		-12.8113 2.25596		-12.8113 -1.87997		-12.8113 6.31708		-12.8113 1.08549		-12.8105 0.162953		-12.8113 1.48639		-12.8105 0.370844
-12.8051 -2.80455		-12.8051 0.812681		-12.8051 -2.58304		-12.8051 3.28523		-12.8051 1.99583		-12.8043 0.848401		-12.8051 0.247838		-12.8043 0.536161
-12.7989 -2.52163		-12.7989 0.943726		-12.7989 -3.59566		-12.7989 -0.417384		-12.7989 1.3188		-12.7981 1.91418		-12.7989 1.1657		-12.7981 0.985122
-12.7927 -2.04523		-12.7927 1.53831		-12.7927 -3.17276		-12.7927 0.752537		-12.7927 -0.339653		-12.7919 1.24142		-12.7927 1.54379		-12.7919 1.86525
-12.7865 -1.33914		-12.7865 -0.0363516		-12.7865 -1.79758		-12.7865 -0.292722		-12.7865 -0.932509		-12.7858 0.673691		-12.7865 2.16553		-12.7858 0.480204
-12.7803 0.151161		-12.7803 -2.97541		-12.7803 0.718928		-12.7803 -2.09853		-12.7803 -0.179874		-12.7796 0.61583		-12.7803 0.906886		-12.7796 0.420265
-12.7741 0.168071		-12.7741 -4.12831		-12.7741 1.95414		-12.7741 -0.862344		-12.7741 0.883946		-12.7734 -0.783269		-12.7741 -0.0543023		-12.7734 0.012153
-12.7679 0.57777		-12.7679 -3.22392		-12.7679 2.52615		-12.7679 0.452958		-12.7679 -0.19506		-12.7672 -3.29079		-12.7679 1.1158		-12.7672 -0.137527
-12.7617 -1.37878		-12.7617 -1.41808		-12.7617 2.12554		-12.7617 -0.258788		-12.7617 0.0904396		-12.761 -4.44146		-12.7617 0.0127455		-12.761 -0.542987
-12.7555 -2.37601		-12.7555 -0.363851		-12.7555 1.05868		-12.7555 -3.13478		-12.7555 2.10022		-12.7548 -3.80168		-12.7555 1.33653		-12.7548 -2.03697
-12.7493 -2.38897		-12.7493 -0.705199		-12.7493 -0.218208		-12.7493 -4.20257		-12.7493 2.81765		-12.7486 -2.91941		-12.7493 5.32428		-12.7486 -1.3944
-12.7431 -4.5503		-12.7431 0.103101		-12.7431 0.335644		-12.7431 -3.68445		-12.7431 5.59474		-12.7424 -1.61302		-12.7431 4.41806		-12.7424 -1.36323
-12.7369 -3.17369		-12.7369 -0.389911		-12.7369 -0.493178		-12.7369 -2.67311		-12.7369 8.34068		-12.7362 -2.15042		-12.7369 2.42869		-12.7362 -3.30309
-12.7307 -3.08815		-12.7307 -1.60227		-12.7307 -1.70831		-12.7307 -1.38728		-12.7307 9.21549		-12.73 -2.97017		-12.7307 2.80282		-12.73 -5.5103
-12.7245 -3.86941		-12.7245 -2.73227		-12.7245 -2.31746		-12.7245 1.95862		-12.7245 8.43104		-12.7238 -2.80621		-12.7245 -0.0612381		-12.7238 -4.85536
-12.7183 -1.11811		-12.7183 -1.31441		-12.7183 0.932295		-12.7183 4.7747		-12.7183 3.81226		-12.7176 -4.97189		-12.7183 -2.18105		-12.7176 -5.18709
-12.7122 -0.209093		-12.7122 0.710618		-12.7122 1.90808		-12.7122 5.50427		-12.7122 3.54716		-12.7114 -7.50763		-12.7122 1.44491		-12.7114 -3.61126
-12.706 0.174683		-12.706 -0.953705		-12.706 -0.36438		-12.706 3.22193		-12.706 3.73573		-12.7052 -8.46418		-12.706 2.02969		-12.7052 -2.44227
-12.6998 -0.760144		-12.6998 -1.17426		-12.6998 0.221438		-12.6998 -0.143119		-12.6998 1.75938		-12.699 -6.8686		-12.6998 0.519273		-12.699 -2.24114
-12.6936 -0.126819		-12.6936 0.597446		-12.6936 1.41852		-12.6936 -1.86337		-12.6936 -0.500897		-12.6928 -5.30161		-12.6936 1.66609		-12.6928 -0.584223
-12.6874 1.04898		-12.6874 0.366928		-12.6874 1.12727		-12.6874 -1.39405		-12.6874 -1.61272		-12.6866 -3.77549		-12.6874 1.91341		-12.6866 0.56782
-12.6812 -0.298467		-12.6812 0.290141		-12.6812 1.99959		-12.6812 1.20453		-12.6812 -3.12116		-12.6804 -4.00436		-12.6812 2.84815		-12.6804 1.88918
-12.675 -1.37204		-12.675 0.712089		-12.675 2.02402		-12.675 1.92053		-12.675 -3.60203		-12.6742 -2.3277		-12.675 1.80822		-12.6742 2.37393
-12.6688 -0.343322		-12.6688 1.92353		-12.6688 0.895513		-12.6688 2.1658		-12.6688 -2.2237		-12.668 -0.913262		-12.6688 0.0684922		-12.668 0.469987
-12.6626 1.22503		-12.6626 -3.37442		-12.6626 -1.57668		-12.6626 1.76008		-12.6626 -1.88906		-12.6618 -0.903347		-12.6626 -0.697316		-12.6618 -1.62353
-12.6564 1.07907		-12.6564 -5.70799		-12.6564 -2.51427		-12.6564 1.6844		-12.6564 0.49598		-12.6556 -1.78187		-12.6564 -3.54404		-12.6556 -3.54589
-12.6502 1.45161		-12.6502 -3.57374		-12.6502 -1.5987		-12.6502 1.83866		-12.6502 1.2298		-12.6494 -1.25333		-12.6502 -2.41421		-12.6494 -5.54735
-12.644 3.58466		-12.644 -2.65847		-12.644 -1.15687		-12.644 1.19912		-12.644 0.65879		-12.6432 -1.40019		-12.644 1.70924		-12.6432 -2.2909
-12.6378 4.07323		-12.6378 -2.61376		-12.6378 0.231415		-12.6378 -0.607453		-12.6378 1.26748		-12.637 0.890433		-12.6378 -0.500867		-12.637 2.93185
-12.6316 2.62265		-12.6316 -2.22333		-12.6316 -0.26012		-12.6316 -1.23218		-12.6316 1.90237		-12.6308 1.87191		-12.6316 -1.40021		-12.6308 3.6023
-12.6254 3.81118		-12.6254 -1.56572		-12.6254 -0.985539		-12.6254 -2.55193		-12.6254 1.67364		-12.6246 -0.421509		-12.6254 -1.26336		-12.6246 1.33452
-12.6192 3.40069		-12.6192 1.0498		-12.6192 1.20947		-12.6192 -3.50242		-12.6192 1.02196		-12.6184 -0.939412		-12.6192 0.00457478		-12.6184 0.995631
-12.613 3.07827		-12.613 1.65167		-12.613 2.51567		-12.613 -2.04042		-12.613 -1.86563		-12.6122 -0.97926		-12.613 1.22616		-12.6122 2.40107
-12.6068 -0.812202		-12.6068 0.673928		-12.6068 1.33365		-12.6068 -1.9964		-12.6068 -3.59465		-12.606 -0.579169		-12.6068 2.63415		-12.606 1.67072
-12.6006 -2.53346		-12.6006 0.0822122		-12.6006 -0.955875		-12.6006 -2.24519		-12.6006 -0.406275		-12.5998 -0.349385		-12.6006 2.58357		-12.5998 0.45405
-12.5944 0.722871		-12.5944 -3.98727		-12.5944 -2.18795		-12.5944 -2.24632		-12.5944 1.09667		-12.5936 0.44687		-12.5944 1.76938		-12.5936 1.19299
-12.5883 3.04489		-12.5883 -2.44339		-12.5883 -3.39736		-12.5883 -2.23349		-12.5883 2.43821		-12.5874 1.28589		-12.5883 2.88799		-12.5874 0.775
-12.5821 1.16825		-12.5821 -0.884067		-12.5821 -3.5661		-12.5821 -1.90676		-12.5821 3.58946		-12.5812 0.449401		-12.5821 4.29573		-12.5812 2.53938
-12.5759 0.677912		-12.5759 -2.14478		-12.5759 -0.641462		-12.5759 -1.31037		-12.5759 2.91848		-12.575 2.46014		-12.5759 4.79293		-12.575 3.30324
-12.5697 2.00145		-12.5697 -2.39416		-12.5697 0.797886		-12.5697 0.487368		-12.5697 2.31669		-12.5688 5.21317		-12.5697 3.84177		-12.5688 2.2574
-12.5635 3.54978		-12.5635 -2.60097		-12.5635 0.953698		-12.5635 0.720053		-12.5635 1.24874		-12.5626 4.755		-12.5635 4.50675		-12.5626 2.04226
-12.5573 2.71928		-12.5573 -0.636013		-12.5573 -0.398735		-12.5573 1.38021		-12.5573 0.851962		-12.5564 3.68202		-12.5573 4.56231		-12.5564 0.967284
-12.5511 2.7248		-12.5511 -1.12325		-12.5511 -2.30668		-12.5511 0.46531		-12.5511 -0.288146		-12.5502 0.584252		-12.5511 2.04624		-12.5502 0.00957785
-12.5449 3.49601		-12.5449 -2.56991		-12.5449 0.275011		-12.5449 -0.844186		-12.5449 -2.79969		-12.544 -4.65496		-12.5449 1.64786		-12.544 -0.0392733
-12.5387 4.87003		-12.5387 -1.61935		-12.5387 0.723874		-12.5387 -2.03025		-12.5387 -2.97931		-12.5378 -4.15074		-12.5387 -0.221234		-12.5378 0.289908
-12.5325 5.87754		-12.5325 -2.14607		-12.5325 -0.321669		-12.5325 -3.323		-12.5325 -0.439984		-12.5316 -3.19653		-12.5325 -0.403739		-12.5316 1.33504
-12.5263 3.3103		-12.5263 -2.33613		-12.5263 0.849713		-12.5263 -0.903628		-12.5263 -1.02015		-12.5254 -2.31425		-12.5263 -0.946187		-12.5254 2.17786
-12.5201 2.67996		-12.5201 -2.45831		-12.5201 1.28686		-12.5201 -0.385896		-12.5201 -1.37574		-12.5193 -2.00463		-12.5201 -1.20618		-12.5193 0.891394
-12.5139 2.51207		-12.5139 -2.78032		-12.5139 2.75605		-12.5139 -1.48009		-12.5139 -2.46243		-12.5131 -1.15772		-12.5139 0.0305164		-12.5131 -0.944634
-12.5077 0.342406		-12.5077 -3.50527		-12.5077 3.7916		-12.5077 -1.40951		-12.5077 -3.56292		-12.5069 -1.87966		-12.5077 0.77705		-12.5069 -2.8972
-12.5015 -2.58604		-12.5015 -2.97694		-12.5015 2.28496		-12.5015 -1.35861		-12.5015 -3.58833		-12.5007 -2.61091		-12.5015 0.368498		-12.5007 -2.36952
-12.4953 -4.53692		-12.4953 -1.97055		-12.4953 2.03213		-12.4953 -2.31987		-12.4953 -3.91606		-12.4945 -2.12598		-12.4953 3.65275		-12.4945 -1.37514
-12.4891 -3.70096		-12.4891 -0.572534		-12.4891 1.54821		-12.4891 -2.17925		-12.4891 -3.33318		-12.4883 -0.49739		-12.4891 4.96993		-12.4883 -1.30152
-12.4829 -5.67239		-12.4829 1.19314		-12.4829 0.233466		-12.4829 -0.258928		-12.4829 -2.85607		-12.4821 -1.73108		-12.4829 4.80456		-12.4821 -1.15754
-12.4767 -5.85955		-12.4767 0.418466		-12.4767 1.52302		-12.4767 -0.493602		-12.4767 -2.34817		-12.4759 -1.42939		-12.4767 2.43232		-12.4759 0.563528
-12.4705 -1.94832		-12.4705 0.0843099		-12.4705 -1.42217		-12.4705 0.0306277		-12.4705 -1.26016		-12.4697 -0.480053		-12.4705 -0.351512		-12.4697 -0.211086
-12.4644 2.38757		-12.4644 -0.450263		-12.4644 -3.50153		-12.4644 0.689427		-12.4644 0.52582		-12.4635 0.736067		-12.4644 0.170739		-12.4635 -2.003
-12.4582 3.70543		-12.4582 -0.570876		-12.4582 -2.99357		-12.4582 0.0909028		-12.4582 0.915534		-12.4573 1.56526		-12.4582 1.88012		-12.4573 -1.7804
-12.452 3.64683		-12.452 1.41645		-12.452 -1.98921		-12.452 -0.75289		-12.452 1.73234		-12.4511 0.553478		-12.452 3.87815		-12.4511 -1.21285
-12.4458 2.28535		-12.4458 2.5094		-12.4458 -0.874175		-12.4458 1.28959		-12.4458 1.8773		-12.4449 -3.04367		-12.4458 4.33955		-12.4449 -0.990853
-12.4396 -2.09534		-12.4396 1.67603		-12.4396 -1.64404		-12.4396 5.5811		-12.4396 1.01236		-12.4387 -2.65427		-12.4396 3.56056		-12.4387 0.419741
-12.4334 -4.87572		-12.4334 2.83466		-12.4334 0.0645302		-12.4334 8.69049		-12.4334 0.956793		-12.4325 -0.489592		-12.4334 2.39826		-12.4325 2.0812
-12.4272 -3.37806		-12.4272 0.662253		-12.4272 0.00651519		-12.4272 8.06049		-12.4272 0.198926		-12.4263 0.437894		-12.4272 2.96952		-12.4263 1.99303
-12.421 -1.78047		-12.421 -2.41305		-12.421 -1.81466		-12.421 5.07891		-12.421 0.187551		-12.4201 0.749504		-12.421 3.65534		-12.4201 3.13646
-12.4148 -3.3861		-12.4148 -2.67255		-12.4148 -1.25583		-12.4148 4.1203		-12.4148 2.44032		-12.4139 -0.721518		-12.4148 3.12146		-12.4139 4.24942
-12.4086 1.00761		-12.4086 -2.32425		-12.4086 2.20867		-12.4086 4.71501		-12.4086 5.7936		-12.4077 0.171773		-12.4086 2.65643		-12.4077 3.77269
-12.4024 2.70126		-12.4024 -1.16215		-12.4024 4.05211		-12.4024 3.16938		-12.4024 4.78948		-12.4015 1.27563		-12.4024 -1.13005		-12.4015 4.99251
-12.3962 0.141704		-12.3962 -1.55048		-12.3962 5.15848		-12.3962 0.225153		-12.3962 4.8963		-12.3953 -0.528089		-12.3962 -3.25404		-12.3953 4.56543
-12.39 -1.75518		-12.39 -2.85252		-12.39 5.27282		-12.39 -2.35141		-12.39 3.48315		-12.3891 0.457428		-12.39 -3.30869		-12.3891 3.66211
-12.3838 -0.963544		-12.3838 -2.21432		-12.3838 2.42239		-12.3838 -3.67903		-12.3838 2.73867		-12.3829 1.53516		-12.3838 -0.704537		-12.3829 1.39662
-12.3776 -0.617332		-12.3776 -0.847675		-12.3776 -0.696388		-12.3776 -2.86576		-12.3776 3.12611		-12.3767 2.65325		-12.3776 3.88697		-12.3767 0.856598
-12.3714 -0.300308		-12.3714 -0.267982		-12.3714 -3.05896		-12.3714 -4.35026		-12.3714 2.97159		-12.3705 1.92407		-12.3714 2.93533		-12.3705 0.926561
-12.3652 -0.925956		-12.3652 -1.38614		-12.3652 -4.38776		-12.3652 -3.61006		-12.3652 1.00619		-12.3643 1.64075		-12.3652 3.05728		-12.3643 0.767617
-12.359 -2.87891		-12.359 -1.58106		-12.359 -3.05441		-12.359 -0.440307		-12.359 0.264841		-12.3581 1.90693		-12.359 2.9156		-12.3581 0.788024
-12.3528 -3.88029		-12.3528 -0.957331		-12.3528 -2.67316		-12.3528 3.01554		-12.3528 -0.982504		-12.3519 3.22424		-12.3528 0.214363		-12.3519 2.65155
-12.3466 -5.16201		-12.3466 -0.681181		-12.3466 -4.01357		-12.3466 5.03695		-12.3466 -2.94345		-12.3457 4.37114		-12.3466 -0.70034		-12.3457 3.6732
-12.3405 -5.58784		-12.3405 -0.410217		-12.3405 -1.83334		-12.3405 2.5009		-12.3405 -1.90812		-12.3395 3.7118		-12.3405 -0.140133		-12.3395 2.72531
-12.3343 -1.76425		-12.3343 -1.72039		-12.3343 -0.144412		-12.3343 -1.16007		-12.3343 -1.38664		-12.3333 3.137		-12.3343 0.21597		-12.3333 0.957169
-12.3281 0.837245		-12.3281 -2.08332		-12.3281 -1.28887		-12.3281 -3.19115		-12.3281 -3.39068		-12.3271 2.55		-12.3281 -0.673561		-12.3271 -1.32705
-12.3219 2.53509		-12.3219 0.0554174		-12.3219 0.184025		-12.3219 -1.91568		-12.3219 -5.45906		-12.3209 2.48405		-12.3219 -0.20694		-12.3209 -3.2793
-12.3157 5.36097		-12.3157 1.83873		-12.3157 1.64619		-12.3157 -1.4169		-12.3157 -2.26386		-12.3147 3.04975		-12.3157 -0.0535904		-12.3147 -1.89689
-12.3095 4.05112		-12.3095 1.69334		-12.3095 2.94939		-12.3095 -0.473512		-12.3095 -0.0856659		-12.3085 5.0687		-12.3095 -0.253552		-12.3085 1.11441
-12.3033 0.621546		-12.3033 0.36945		-12.3033 1.53561		-12.3033 2.75107		-12.3033 -1.11608		-12.3023 5.95949		-12.3033 1.53186		-12.3023 0.172594
-12.2971 -1.27484		-12.2971 1.61356		-12.2971 -0.388659		-12.2971 3.24428		-12.2971 -0.054059		-12.2961 4.53514		-12.2971 2.55032		-12.2961 0.467623
-12.2909 -0.346129		-12.2909 1.15155		-12.2909 -1.74012		-12.2909 2.84697		-12.2909 1.07499		-12.2899 2.77924		-12.2909 -1.57615		-12.2899 -0.786297
-12.2847 0.56808		-12.2847 -0.905701		-12.2847 -2.02421		-12.2847 0.0885553		-12.2847 1.29685		-12.2837 0.511812		-12.2847 -3.81819		-12.2837 -3.51808
-12.2785 -0.228189		-12.2785 -2.14467		-12.2785 -2.29078		-12.2785 0.0764396		-12.2785 1.37908		-12.2775 -1.27045		-12.2785 -3.90439		-12.2775 -3.35656
-12.2723 -0.313433		-12.2723 -3.12341		-12.2723 0.397078		-12.2723 0.18419		-12.2723 -1.05653		-12.2713 -0.488773		-12.2723 -2.63864		-12.2713 -1.68266
-12.2661 -0.0754519		-12.2661 -3.93596		-12.2661 3.81683		-12.2661 0.869313		-12.2661 -0.792871		-12.2651 0.783869		-12.2661 0.412258		-12.2651 -0.450401
-12.2599 -1.68199		-12.2599 -4.84716		-12.2599 3.64226		-12.2599 -1.04085		-12.2599 0.834996		-12.259 0.751039		-12.2599 3.03673		-12.259 -0.586139
-12.2537 -0.000445224		-12.2537 -2.72595		-12.2537 0.916492		-12.2537 -2.95603		-12.2537 0.507375		-12.2528 0.903331		-12.2537 0.1129		-12.2528 -1.62465
-12.2475 0.449047		-12.2475 1.69864		-12.2475 -0.983717		-12.2475 -2.39555		-12.2475 -0.168364		-12.2466 0.0412596		-12.2475 -2.59		-12.2466 0.502054
-12.2413 -1.42955		-12.2413 3.5263		-12.2413 -0.245287		-12.2413 -0.318884		-12.2413 -1.03113		-12.2404 0.778294		-12.2413 -2.42949		-12.2404 1.75581
-12.2351 -0.842899		-12.2351 1.81053		-12.2351 -2.2624		-12.2351 -2.39235		-12.2351 -1.50859		-12.2342 2.60945		-12.2351 -3.50437		-12.2342 3.06859
-12.2289 -0.919834		-12.2289 -0.101997		-12.2289 -0.658086		-12.2289 -2.41257		-12.2289 -1.19942		-12.228 3.39975		-12.2289 -3.14421		-12.228 3.1498
-12.2227 -0.326191		-12.2227 0.00701715		-12.2227 3.86228		-12.2227 -1.15857		-12.2227 -2.28483		-12.2218 1.55871		-12.2227 -4.65333		-12.2218 1.25123
-12.2166 -1.00561		-12.2166 -0.430613		-12.2166 6.98244		-12.2166 0.736879		-12.2166 -1.06241		-12.2156 0.148983		-12.2166 -4.05236		-12.2156 1.11032
-12.2104 -2.68142		-12.2104 -1.02492		-12.2104 7.25638		-12.2104 2.35966		-12.2104 0.139568		-12.2094 1.81918		-12.2104 -2.18217		-12.2094 1.08871
-12.2042 -1.34362		-12.2042 -1.07615		-12.2042 4.46328		-12.2042 0.920182		-12.2042 0.643693		-12.2032 4.16306		-12.2042 -0.455122		-12.2032 1.35515
-12.198 -0.781387		-12.198 -2.87959		-12.198 1.1782		-12.198 -0.939608		-12.198 4.77209		-12.197 1.87054		-12.198 -1.69166		-12.197 3.78519
-12.1918 -0.0983599		-12.1918 -1.47259		-12.1918 -0.592271		-12.1918 -1.40393		-12.1918 4.71809		-12.1908 0.445663		-12.1918 -2.07868		-12.1908 5.14219
-12.1856 -0.600317		-12.1856 1.78863		-12.1856 -1.18056		-12.1856 -3.45412		-12.1856 3.91198		-12.1846 0.663582		-12.1856 -0.241488		-12.1846 4.78763
-12.1794 -2.96502		-12.1794 1.50805		-12.1794 -0.492793		-12.1794 -2.53476		-12.1794 1.48544		-12.1784 0.427534		-12.1794 0.00224438		-12.1784 3.86987
-12.1732 -5.07427		-12.1732 -1.59255		-12.1732 2.1144		-12.1732 -0.219543		-12.1732 -1.78211		-12.1722 -0.170943		-12.1732 0.643071		-12.1722 2.0761
-12.167 -4.65072		-12.167 -2.55634		-12.167 2.61436		-12.167 -1.62528		-12.167 -3.89631		-12.166 0.148896		-12.167 1.26864		-12.166 0.863389
-12.1608 -1.75751		-12.1608 -2.05328		-12.1608 2.9319		-12.1608 -2.3978		-12.1608 -5.69831		-12.1598 0.345887		-12.1608 -0.889421		-12.1598 -0.24005
-12.1546 -1.14904		-12.1546 -2.53763		-12.1546 3.25865		-12.1546 -2.66748		-12.1546 -4.35187		-12.1536 -0.877298		-12.1546 -0.581555		-12.1536 -0.684387
-12.1484 0.256786		-12.1484 -3.03665		-12.1484 3.80984		-12.1484 -1.0246		-12.1484 -2.44248		-12.1474 -1.39936		-12.1484 -3.00779		-12.1474 -1.66601
-12.1422 1.56264		-12.1422 -2.00146		-12.1422 3.8827		-12.1422 -0.125538		-12.1422 -0.610754		-12.1412 0.104093		-12.1422 -4.65156		-12.1412 -1.2324
-12.136 1.30433		-12.136 -3.98277		-12.136 3.2114		-12.136 0.753393		-12.136 3.88364		-12.135 2.14187		-12.136 -3.64878		-12.135 -1.60636
-12.1298 0.949573		-12.1298 -5.65156		-12.1298 4.71365		-12.1298 -0.772341		-12.1298 6.43722		-12.1288 0.580381		-12.1298 0.384779		-12.1288 0.288075
-12.1236 0.848299		-12.1236 -3.8834		-12.1236 4.73376		-12.1236 -1.00713		-12.1236 3.09885		-12.1226 -0.167197		-12.1236 0.198181		-12.1226 2.9883
-12.1174 0.15443		-12.1174 -2.02148		-12.1174 3.76286		-12.1174 1.86411		-12.1174 1.3767		-12.1164 -1.07616		-12.1174 -1.34693		-12.1164 3.94627
-12.1112 -0.0433105		-12.1112 -1.12528		-12.1112 3.58026		-12.1112 2.98405		-12.1112 0.441071		-12.1102 -0.459717		-12.1112 -0.388267		-12.1102 4.22346
-12.105 -1.51112		-12.105 -2.52427		-12.105 3.18536		-12.105 1.2729		-12.105 -1.26296		-12.104 1.14368		-12.105 0.396773		-12.104 2.62631
-12.0988 -4.55512		-12.0988 -1.87104		-12.0988 2.77784		-12.0988 -1.20471		-12.0988 -1.39135		-12.0978 1.85767		-12.0988 1.61171		-12.0978 1.27673
-12.0927 -4.74833		-12.0927 -1.682		-12.0927 0.893631		-12.0927 -1.16036		-12.0927 -0.468506		-12.0916 1.3288		-12.0927 3.42091		-12.0916 0.0762927
-12.0865 -2.47466		-12.0865 -1.04647		-12.0865 -1.24429		-12.0865 0.56687		-12.0865 0.227826		-12.0854 1.54205		-12.0865 1.85653		-12.0854 -0.294129
-12.0803 0.827977		-12.0803 -0.370793		-12.0803 -1.76372		-12.0803 1.26906		-12.0803 -0.611403		-12.0792 1.52178		-12.0803 0.248226		-12.0792 -0.534842
-12.0741 1.47954		-12.0741 -0.458964		-12.0741 -2.7678		-12.0741 1.32553		-12.0741 -1.00279		-12.073 1.74306		-12.0741 -1.6066		-12.073 -0.167874
-12.0679 1.52041		-12.0679 -1.39536		-12.0679 -1.45338		-12.0679 1.29872		-12.0679 -1.93574		-12.0668 1.02943		-12.0679 0.424807		-12.0668 1.6243
-12.0617 2.14443		-12.0617 -0.302066		-12.0617 1.62103		-12.0617 1.20989		-12.0617 -2.32962		-12.0606 -0.229496		-12.0617 3.80573		-12.0606 3.21291
-12.0555 1.91565		-12.0555 -2.10692		-12.0555 1.9459		-12.0555 -0.127133		-12.0555 -0.343069		-12.0544 0.315484		-12.0555 4.23538		-12.0544 3.63689
-12.0493 2.51831		-12.0493 -4.28185		-12.0493 -0.107883		-12.0493 -0.726193		-12.0493 0.0946132		-12.0482 1.5067		-12.0493 2.98665		-12.0482 1.92473
-12.0431 2.15882		-12.0431 -3.42056		-12.0431 -1.45518		-12.0431 -1.55265		-12.0431 2.72511		-12.042 2.50674		-12.0431 0.837597		-12.042 0.621726
-12.0369 2.07046		-12.0369 -2.32646		-12.0369 -1.21297		-12.0369 -0.0559019		-12.0369 4.35772		-12.0358 2.28741		-12.0369 2.17733		-12.0358 0.0273009
-12.0307 3.17707		-12.0307 -1.62167		-12.0307 -0.499425		-12.0307 0.888809		-12.0307 2.27517		-12.0296 1.29172		-12.0307 2.84993		-12.0296 -1.18734
-12.0245 1.79256		-12.0245 0.305218		-12.0245 -0.467569		-12.0245 1.90078		-12.0245 3.98367		-12.0234 0.982365		-12.0245 0.529203		-12.0234 -0.292621
-12.0183 0.411085		-12.0183 0.884471		-12.0183 -0.392048		-12.0183 2.94962		-12.0183 4.19229		-12.0172 0.85294		-12.0183 -0.238863		-12.0172 3.03218
-12.0121 -0.269612		-12.0121 0.204192		-12.0121 -1.42627		-12.0121 3.63574		-12.0121 1.5385		-12.011 0.523301		-12.0121 -1.52026		-12.011 2.68738
-12.0059 -0.329938		-12.0059 1.72916		-12.0059 -2.78947		-12.0059 4.00735		-12.0059 0.116296		-12.0048 1.13621		-12.0059 -0.928978		-12.0048 1.61173
-11.9997 -0.328738		-11.9997 2.50086		-11.9997 -4.29056		-11.9997 3.4976		-11.9997 1.27461		-11.9986 0.676436		-11.9997 -1.62406		-11.9986 1.80864
-11.9935 -0.476467		-11.9935 0.056916		-11.9935 -3.29932		-11.9935 0.995097		-11.9935 1.64559		-11.9925 0.172306		-11.9935 -1.64715		-11.9925 0.481684
-11.9873 -0.0276003		-11.9873 -1.6319		-11.9873 -4.86418		-11.9873 -2.32228		-11.9873 0.968		-11.9863 1.14914		-11.9873 -0.49928		-11.9863 -1.35782
-11.9811 0.969784		-11.9811 -0.571923		-11.9811 -4.64045		-11.9811 -1.84479		-11.9811 -0.175484		-11.9801 1.54295		-11.9811 -0.0738239		-11.9801 -1.54528
-11.9749 -0.860076		-11.9749 -0.256138		-11.9749 -2.09383		-11.9749 -1.08949		-11.9749 -0.312547		-11.9739 2.26402		-11.9749 -0.376824		-11.9739 -1.36439
-11.9688 -3.45867		-11.9688 -1.51777		-11.9688 -0.0603288		-11.9688 -4.17262		-11.9688 1.11485		-11.9677 4.42786		-11.9688 -2.45125		-11.9677 0.260129
-11.9626 -0.287051		-11.9626 -1.732		-11.9626 1.42589		-11.9626 -5.36135		-11.9626 4.15325		-11.9615 4.09981		-11.9626 -2.67985		-11.9615 3.00188
-11.9564 2.91764		-11.9564 0.892903		-11.9564 0.136231		-11.9564 -5.24586		-11.9564 5.38682		-11.9553 0.096003		-11.9564 -0.72099		-11.9553 0.257585
-11.9502 2.10932		-11.9502 0.910964		-11.9502 0.349975		-11.9502 -3.58488		-11.9502 3.76674		-11.9491 -0.992279		-11.9502 1.61101		-11.9491 -2.29698
-11.944 2.87561		-11.944 -1.17971		-11.944 -1.1916		-11.944 -2.73374		-11.944 4.34817		-11.9429 -0.7498		-11.944 2.79862		-11.9429 -2.16568
-11.9378 2.89748		-11.9378 -0.968183		-11.9378 -2.13308		-11.9378 -2.77898		-11.9378 3.10997		-11.9367 -2.28291		-11.9378 4.07459		-11.9367 -2.64024
-11.9316 0.256613		-11.9316 1.73914		-11.9316 -1.42252		-11.9316 -2.78536		-11.9316 1.20956		-11.9305 -1.95672		-11.9316 3.57091		-11.9305 -3.42894
-11.9254 -2.562		-11.9254 1.70189		-11.9254 -1.60581		-11.9254 -1.70736		-11.9254 -0.498876		-11.9243 -0.330623		-11.9254 1.60543		-11.9243 -3.50631
-11.9192 -3.35375		-11.9192 1.41787		-11.9192 0.299852		-11.9192 -0.0192866		-11.9192 -2.15413		-11.9181 0.525596		-11.9192 2.06111		-11.9181 -3.17005
-11.913 -2.72659		-11.913 2.62279		-11.913 2.46501		-11.913 1.93506		-11.913 -1.36773		-11.9119 1.74173		-11.913 1.03494		-11.9119 -3.25843
-11.9068 -2.05474		-11.9068 -0.450548		-11.9068 2.8973		-11.9068 0.810172		-11.9068 -0.50367		-11.9057 1.82609		-11.9068 0.97686		-11.9057 -1.58642
-11.9006 -0.690898		-11.9006 -0.0540117		-11.9006 3.49339		-11.9006 0.122301		-11.9006 1.10916		-11.8995 2.15415		-11.9006 2.85544		-11.8995 -0.201674
-11.8944 1.08379		-11.8944 1.11809		-11.8944 4.02527		-11.8944 0.904895		-11.8944 -1.39177		-11.8933 3.69659		-11.8944 3.78713		-11.8933 -1.08401
-11.8882 1.11788		-11.8882 -0.0320425		-11.8882 1.43867		-11.8882 2.6617		-11.8882 -3.04061		-11.8871 3.8016		-11.8882 2.33468		-11.8871 -2.62161
-11.882 0.170533		-11.882 -1.88725		-11.882 1.57001		-11.882 2.81785		-11.882 -1.73411		-11.8809 4.24558		-11.882 5.00174		-11.8809 -4.6887
-11.8758 -1.52028		-11.8758 -3.09764		-11.8758 2.41281		-11.8758 2.33431		-11.8758 -1.96868		-11.8747 4.157		-11.8758 7.07935		-11.8747 -4.08051
-11.8696 -1.07306		-11.8696 -1.84172		-11.8696 2.03742		-11.8696 2.68046		-11.8696 -1.67408		-11.8685 3.56254		-11.8696 5.98379		-11.8685 -2.90623
-11.8634 1.81108		-11.8634 1.05056		-11.8634 0.540978		-11.8634 3.37607		-11.8634 -1.70783		-11.8623 0.635337		-11.8634 5.1552		-11.8623 -1.42458
-11.8572 1.79448		-11.8572 0.728544		-11.8572 -1.2248		-11.8572 4.16267		-11.8572 -0.129959		-11.8561 -0.542125		-11.8572 3.63417		-11.8561 0.864429
-11.851 -0.502758		-11.851 0.493047		-11.851 -1.57136		-11.851 4.30915		-11.851 0.905711		-11.8499 2.36514		-11.851 1.55311		-11.8499 1.16854
-11.8449 -2.08696		-11.8449 2.0548		-11.8449 -2.53322		-11.8449 0.70886		-11.8449 1.96092		-11.8437 2.59565		-11.8449 0.124539		-11.8437 0.533226
-11.8387 -2.32142		-11.8387 1.3614		-11.8387 -1.80385		-11.8387 -0.347546		-11.8387 1.16913		-11.8375 3.39559		-11.8387 1.05348		-11.8375 0.306597
-11.8325 -1.9742		-11.8325 1.54862		-11.8325 -0.90126		-11.8325 -0.552948		-11.8325 1.18077		-11.8313 3.33074		-11.8325 1.43859		-11.8313 -2.32971
-11.8263 -0.940036		-11.8263 2.68904		-11.8263 -1.5615		-11.8263 0.122802		-11.8263 3.74581		-11.8251 4.32604		-11.8263 2.55459		-11.8251 -3.2191
-11.8201 0.105671		-11.8201 3.46347		-11.8201 -2.7599		-11.8201 1.19919		-11.8201 4.5653		-11.8189 5.86386		-11.8201 4.22218		-11.8189 -2.43148
-11.8139 1.91986		-11.8139 4.26854		-11.8139 -1.41669		-11.8139 1.08955		-11.8139 4.93657		-11.8127 3.36214		-11.8139 4.73496		-11.8127 -2.58799
-11.8077 1.78107		-11.8077 3.25516		-11.8077 0.876081		-11.8077 1.02427		-11.8077 5.46717		-11.8065 2.577		-11.8077 4.64261		-11.8065 -2.94975
-11.8015 0.624619		-11.8015 1.76605		-11.8015 3.21647		-11.8015 0.502051		-11.8015 5.8976		-11.8003 2.23778		-11.8015 5.20593		-11.8003 -2.26946
-11.7953 0.201987		-11.7953 1.68664		-11.7953 5.53815		-11.7953 -0.649532		-11.7953 7.17486		-11.7941 2.14024		-11.7953 2.09678		-11.7941 -1.90663
-11.7891 -0.398471		-11.7891 0.811676		-11.7891 4.43666		-11.7891 -1.37815		-11.7891 6.23381		-11.7879 0.922246		-11.7891 0.888867		-11.7879 -2.04884
-11.7829 -0.0103734		-11.7829 0.579417		-11.7829 0.992429		-11.7829 -0.156926		-11.7829 6.6228		-11.7817 -0.964857		-11.7829 1.74039		-11.7817 0.120365
-11.7767 3.60364		-11.7767 2.32718		-11.7767 -1.59022		-11.7767 -1.19727		-11.7767 8.51064		-11.7755 -1.11609		-11.7767 3.51672		-11.7755 -0.950991
-11.7705 8.17758		-11.7705 0.808684		-11.7705 -0.898277		-11.7705 0.792558		-11.7705 6.70104		-11.7693 -0.558768		-11.7705 4.29487		-11.7693 -1.74251
-11.7643 10.1457		-11.7643 -2.29272		-11.7643 1.6751		-11.7643 3.36757		-11.7643 4.83328		-11.7631 -0.678894		-11.7643 2.6132		-11.7631 -3.0946
-11.7581 10.6193		-11.7581 -1.50821		-11.7581 3.56669		-11.7581 2.01436		-11.7581 6.84065		-11.7569 -0.692481		-11.7581 1.47154		-11.7569 -2.97238
-11.7519 12.7065		-11.7519 2.42427		-11.7519 4.69962		-11.7519 1.55049		-11.7519 10.1647		-11.7507 1.94703		-11.7519 3.11904		-11.7507 -0.960598
-11.7457 16.5407		-11.7457 2.57321		-11.7457 7.67294		-11.7457 2.26807		-11.7457 11.7395		-11.7445 4.23941		-11.7457 6.93344		-11.7445 0.475661
-11.7395 17.279		-11.7395 1.39674		-11.7395 9.90435		-11.7395 3.23196		-11.7395 12.6587		-11.7383 5.26875		-11.7395 9.84388		-11.7383 1.5455
-11.7333 19.0529		-11.7333 3.06577		-11.7333 11.2991		-11.7333 5.58012		-11.7333 16.3216		-11.7322 8.41585		-11.7333 12.148		-11.7322 3.10312
-11.7271 22.0424		-11.7271 4.18736		-11.7271 14.7468		-11.7271 6.71463		-11.7271 22.4968		-11.726 11.8788		-11.7271 16.8745		-11.726 6.49991
-11.721 25.1879		-11.721 6.52987		-11.721 20.6777		-11.721 7.6707		-11.721 30.3695		-11.7198 12.5389		-11.721 23.2302		-11.7198 9.22419
-11.7148 27.2455		-11.7148 10.5008		-11.7148 26.7475		-11.7148 11.2213		-11.7148 37.3233		-11.7136 10.1674		-11.7148 30.9059		-11.7136 9.98363
-11.7086 27.9161		-11.7086 12.0537		-11.7086 29.283		-11.7086 13.12		-11.7086 40.8746		-11.7074 8.80336		-11.7086 37.1783		-11.7074 9.25912
-11.7024 26.4828		-11.7024 10.6457		-11.7024 26.1121		-11.7024 12.443		-11.7024 34.7199		-11.7012 7.36196		-11.7024 34.5651		-11.7012 5.6283
-11.6962 22.4197		-11.6962 7.75981		-11.6962 19.7641		-11.6962 11.5504		-11.6962 26.7138		-11.695 4.33595		-11.6962 25.8435		-11.695 2.49496
-11.69 17.9102		-11.69 6.57598		-11.69 14.9689		-11.69 11.1529		-11.69 19.9117		-11.6888 1.62328		-11.69 20.1745		-11.6888 1.3932
-11.6838 15.2762		-11.6838 6.21801		-11.6838 10.1592		-11.6838 9.44054		-11.6838 12.6799		-11.6826 0.188646		-11.6838 17.3969		-11.6826 1.78576
-11.6776 13.3438		-11.6776 2.40101		-11.6776 8.65698		-11.6776 6.71893		-11.6776 8.32858		-11.6764 1.70098		-11.6776 14.632		-11.6764 1.75851
-11.6714 10.6598		-11.6714 -0.087432		-11.6714 9.79351		-11.6714 6.42026		-11.6714 5.86887		-11.6702 2.43823		-11.6714 13.9584		-11.6702 2.02274
-11.6652 10.0676		-11.6652 -1.20967		-11.6652 8.49399		-11.6652 7.48926		-11.6652 3.3712		-11.664 0.895996		-11.6652 10.4624		-11.664 2.5999
-11.659 10.5925		-11.659 -2.93076		-11.659 5.17495		-11.659 6.31458		-11.659 1.79783		-11.6578 2.56099		-11.659 5.26586		-11.6578 1.94561
-11.6528 11.9371		-11.6528 -1.0334		-11.6528 3.81733		-11.6528 6.42441		-11.6528 3.5358		-11.6516 2.97406		-11.6528 3.43483		-11.6516 2.90861
-11.6466 10.9122		-11.6466 0.809623		-11.6466 3.85934		-11.6466 8.48789		-11.6466 4.70796		-11.6454 2.81388		-11.6466 6.14567		-11.6454 3.2846
-11.6404 9.03014		-11.6404 -1.39801		-11.6404 3.02688		-11.6404 9.2432		-11.6404 5.755		-11.6392 4.77266		-11.6404 8.41814		-11.6392 4.08403
-11.6342 10.0561		-11.6342 -2.21531		-11.6342 3.60517		-11.6342 7.50763		-11.6342 6.942		-11.633 6.82368		-11.6342 9.40877		-11.633 5.72798
-11.628 12.3646		-11.628 0.248282		-11.628 4.43174		-11.628 5.67684		-11.628 11.9231		-11.6268 7.25659		-11.628 11.7795		-11.6268 6.55654
-11.6218 14.8798		-11.6218 2.2474		-11.6218 7.58994		-11.6218 4.42611		-11.6218 19.9611		-11.6206 8.74253		-11.6218 14.6474		-11.6206 5.77793
-11.6156 17.2738		-11.6156 3.00845		-11.6156 16.0798		-11.6156 6.72813		-11.6156 26.5816		-11.6144 10.9446		-11.6156 19.8136		-11.6144 7.84373
-11.6094 21.9827		-11.6094 4.34075		-11.6094 25.2873		-11.6094 10.1922		-11.6094 33.0524		-11.6082 9.999		-11.6094 27.8113		-11.6082 7.3501
-11.6032 25.5237		-11.6032 7.7263		-11.6032 29.2086		-11.6032 15.8965		-11.6032 39.0593		-11.602 8.67004		-11.6032 35.6232		-11.602 6.1139
-11.5971 25.3106		-11.5971 6.24431		-11.5971 27.4292		-11.5971 19.1603		-11.5971 36.82		-11.5958 5.06602		-11.5971 35.9496		-11.5958 4.0701
-11.5909 25.0819		-11.5909 4.21388		-11.5909 20.0124		-11.5909 18.2314		-11.5909 27.3986		-11.5896 3.45162		-11.5909 27.3925		-11.5896 2.66881
-11.5847 23.3099		-11.5847 3.59053		-11.5847 13.6984		-11.5847 15.1043		-11.5847 17.2409		-11.5834 4.63548		-11.5847 18.9043		-11.5834 2.67895
-11.5785 19.5764		-11.5785 2.79709		-11.5785 10.5919		-11.5785 11.5678		-11.5785 8.77723		-11.5772 5.75627		-11.5785 12.9846		-11.5772 0.735613
-11.5723 14.8518		-11.5723 -0.0156293		-11.5723 7.86006		-11.5723 8.50163		-11.5723 6.5294		-11.571 6.63821		-11.5723 6.28474		-11.571 1.17613
-11.5661 11.046		-11.5661 -0.843044		-11.5661 4.56473		-11.5661 5.87934		-11.5661 5.18168		-11.5648 5.1693		-11.5661 2.13766		-11.5648 1.53325
-11.5599 8.01129		-11.5599 0.127014		-11.5599 2.19202		-11.5599 4.50277		-11.5599 3.8714		-11.5586 1.66505		-11.5599 3.5012		-11.5586 0.245209
-11.5537 6.15062		-11.5537 1.36532		-11.5537 2.36218		-11.5537 3.7554		-11.5537 7.13309		-11.5524 1.17499		-11.5537 4.02587		-11.5524 3.29947
-11.5475 3.45604		-11.5475 1.67095		-11.5475 -0.0427778		-11.5475 2.34006		-11.5475 9.52622		-11.5462 3.90947		-11.5475 2.25154		-11.5462 3.65677
-11.5413 1.94652		-11.5413 0.0310685		-11.5413 -3.83761		-11.5413 0.115587		-11.5413 8.39435		-11.54 2.23022		-11.5413 0.662309		-11.54 3.04579
-11.5351 1.73755		-11.5351 -0.92686		-11.5351 -2.3442		-11.5351 1.07667		-11.5351 5.35225		-11.5338 -1.66345		-11.5351 -0.155925		-11.5338 4.64882
-11.5289 -0.347806		-11.5289 0.586244		-11.5289 -2.52749		-11.5289 1.67228		-11.5289 4.14912		-11.5276 -2.25558		-11.5289 -0.0767258		-11.5276 5.41766
-11.5227 -2.27626		-11.5227 1.94225		-11.5227 -2.53234		-11.5227 2.49055		-11.5227 3.11697		-11.5214 -1.02716		-11.5227 2.72486		-11.5214 2.66773
-11.5165 -1.49454		-11.5165 1.9102		-11.5165 -1.35616		-11.5165 2.32689		-11.5165 0.674778		-11.5152 0.768449		-11.5165 3.63078		-11.5152 0.806333
-11.5103 -2.28489		-11.5103 2.49218		-11.5103 0.762654		-11.5103 0.0963989		-11.5103 -1.84893		-11.509 2.12724		-11.5103 2.23355		-11.509 0.738733
-11.5041 -0.832788		-11.5041 3.03087		-11.5041 0.00731297		-11.5041 -1.65192		-11.5041 -3.51894		-11.5028 2.3404		-11.5041 -1.58398		-11.5028 0.709047
-11.4979 0.147104		-11.4979 -0.19419		-11.4979 1.26389		-11.4979 -1.00507		-11.4979 -4.88179		-11.4966 1.65229		-11.4979 -3.36092		-11.4966 0.955887
-11.4917 0.255304		-11.4917 -0.889852		-11.4917 2.0363		-11.4917 1.48732		-11.4917 -4.37587		-11.4904 1.39056		-11.4917 -3.91045		-11.4904 0.937566
-11.4855 -2.06397		-11.4855 -0.678769		-11.4855 3.84052		-11.4855 0.868688		-11.4855 -2.97393		-11.4842 1.28677		-11.4855 -3.92026		-11.4842 0.964449
-11.4793 -2.67622		-11.4793 0.389903		-11.4793 4.81216		-11.4793 -2.36838		-11.4793 -2.54858		-11.478 -0.389764		-11.4793 0.0683242		-11.478 0.444463
-11.4732 -0.730988		-11.4732 2.71678		-11.4732 4.58429		-11.4732 -5.076		-11.4732 -3.63651		-11.4718 -1.36585		-11.4732 -0.594446		-11.4718 1.18019
-11.467 -0.730009		-11.467 3.31682		-11.467 1.68724		-11.467 -4.91053		-11.467 -0.906017		-11.4657 -0.100049		-11.467 -2.77566		-11.4657 0.205922
-11.4608 -0.5634		-11.4608 3.77464		-11.4608 -1.17681		-11.4608 -4.14278		-11.4608 0.167596		-11.4595 -0.53464		-11.4608 -3.7026		-11.4595 -1.89157
-11.4546 0.879551		-11.4546 3.26145		-11.4546 1.24857		-11.4546 -3.64301		-11.4546 -1.13702		-11.4533 -2.13642		-11.4546 -3.76014		-11.4533 -2.28179
-11.4484 3.76383		-11.4484 3.57312		-11.4484 -0.112399		-11.4484 -2.74889		-11.4484 -1.67089		-11.4471 -0.742419		-11.4484 -1.66413		-11.4471 -2.1022
-11.4422 2.65313		-11.4422 3.34769		-11.4422 -2.34353		-11.4422 -0.921387		-11.4422 -2.42359		-11.4409 1.85507		-11.4422 -0.720692		-11.4409 -1.35972
-11.436 1.89202		-11.436 2.21164		-11.436 -3.9566		-11.436 1.00857		-11.436 -0.687376		-11.4347 2.33816		-11.436 0.362294		-11.4347 -0.209845
-11.4298 0.746912		-11.4298 1.99775		-11.4298 -3.97339		-11.4298 1.79011		-11.4298 0.850567		-11.4285 0.830422		-11.4298 -1.43858		-11.4285 1.94796
-11.4236 -1.80845		-11.4236 1.77079		-11.4236 -1.62289		-11.4236 2.54889		-11.4236 4.19068		-11.4223 0.302163		-11.4236 -3.0967		-11.4223 2.17807
-11.4174 -0.39664		-11.4174 0.328273		-11.4174 -1.15081		-11.4174 3.97927		-11.4174 3.54464		-11.4161 0.258878		-11.4174 -1.96592		-11.4161 2.58758
-11.4112 0.302601		-11.4112 -1.03997		-11.4112 -0.762521		-11.4112 4.34447		-11.4112 0.244334		-11.4099 -1.03399		-11.4112 -1.44365		-11.4099 0.583025
-11.405 -0.663475		-11.405 -2.74147		-11.405 -0.576195		-11.405 4.5912		-11.405 -1.54181		-11.4037 1.27791		-11.405 -2.18306		-11.4037 -3.15303
-11.3988 0.742298		-11.3988 -3.00475		-11.3988 0.0417329		-11.3988 2.99296		-11.3988 -1.43974		-11.3975 1.19417		-11.3988 -0.857327		-11.3975 -4.80894
-11.3926 2.81066		-11.3926 -1.11052		-11.3926 -0.0765193		-11.3926 1.60824		-11.3926 -0.481827		-11.3913 1.05537		-11.3926 -0.209656		-11.3913 -3.65513
-11.3864 4.23725		-11.3864 -0.646908		-11.3864 0.455373		-11.3864 1.23279		-11.3864 -0.736827		-11.3851 3.55799		-11.3864 -2.89078		-11.3851 -5.34331
-11.3802 2.01869		-11.3802 1.0751		-11.3802 0.973376		-11.3802 3.40502		-11.3802 0.784769		-11.3789 2.67009		-11.3802 -4.1245		-11.3789 -6.49435
-11.374 0.501096		-11.374 3.03583		-11.374 1.10795		-11.374 1.59275		-11.374 2.53917		-11.3727 2.61838		-11.374 -2.30028		-11.3727 -4.7259
-11.3678 0.868432		-11.3678 3.77933		-11.3678 0.31943		-11.3678 -1.56492		-11.3678 1.22151		-11.3665 2.48965		-11.3678 -0.0506587		-11.3665 -3.57443
-11.3616 2.54431		-11.3616 1.88445		-11.3616 -2.20955		-11.3616 -4.66394		-11.3616 0.680641		-11.3603 -0.155105		-11.3616 -2.54693		-11.3603 -1.79474
-11.3554 0.941126		-11.3554 -1.38939		-11.3554 -2.23678		-11.3554 -6.84443		-11.3554 0.666233		-11.3541 -1.03721		-11.3554 -4.75041		-11.3541 -0.410272
-11.3493 -0.243441		-11.3493 -2.96083		-11.3493 -1.24303		-11.3493 -4.45573		-11.3493 -0.0553568		-11.3479 0.0986606		-11.3493 -6.16956		-11.3479 1.7442
-11.3431 0.798431		-11.3431 -3.33874		-11.3431 -0.179265		-11.3431 -0.500255		-11.3431 -0.669045		-11.3417 0.40162		-11.3431 -4.53226		-11.3417 3.17581
-11.3369 -0.258278		-11.3369 -0.854638		-11.3369 2.1172		-11.3369 1.74633		-11.3369 -1.53486		-11.3355 -0.897528		-11.3369 -1.84219		-11.3355 2.50694
-11.3307 -1.30751		-11.3307 -1.03307		-11.3307 3.78766		-11.3307 4.22026		-11.3307 -1.13971		-11.3293 -0.431554		-11.3307 0.431584		-11.3293 0.453622
-11.3245 -1.1834		-11.3245 -0.636962		-11.3245 2.47476		-11.3245 4.66142		-11.3245 0.974236		-11.3231 1.29106		-11.3245 2.48078		-11.3231 -0.582013
-11.3183 0.18594		-11.3183 -2.97779		-11.3183 3.75571		-11.3183 4.30106		-11.3183 1.03903		-11.3169 1.47197		-11.3183 0.594711		-11.3169 -2.00234
-11.3121 2.9234		-11.3121 -1.92894		-11.3121 2.17909		-11.3121 5.21328		-11.3121 1.34816		-11.3107 4.42931		-11.3121 -0.559526		-11.3107 -2.17565
-11.3059 1.89669		-11.3059 -1.49222		-11.3059 -0.00202469		-11.3059 5.38267		-11.3059 3.49029		-11.3045 6.6076		-11.3059 0.535685		-11.3045 -3.35026
-11.2997 2.11441		-11.2997 -2.26841		-11.2997 -0.908242		-11.2997 3.84935		-11.2997 3.47437		-11.2983 5.7157		-11.2997 2.74825		-11.2983 -5.82418
-11.2935 2.97063		-11.2935 -2.42578		-11.2935 -2.88021		-11.2935 0.640431		-11.2935 2.1583		-11.2921 3.58243		-11.2935 2.02989		-11.2921 -4.62348
-11.2873 1.62977		-11.2873 0.622308		-11.2873 -3.10506		-11.2873 -0.221643		-11.2873 0.532155		-11.2859 1.39552		-11.2873 -0.78879		-11.2859 -2.47752
-11.2811 0.0752933		-11.2811 0.165024		-11.2811 -0.79977		-11.2811 1.79855		-11.2811 1.08012		-11.2797 -1.01373		-11.2811 0.478087		-11.2797 -2.45779
-11.2749 0.563124		-11.2749 -2.54975		-11.2749 -1.03708		-11.2749 2.32997		-11.2749 3.05527		-11.2735 -3.07556		-11.2749 -0.146775		-11.2735 -3.83139
-11.2687 -0.222559		-11.2687 -2.03948		-11.2687 -0.43352		-11.2687 2.46195		-11.2687 2.9103		-11.2673 -3.50037		-11.2687 -0.34172		-11.2673 -3.58723
-11.2625 1.15215		-11.2625 -0.155454		-11.2625 -1.4341		-11.2625 2.59512		-11.2625 0.739231		-11.2611 -1.92755		-11.2625 2.34717		-11.2611 -3.31297
-11.2563 3.11386		-11.2563 -0.33741		-11.2563 -2.47545		-11.2563 1.70151		-11.2563 -1.35414		-11.2549 0.280371		-11.2563 0.131264		-11.2549 -2.21521
-11.2501 3.82917		-11.2501 -2.98581		-11.2501 -0.721455		-11.2501 1.54723		-11.2501 -2.23019		-11.2487 -0.158163		-11.2501 -2.48798		-11.2487 -2.71859
-11.2439 4.30767		-11.2439 -4.57371		-11.2439 0.445967		-11.2439 3.05897		-11.2439 -0.433787		-11.2425 -0.733043		-11.2439 -4.34423		-11.2425 -4.25007
-11.2377 2.64653		-11.2377 -5.98928		-11.2377 -0.154301		-11.2377 2.82439		-11.2377 1.16678		-11.2363 -0.855238		-11.2377 -6.29101		-11.2363 -3.67792
-11.2315 1.92483		-11.2315 -7.20994		-11.2315 1.06675		-11.2315 1.6733		-11.2315 1.28265		-11.2301 0.225816		-11.2315 -5.21728		-11.2301 -4.20198
-11.2254 0.885265		-11.2254 -4.61024		-11.2254 1.54189		-11.2254 1.91562		-11.2254 2.0945		-11.2239 1.82764		-11.2254 -3.9782		-11.2239 -3.18496
-11.2192 0.00684365		-11.2192 -1.3947		-11.2192 1.27607		-11.2192 0.853311		-11.2192 1.38094		-11.2177 4.37204		-11.2192 -1.37895		-11.2177 -1.69818
-11.213 -0.111924		-11.213 -1.70747		-11.213 1.08885		-11.213 -2.02029		-11.213 1.30082		-11.2115 5.01531		-11.213 1.65807		-11.2115 -2.02139
-11.2068 1.55273		-11.2068 -1.48552		-11.2068 1.29739		-11.2068 -2.28741		-11.2068 1.77467		-11.2053 3.70264		-11.2068 3.27816		-11.2053 -2.40009
-11.2006 2.39128		-11.2006 -0.746843		-11.2006 3.10041		-11.2006 -3.4106		-11.2006 1.43403		-11.1992 2.31286		-11.2006 4.40391		-11.1992 -2.80313
-11.1944 0.346397		-11.1944 1.79828		-11.1944 2.64571		-11.1944 -4.99143		-11.1944 -0.719741		-11.193 3.30711		-11.1944 5.2262		-11.193 -1.69776
-11.1882 -1.34928		-11.1882 3.21265		-11.1882 3.61337		-11.1882 -4.33854		-11.1882 -2.01399		-11.1868 4.75322		-11.1882 3.33426		-11.1868 -2.55754
-11.182 -0.957464		-11.182 2.31999		-11.182 3.98194		-11.182 -0.786967		-11.182 0.660197		-11.1806 4.52855		-11.182 1.93037		-11.1806 -2.45362
-11.1758 -0.202239		-11.1758 0.65521		-11.1758 5.05029		-11.1758 1.90248		-11.1758 0.21164		-11.1744 4.24454		-11.1758 4.23128		-11.1744 1.19083
-11.1696 -0.0942288		-11.1696 -0.947703		-11.1696 4.92657		-11.1696 1.03362		-11.1696 -0.466283		-11.1682 3.5408		-11.1696 4.33692		-11.1682 3.68483
-11.1634 -0.0250599		-11.1634 -1.12259		-11.1634 4.42322		-11.1634 3.43433		-11.1634 -2.50323		-11.162 2.06625		-11.1634 4.01918		-11.162 3.19613
-11.1572 -0.553271		-11.1572 -2.10893		-11.1572 3.77		-11.1572 2.70041		-11.1572 -1.16982		-11.1558 0.0875827		-11.1572 1.82638		-11.1558 1.18417
-11.151 -0.783247		-11.151 -0.252103		-11.151 1.34332		-11.151 0.198368		-11.151 -0.246288		-11.1496 -0.860425		-11.151 1.0491		-11.1496 0.743704
-11.1448 -1.5794		-11.1448 0.568528		-11.1448 -0.527996		-11.1448 1.09362		-11.1448 -1.13569		-11.1434 -0.0748372		-11.1448 1.03629		-11.1434 -1.0851
-11.1386 -2.81481		-11.1386 -1.2932		-11.1386 -1.07519		-11.1386 1.58298		-11.1386 -1.19163		-11.1372 2.87638		-11.1386 -0.0265451		-11.1372 -1.92223
-11.1324 -0.706437		-11.1324 0.176405		-11.1324 -1.19331		-11.1324 -1.95312		-11.1324 -0.0511103		-11.131 2.70635		-11.1324 -1.90851		-11.131 0.123604
-11.1262 -0.192515		-11.1262 0.603483		-11.1262 -1.27544		-11.1262 -3.26757		-11.1262 3.20599		-11.1248 2.08458		-11.1262 0.361122		-11.1248 -0.118839
-11.12 0.361738		-11.12 0.231589		-11.12 -1.22067		-11.12 0.174488		-11.12 2.85183		-11.1186 2.76297		-11.12 1.36528		-11.1186 -0.579348
-11.1138 1.83721		-11.1138 -1.06939		-11.1138 0.606902		-11.1138 -0.443214		-11.1138 0.91265		-11.1124 3.24158		-11.1138 1.17599		-11.1124 -0.0812594
-11.1076 2.88747		-11.1076 -3.04317		-11.1076 0.978213		-11.1076 -3.20137		-11.1076 0.485658		-11.1062 2.09488		-11.1076 -0.383276		-11.1062 0.614757
-11.1015 2.67432		-11.1015 -2.88042		-11.1015 1.05469		-11.1015 -4.78		-11.1015 2.40569		-11.1 0.527847		-11.1015 0.143009		-11.1 1.85595
-11.0953 0.572713		-11.0953 0.531384		-11.0953 -1.12557		-11.0953 -2.60586		-11.0953 1.25706		-11.0938 0.726442		-11.0953 1.50834		-11.0938 2.67939
-11.0891 -1.3713		-11.0891 3.53215		-11.0891 -5.37886		-11.0891 -0.984541		-11.0891 -1.03055		-11.0876 1.42079		-11.0891 1.71613		-11.0876 2.1707
-11.0829 0.158883		-11.0829 2.53624		-11.0829 -5.38705		-11.0829 0.432272		-11.0829 -1.14343		-11.0814 0.489171		-11.0829 2.343		-11.0814 1.23681
-11.0767 0.514238		-11.0767 1.18064		-11.0767 -4.20179		-11.0767 1.73199		-11.0767 -1.59332		-11.0752 -0.0795912		-11.0767 1.98526		-11.0752 1.65864
-11.0705 0.406283		-11.0705 -1.10126		-11.0705 -4.82543		-11.0705 0.611221		-11.0705 0.0304419		-11.069 0.452292		-11.0705 2.40062		-11.069 0.422734
-11.0643 0.0322288		-11.0643 -1.39479		-11.0643 -3.63761		-11.0643 -0.899059		-11.0643 2.03341		-11.0628 0.972898		-11.0643 -0.846588		-11.0628 -0.378916
-11.0581 -0.0801214		-11.0581 0.0154645		-11.0581 -3.1078		-11.0581 -1.30011		-11.0581 2.70124		-11.0566 -1.1577		-11.0581 -2.78458		-11.0566 0.339846
-11.0519 -0.700657		-11.0519 2.59959		-11.0519 -2.72283		-11.0519 -3.1543		-11.0519 1.22432		-11.0504 -1.61079		-11.0519 -1.25575		-11.0504 1.28908
-11.0457 0.238899		-11.0457 2.70226		-11.0457 -1.63657		-11.0457 -2.32306		-11.0457 -0.464464		-11.0442 -1.15699		-11.0457 -1.4189		-11.0442 1.192
-11.0395 1.38866		-11.0395 1.63906		-11.0395 -3.10168		-11.0395 -0.366067		-11.0395 1.34749		-11.038 -1.63418		-11.0395 -2.63242		-11.038 0.287181
-11.0333 2.83336		-11.0333 0.161356		-11.0333 -5.4918		-11.0333 -1.90499		-11.0333 0.216434		-11.0318 -0.132567		-11.0333 -2.54728		-11.0318 -0.201742
-11.0271 1.41394		-11.0271 -1.67457		-11.0271 -4.47523		-11.0271 -1.02168		-11.0271 -1.25448		-11.0256 -0.431889		-11.0271 -0.43584		-11.0256 1.1141
-11.0209 -0.502386		-11.0209 -0.01187		-11.0209 -4.03743		-11.0209 2.7649		-11.0209 -1.00401		-11.0194 -0.430177		-11.0209 0.808353		-11.0194 2.15632
-11.0147 0.18578		-11.0147 2.28465		-11.0147 -1.57462		-11.0147 0.865642		-11.0147 -0.699112		-11.0132 0.210208		-11.0147 2.67231		-11.0132 1.94206
-11.0085 -1.46132		-11.0085 2.12611		-11.0085 0.689617		-11.0085 -0.0398667		-11.0085 -0.663154		-11.007 1.05972		-11.0085 4.31071		-11.007 1.89635
-11.0023 -2.69135		-11.0023 2.17596		-11.0023 0.58485		-11.0023 0.789319		-11.0023 -0.26747		-11.0008 0.081243		-11.0023 3.50169		-11.0008 1.69411
-10.9961 -0.565491		-10.9961 1.48065		-10.9961 1.84959		-10.9961 -0.248108		-10.9961 1.15048		-10.9946 1.34388		-10.9961 4.08684		-10.9946 0.761659
-10.9899 0.847654		-10.9899 0.544743		-10.9899 2.12182		-10.9899 -2.54147		-10.9899 0.854625		-10.9884 2.28997		-10.9899 5.92062		-10.9884 2.06516
-10.9837 4.04866		-10.9837 0.331836		-10.9837 0.991632		-10.9837 -4.2643		-10.9837 1.84193		-10.9822 1.68237		-10.9837 5.80153		-10.9822 3.77253
-10.9775 6.35187		-10.9775 0.803923		-10.9775 -1.70192		-10.9775 -4.06782		-10.9775 2.55678		-10.976 0.68664		-10.9775 2.83463		-10.976 1.33698
-10.9714 6.45313		-10.9714 1.83503		-10.9714 -1.97772		-10.9714 -0.719265		-10.9714 2.64229		-10.9698 -0.187334		-10.9714 1.35297		-10.9698 -0.42651
-10.9652 6.43874		-10.9652 2.69114		-10.9652 -0.22565		-10.9652 1.73883		-10.9652 3.5704		-10.9636 -0.350515		-10.9652 2.60693		-10.9636 1.90202
-10.959 5.87097		-10.959 4.10001		-10.959 -1.87322		-10.959 3.6797		-10.959 2.90807		-10.9574 0.528157		-10.959 4.49731		-10.9574 1.80562
-10.9528 3.24358		-10.9528 5.86077		-10.9528 -1.13149		-10.9528 4.50329		-10.9528 2.50577		-10.9512 1.35092		-10.9528 3.11954		-10.9512 1.95733
-10.9466 1.98576		-10.9466 6.6435		-10.9466 1.23307		-10.9466 4.80617		-10.9466 5.21346		-10.945 2.32833		-10.9466 1.64497		-10.945 2.05087
-10.9404 2.4112		-10.9404 6.62048		-10.9404 1.65491		-10.9404 5.16597		-10.9404 7.00001		-10.9389 4.69508		-10.9404 2.35586		-10.9389 1.76701
-10.9342 3.13518		-10.9342 5.18811		-10.9342 2.646		-10.9342 6.02746		-10.9342 6.11452		-10.9327 5.9716		-10.9342 3.44133		-10.9327 2.14883
-10.928 3.12714		-10.928 6.4925		-10.928 3.6556		-10.928 5.70326		-10.928 6.54279		-10.9265 5.18188		-10.928 4.61467		-10.9265 3.45336
-10.9218 3.68348		-10.9218 10.6514		-10.9218 3.71282		-10.9218 6.88068		-10.9218 6.70315		-10.9203 4.49341		-10.9218 5.49478		-10.9203 2.48998
-10.9156 5.8443		-10.9156 12.0636		-10.9156 1.70845		-10.9156 10.6542		-10.9156 6.55166		-10.9141 2.86022		-10.9156 6.43627		-10.9141 2.4641
-10.9094 8.26231		-10.9094 13.6604		-10.9094 -0.220244		-10.9094 11.8663		-10.9094 5.3424		-10.9079 1.5185		-10.9094 6.32881		-10.9079 3.50886
-10.9032 7.26841		-10.9032 21.4779		-10.9032 1.2925		-10.9032 13.9439		-10.9032 3.25712		-10.9017 2.8712		-10.9032 9.8947		-10.9017 4.01025
-10.897 10.1774		-10.897 29.9449		-10.897 4.12004		-10.897 16.2923		-10.897 3.08331		-10.8955 2.18254		-10.897 10.7255		-10.8955 2.90594
-10.8908 16.6252		-10.8908 36.7744		-10.8908 8.15365		-10.8908 20.5346		-10.8908 3.99702		-10.8893 0.929432		-10.8908 12.0453		-10.8893 0.593247
-10.8846 18.5261		-10.8846 39.0775		-10.8846 10.8599		-10.8846 24.3733		-10.8846 7.22187		-10.8831 2.80199		-10.8846 15.2852		-10.8831 1.37931
-10.8784 17.9145		-10.8784 33.0559		-10.8784 12.6066		-10.8784 21.346		-10.8784 8.36729		-10.8769 5.1661		-10.8784 17.759		-10.8769 4.02877
-10.8722 18.1859		-10.8722 29.0007		-10.8722 13.3424		-10.8722 18.7043		-10.8722 10.297		-10.8707 6.49207		-10.8722 21.9998		-10.8707 5.07059
-10.866 21.3864		-10.866 28.9717		-10.866 14.5897		-10.866 18.8715		-10.866 15.4872		-10.8645 9.42196		-10.866 31.6629		-10.8645 4.5474
-10.8598 26.7999		-10.8598 32.595		-10.8598 18.0103		-10.8598 20.2232		-10.8598 17.4755		-10.8583 10.4437		-10.8598 44.8847		-10.8583 4.49063
-10.8536 32.9848		-10.8536 39.7091		-10.8536 20.5338		-10.8536 26.4912		-10.8536 23.2751		-10.8521 8.10678		-10.8536 66.0255		-10.8521 8.05645
-10.8475 41.8795		-10.8475 50.3973		-10.8475 25.0496		-10.8475 37.7035		-10.8475 35.1503		-10.8459 8.17357		-10.8475 101.53		-10.8459 10.142
-10.8413 52.9612		-10.8413 69.3002		-10.8413 40.2247		-10.8413 56.3585		-10.8413 49.9169		-10.8397 10.8554		-10.8413 143.86		-10.8397 12.1505
-10.8351 73.3134		-10.8351 90.1965		-10.8351 65.8783		-10.8351 85.8409		-10.8351 76.5063		-10.8335 11.4837		-10.8351 147.892		-10.8335 12.9062
-10.8289 100.421		-10.8289 93.6565		-10.8289 104.207		-10.8289 110.099		-10.8289 123.243		-10.8273 11.3858		-10.8289 104.142		-10.8273 11.9742
-10.8227 116.029		-10.8227 76.4001		-10.8227 124.337		-10.8227 96.06		-10.8227 164.205		-10.8211 16.5099		-10.8227 66.9837		-10.8211 12.9219
-10.8165 108.039		-10.8165 58.1982		-10.8165 95.9572		-10.8165 65.5937		-10.8165 145.911		-10.8149 24.6017		-10.8165 45.2659		-10.8149 17.5189
-10.8103 86.1537		-10.8103 46.7243		-10.8103 61.5333		-10.8103 44.7246		-10.8103 96.0646		-10.8087 36.3768		-10.8103 31.3509		-10.8087 25.8932
-10.8041 62.3685		-10.8041 45.3303		-10.8041 40.6629		-10.8041 35.3461		-10.8041 62.1053		-10.8025 51.7298		-10.8041 22.9048		-10.8025 36.2835
-10.7979 43.78		-10.7979 48.2713		-10.7979 28.5713		-10.7979 35.7785		-10.7979 43.2989		-10.7963 65.976		-10.7979 20.3365		-10.7963 48.8077
-10.7917 34.3321		-10.7917 53.0355		-10.7917 20.5892		-10.7917 40.2542		-10.7917 31.9577		-10.7901 64.7478		-10.7917 20.2184		-10.7901 59.6885
-10.7855 32.9122		-10.7855 48.4384		-10.7855 16.8556		-10.7855 40.9978		-10.7855 25.1281		-10.7839 46.7297		-10.7855 21.3746		-10.7839 61.2587
-10.7793 32.3163		-10.7793 38.0084		-10.7793 17.8354		-10.7793 32.5707		-10.7793 23.7753		-10.7777 33.2401		-10.7793 23.7556		-10.7777 48.1792
-10.7731 30.5906		-10.7731 31.8129		-10.7731 17.7134		-10.7731 25.6481		-10.7731 23.5485		-10.7715 25.771		-10.7731 27.8677		-10.7715 33.6245
-10.7669 33.5374		-10.7669 28.0933		-10.7669 20.0944		-10.7669 25.874		-10.7669 25.6307		-10.7653 21.964		-10.7669 36.328		-10.7653 22.993
-10.7607 38.6016		-10.7607 31.7134		-10.7607 23.0435		-10.7607 28.2553		-10.7607 29.3563		-10.7591 17.7018		-10.7607 54.2388		-10.7591 17.1596
-10.7545 44.6463		-10.7545 39.9864		-10.7545 27.3918		-10.7545 33.3636		-10.7545 37.1079		-10.7529 12.0408		-10.7545 82.1665		-10.7529 16.6258
-10.7483 52.4665		-10.7483 52.8721		-10.7483 35.1069		-10.7483 45.3165		-10.7483 46.5492		-10.7467 10.1768		-10.7483 124.094		-10.7467 16.6138
-10.7421 68.0037		-10.7421 74.0093		-10.7421 51.0635		-10.7421 68.1801		-10.7421 66.847		-10.7405 9.51195		-10.7421 154.591		-10.7405 15.8447
-10.7359 91.8083		-10.7359 91.715		-10.7359 83.6861		-10.7359 98.0032		-10.7359 101.035		-10.7343 8.16496		-10.7359 126.576		-10.7343 15.7466
-10.7297 109.891		-10.7297 86.2949		-10.7297 117.23		-10.7297 101.293		-10.7297 145.57		-10.7281 12.3029		-10.7297 76.0822		-10.7281 15.2859
-10.7236 109.387		-10.7236 62.692		-10.7236 111.837		-10.7236 72.344		-10.7236 159.4		-10.7219 17.5661		-10.7236 42.8798		-10.7219 16.8937
-10.7174 89.0957		-10.7174 43.1036		-10.7174 77.4039		-10.7174 46.1793		-10.7174 116.536		-10.7157 25.2544		-10.7174 26.1379		-10.7157 21.9934
-10.7112 63.8635		-10.7112 29.4477		-10.7112 48.9421		-10.7112 30.0075		-10.7112 71.7234		-10.7095 40.1573		-10.7112 17.9648		-10.7095 31.9106
-10.705 46.4733		-10.705 20.4798		-10.705 30.8332		-10.705 18.5163		-10.705 47.0583		-10.7033 56.1201		-10.705 14.0972		-10.7033 45.5082
-10.6988 30.7775		-10.6988 15.129		-10.6988 22.0225		-10.6988 11.5823		-10.6988 34.7552		-10.6971 63.9055		-10.6988 12.0186		-10.6971 57.4693
-10.6926 21.9781		-10.6926 10.1953		-10.6926 16.2904		-10.6926 8.26166		-10.6926 27.4202		-10.6909 52.0551		-10.6926 6.85847		-10.6909 62.1199
-10.6864 19.3575		-10.6864 9.04178		-10.6864 10.0774		-10.6864 4.13446		-10.6864 19.7166		-10.6847 33.195		-10.6864 5.09383		-10.6847 51.8838
-10.6802 14.6667		-10.6802 6.77825		-10.6802 7.17063		-10.6802 2.873		-10.6802 12.9926		-10.6785 19.3872		-10.6802 6.1246		-10.6785 36.253
-10.674 13.3466		-10.674 6.15071		-10.674 7.7273		-10.674 3.08377		-10.674 7.81969		-10.6724 11.8793		-10.674 4.84198		-10.6724 22.2919
-10.6678 11.9602		-10.6678 6.81282		-10.6678 5.36466		-10.6678 4.30064		-10.6678 3.29836		-10.6662 8.15431		-10.6678 1.57915		-10.6662 13.7842
-10.6616 10.6247		-10.6616 5.2882		-10.6616 3.78061		-10.6616 4.83875		-10.6616 3.01297		-10.66 3.68775		-10.6616 1.59181		-10.66 9.64304
-10.6554 10.4154		-10.6554 1.5308		-10.6554 1.7409		-10.6554 3.42164		-10.6554 4.0186		-10.6538 4.15032		-10.6554 3.06797		-10.6538 7.56787
-10.6492 9.29292		-10.6492 -1.67314		-10.6492 1.92778		-10.6492 1.40674		-10.6492 1.7592		-10.6476 3.14814		-10.6492 5.48308		-10.6476 6.09324
-10.643 8.70923		-10.643 -0.581401		-10.643 0.687738		-10.643 -0.711695		-10.643 0.41006		-10.6414 1.16574		-10.643 4.54433		-10.6414 4.47813
-10.6368 7.47663		-10.6368 -0.486517		-10.6368 0.586435		-10.6368 -1.40599		-10.6368 0.48469		-10.6352 -0.350004		-10.6368 3.50468		-10.6352 3.23483
-10.6306 5.81865		-10.6306 -0.330233		-10.6306 -0.525473		-10.6306 -0.0989005		-10.6306 0.433393		-10.629 1.62865		-10.6306 3.10031		-10.629 3.06868
-10.6244 5.30751		-10.6244 -1.11802		-10.6244 0.147277		-10.6244 1.51959		-10.6244 0.145706		-10.6228 4.44279		-10.6244 3.35719		-10.6228 3.63757
-10.6182 4.87723		-10.6182 0.268953		-10.6182 4.7423		-10.6182 1.76046		-10.6182 -0.544534		-10.6166 2.85888		-10.6182 3.9911		-10.6166 2.23977
-10.612 6.69702		-10.612 2.68563		-10.612 6.62581		-10.612 2.15388		-10.612 -0.567405		-10.6104 3.07623		-10.612 4.27109		-10.6104 3.18545
-10.6058 4.87246		-10.6058 0.658065		-10.6058 4.21913		-10.6058 1.33393		-10.6058 -0.611811		-10.6042 0.79633		-10.6058 4.16135		-10.6042 3.76676
-10.5997 1.92495		-10.5997 -2.50548		-10.5997 2.80543		-10.5997 -0.599433		-10.5997 0.473524		-10.598 -1.43141		-10.5997 3.12714		-10.598 3.87831
-10.5935 0.949426		-10.5935 -4.39817		-10.5935 3.42202		-10.5935 -1.9316		-10.5935 2.69499		-10.5918 -1.97299		-10.5935 2.7465		-10.5918 4.19838
-10.5873 0.332727		-10.5873 -4.00353		-10.5873 3.61295		-10.5873 0.656376		-10.5873 2.67783		-10.5856 -2.92484		-10.5873 2.55163		-10.5856 3.25547
-10.5811 0.657601		-10.5811 -2.71304		-10.5811 3.98484		-10.5811 2.71365		-10.5811 3.03724		-10.5794 -1.20977		-10.5811 5.64201		-10.5794 0.295094
-10.5749 -0.303813		-10.5749 -1.59598		-10.5749 3.86275		-10.5749 2.43153		-10.5749 2.76867		-10.5732 2.01207		-10.5749 8.48538		-10.5732 2.00961
-10.5687 0.675832		-10.5687 -0.201985		-10.5687 3.4597		-10.5687 0.0746102		-10.5687 3.0129		-10.567 3.26581		-10.5687 8.25811		-10.567 2.75772
-10.5625 1.92053		-10.5625 1.26223		-10.5625 4.77082		-10.5625 0.370415		-10.5625 2.31476		-10.5608 1.37303		-10.5625 7.68208		-10.5608 1.71064
-10.5563 2.93404		-10.5563 0.590369		-10.5563 4.79108		-10.5563 0.538405		-10.5563 -0.549467		-10.5546 -0.544383		-10.5563 4.06679		-10.5546 2.39294
-10.5501 2.73214		-10.5501 0.726172		-10.5501 1.80395		-10.5501 -1.12583		-10.5501 -2.01845		-10.5484 0.530014		-10.5501 -0.336183		-10.5484 2.33963
-10.5439 2.58546		-10.5439 2.30674		-10.5439 -0.0174306		-10.5439 -1.5326		-10.5439 -4.20659		-10.5422 0.300494		-10.5439 -1.04262		-10.5422 1.345
-10.5377 2.67621		-10.5377 2.7307		-10.5377 0.395132		-10.5377 -0.656184		-10.5377 -3.82395		-10.536 0.388178		-10.5377 0.304907		-10.536 -0.535438
-10.5315 0.530587		-10.5315 3.4528		-10.5315 0.87353		-10.5315 -0.826828		-10.5315 -2.34918		-10.5298 0.633897		-10.5315 -0.977944		-10.5298 -0.582197
-10.5253 -1.00794		-10.5253 -0.200886		-10.5253 0.659655		-10.5253 -1.73537		-10.5253 -0.681015		-10.5236 0.121171		-10.5253 -2.91925		-10.5236 1.31668
-10.5191 -2.01231		-10.5191 -1.99301		-10.5191 1.49102		-10.5191 -3.27417		-10.5191 -0.209965		-10.5174 -1.79845		-10.5191 -2.20107		-10.5174 2.2776
-10.5129 -1.15181		-10.5129 -1.47902		-10.5129 2.02258		-10.5129 -2.62677		-10.5129 1.22589		-10.5112 0.132167		-10.5129 -3.019		-10.5112 1.94511
-10.5067 -0.747338		-10.5067 -1.65941		-10.5067 2.02029		-10.5067 -0.597938		-10.5067 2.02728		-10.505 0.187751		-10.5067 -2.75893		-10.505 0.787627
-10.5005 -2.52656		-10.5005 -3.22242		-10.5005 1.2692		-10.5005 -0.608237		-10.5005 0.0177276		-10.4988 -0.907202		-10.5005 -0.0950034		-10.4988 0.788479
-10.4943 -2.1405		-10.4943 -2.965		-10.4943 1.00819		-10.4943 -0.646172		-10.4943 0.299402		-10.4926 0.48924		-10.4943 0.736378		-10.4926 0.777704
-10.4881 0.250312		-10.4881 -2.25294		-10.4881 1.90504		-10.4881 -0.598826		-10.4881 -0.716473		-10.4864 0.833849		-10.4881 0.923434		-10.4864 -1.45458
-10.4819 2.12626		-10.4819 0.266803		-10.4819 1.18963		-10.4819 0.101204		-10.4819 -1.01426		-10.4802 0.759018		-10.4819 0.0609219		-10.4802 -0.658371
-10.4758 1.45219		-10.4758 2.26351		-10.4758 1.13844		-10.4758 -1.16548		-10.4758 -1.93595		-10.474 1.54787		-10.4758 -0.848808		-10.474 0.157432
-10.4696 -2.12726		-10.4696 2.77618		-10.4696 2.11815		-10.4696 -0.924964		-10.4696 0.479358		-10.4678 2.59448		-10.4696 1.57375		-10.4678 -0.225948
-10.4634 -0.766324		-10.4634 2.82275		-10.4634 5.56415		-10.4634 -0.369585		-10.4634 2.01988		-10.4616 1.84717		-10.4634 4.7826		-10.4616 -2.6643
-10.4572 1.31189		-10.4572 2.64293		-10.4572 4.99237		-10.4572 -0.0426798		-10.4572 -0.355155		-10.4554 -0.485341		-10.4572 5.48537		-10.4554 -3.31809
-10.451 1.23256		-10.451 3.75279		-10.451 0.934294		-10.451 0.6059		-10.451 0.116821		-10.4492 -1.49178		-10.451 2.17817		-10.4492 -2.2996
-10.4448 -0.171492		-10.4448 4.684		-10.4448 2.47853		-10.4448 -0.350009		-10.4448 0.302933		-10.443 1.1798		-10.4448 -1.1689		-10.443 -0.973069
-10.4386 0.907455		-10.4386 4.59487		-10.4386 4.20965		-10.4386 -1.1786		-10.4386 -0.578022		-10.4368 2.40115		-10.4386 -1.57728		-10.4368 0.0881481
-10.4324 2.32024		-10.4324 4.48171		-10.4324 3.6285		-10.4324 -0.120488		-10.4324 0.022806		-10.4306 1.471		-10.4324 2.76666		-10.4306 -0.547886
-10.4262 -0.642389		-10.4262 5.06027		-10.4262 3.49169		-10.4262 -1.42673		-10.4262 -0.533889		-10.4244 -0.445278		-10.4262 3.87363		-10.4244 -1.1475
-10.42 -4.16516		-10.42 4.32695		-10.42 3.06766		-10.42 -0.70984		-10.42 0.446071		-10.4182 -4.38009		-10.42 2.41411		-10.4182 -0.134869
-10.4138 -4.86688		-10.4138 3.97263		-10.4138 2.88735		-10.4138 -0.964605		-10.4138 1.95602		-10.4121 -4.62626		-10.4138 1.32816		-10.4121 -1.43542
-10.4076 -4.67197		-10.4076 1.57622		-10.4076 2.2383		-10.4076 0.916671		-10.4076 0.810277		-10.4059 -1.96209		-10.4076 -2.34421		-10.4059 -3.45839
-10.4014 -0.913329		-10.4014 0.352238		-10.4014 -0.720048		-10.4014 1.78207		-10.4014 -2.40281		-10.3997 0.254514		-10.4014 -3.05453		-10.3997 -0.977418
-10.3952 1.0083		-10.3952 -0.565839		-10.3952 -3.0675		-10.3952 2.26448		-10.3952 -2.29442		-10.3935 1.98001		-10.3952 -3.71117		-10.3935 2.26915
-10.389 -0.360221		-10.389 -0.286157		-10.389 -2.95512		-10.389 3.15486		-10.389 -1.31162		-10.3873 1.85634		-10.389 -4.50973		-10.3873 2.2538
-10.3828 -1.59175		-10.3828 0.0914962		-10.3828 -0.859513		-10.3828 4.52324		-10.3828 0.959016		-10.3811 2.15338		-10.3828 -4.7031		-10.3811 1.94785
-10.3766 1.78168		-10.3766 -0.904666		-10.3766 1.93811		-10.3766 2.88198		-10.3766 2.56612		-10.3749 2.26274		-10.3766 -1.99965		-10.3749 2.38244
-10.3704 3.60166		-10.3704 0.433182		-10.3704 2.05332		-10.3704 4.00793		-10.3704 1.4107		-10.3687 -0.638482		-10.3704 0.395379		-10.3687 -0.95164
-10.3642 2.93469		-10.3642 1.09873		-10.3642 0.275701		-10.3642 6.05842		-10.3642 2.0965		-10.3625 -1.24383		-10.3642 0.0691022		-10.3625 -2.14587
-10.358 3.22922		-10.358 0.619799		-10.358 -0.724397		-10.358 5.70205		-10.358 1.76635		-10.3563 -1.5132		-10.358 -0.304852		-10.3563 -1.47872
-10.3519 3.83526		-10.3519 0.130115		-10.3519 -1.17326		-10.3519 2.10921		-10.3519 0.304536		-10.3501 -2.65942		-10.3519 -1.48128		-10.3501 0.509282
-10.3457 1.42014		-10.3457 1.91235		-10.3457 1.73474		-10.3457 0.687669		-10.3457 0.46414		-10.3439 -2.37842		-10.3457 -3.33581		-10.3439 3.0922
-10.3395 1.59206		-10.3395 1.33215		-10.3395 2.08097		-10.3395 1.20407		-10.3395 2.64552		-10.3377 1.18369		-10.3395 -4.73858		-10.3377 2.57191
-10.3333 1.90576		-10.3333 1.13105		-10.3333 2.76001		-10.3333 1.95814		-10.3333 2.3114		-10.3315 1.90011		-10.3333 -5.81749		-10.3315 -0.257374
-10.3271 -0.103007		-10.3271 4.12477		-10.3271 5.22161		-10.3271 1.8191		-10.3271 2.73223		-10.3253 2.69371		-10.3271 -3.34719		-10.3253 0.12236
-10.3209 -0.0733066		-10.3209 5.04039		-10.3209 3.89987		-10.3209 0.558895		-10.3209 1.57962		-10.3191 3.0143		-10.3209 -1.42049		-10.3191 0.859817
-10.3147 0.167996		-10.3147 4.49129		-10.3147 1.61546		-10.3147 -0.315283		-10.3147 0.592727		-10.3129 4.59268		-10.3147 1.08903		-10.3129 -0.456372
-10.3085 1.17698		-10.3085 2.56367		-10.3085 -0.195923		-10.3085 0.93033		-10.3085 1.87454		-10.3067 3.18619		-10.3085 3.69427		-10.3067 0.14792
-10.3023 4.58716		-10.3023 0.555559		-10.3023 -0.441912		-10.3023 -0.51984		-10.3023 3.0318		-10.3005 0.79311		-10.3023 2.05122		-10.3005 0.411261
-10.2961 6.49999		-10.2961 0.301607		-10.2961 0.141008		-10.2961 0.325722		-10.2961 5.10504		-10.2943 1.04162		-10.2961 -0.733752		-10.2943 -1.75866
-10.2899 5.27621		-10.2899 -0.416086		-10.2899 1.40399		-10.2899 3.17744		-10.2899 4.95681		-10.2881 -0.870503		-10.2899 0.285095		-10.2881 -1.75795
-10.2837 2.531		-10.2837 -0.830433		-10.2837 2.21964		-10.2837 2.68686		-10.2837 6.9051		-10.2819 -2.87982		-10.2837 2.39816		-10.2819 -0.484232
-10.2775 0.481739		-10.2775 -0.888854		-10.2775 6.04974		-10.2775 1.54718		-10.2775 8.98046		-10.2757 -2.15124		-10.2775 2.96623		-10.2757 -0.717857
-10.2713 1.93013		-10.2713 3.22739		-10.2713 8.56908		-10.2713 2.67524		-10.2713 9.41969		-10.2695 -0.329582		-10.2713 7.74029		-10.2695 -0.314874
-10.2651 4.57573		-10.2651 5.88287		-10.2651 10.4591		-10.2651 4.34634		-10.2651 10.8553		-10.2633 1.48715		-10.2651 10.5214		-10.2633 1.02579
-10.2589 3.77038		-10.2589 6.62712		-10.2589 9.96224		-10.2589 4.57008		-10.2589 7.66451		-10.2571 1.42677		-10.2589 8.15091		-10.2571 1.49994
-10.2527 0.466031		-10.2527 8.39319		-10.2527 4.07045		-10.2527 1.98173		-10.2527 2.34453		-10.2509 0.837227		-10.2527 5.6188		-10.2509 1.14011
-10.2465 -0.792629		-10.2465 7.23269		-10.2465 0.409973		-10.2465 0.363206		-10.2465 1.10284		-10.2447 -0.54003		-10.2465 3.98523		-10.2447 -2.6487
-10.2403 -0.376487		-10.2403 2.92592		-10.2403 1.61557		-10.2403 -0.561685		-10.2403 2.74037		-10.2385 0.811458		-10.2403 4.70581		-10.2385 -4.59681
-10.2341 0.193887		-10.2341 -0.0863703		-10.2341 2.15132		-10.2341 0.777385		-10.2341 3.25089		-10.2323 1.72827		-10.2341 4.05443		-10.2323 -6.21136
-10.228 -0.270442		-10.228 -0.903298		-10.228 0.479656		-10.228 1.73		-10.228 2.0557		-10.2261 1.3832		-10.228 1.96139		-10.2261 -5.68782
-10.2218 0.437442		-10.2218 -2.61643		-10.2218 0.337624		-10.2218 0.43574		-10.2218 1.94513		-10.2199 -0.0276173		-10.2218 0.25983		-10.2199 -4.27018
-10.2156 3.2845		-10.2156 -2.803		-10.2156 -0.247852		-10.2156 -1.2462		-10.2156 0.81656		-10.2137 -1.55613		-10.2156 -0.996285		-10.2137 -4.25898
-10.2094 5.4156		-10.2094 0.132214		-10.2094 -0.343358		-10.2094 -2.56378		-10.2094 -0.824733		-10.2075 -1.64496		-10.2094 -1.6324		-10.2075 -2.96236
-10.2032 5.72552		-10.2032 1.9395		-10.2032 -1.27431		-10.2032 -4.77508		-10.2032 -0.749051		-10.2013 0.0765828		-10.2032 -0.846211		-10.2013 -1.0498
-10.197 4.17556		-10.197 2.34055		-10.197 -0.339214		-10.197 -2.03826		-10.197 -0.539026		-10.1951 1.7278		-10.197 -1.91817		-10.1951 0.428115
-10.1908 2.18837		-10.1908 -0.277045		-10.1908 2.18914		-10.1908 -1.32662		-10.1908 0.806221		-10.1889 4.74391		-10.1908 -2.23986		-10.1889 2.61767
-10.1846 1.94657		-10.1846 -0.724547		-10.1846 1.0725		-10.1846 -1.31455		-10.1846 2.20963		-10.1827 5.63752		-10.1846 -0.369699		-10.1827 3.89715
-10.1784 2.09963		-10.1784 1.10188		-10.1784 -0.609102		-10.1784 -0.348775		-10.1784 2.13508		-10.1765 5.70505		-10.1784 1.96633		-10.1765 1.2213
-10.1722 1.75022		-10.1722 1.08564		-10.1722 1.749		-10.1722 3.75241		-10.1722 2.41409		-10.1703 3.83782		-10.1722 4.20565		-10.1703 0.12423
-10.166 3.10908		-10.166 1.42194		-10.166 4.09147		-10.166 6.00153		-10.166 5.37795		-10.1641 2.81657		-10.166 6.63133		-10.1641 0.711862
-10.1598 2.99769		-10.1598 3.24022		-10.1598 3.86944		-10.1598 6.88721		-10.1598 8.00614		-10.1579 1.12667		-10.1598 10.5326		-10.1579 0.273809
-10.1536 1.54838		-10.1536 3.94993		-10.1536 4.71705		-10.1536 6.87118		-10.1536 7.65504		-10.1517 1.19535		-10.1536 11.167		-10.1517 -0.348134
-10.1474 0.81573		-10.1474 3.4621		-10.1474 3.88304		-10.1474 7.35801		-10.1474 2.90205		-10.1456 4.44733		-10.1474 7.68928		-10.1456 -0.174048
-10.1412 2.8332		-10.1412 4.11807		-10.1412 1.94667		-10.1412 7.53808		-10.1412 -2.46455		-10.1394 2.92928		-10.1412 3.38819		-10.1394 -0.57569
-10.135 4.34249		-10.135 5.25473		-10.135 -2.1011		-10.135 6.09003		-10.135 -3.43862		-10.1332 0.944212		-10.135 0.036557		-10.1332 1.55323
-10.1288 5.42749		-10.1288 6.34179		-10.1288 -3.0179		-10.1288 5.04554		-10.1288 -2.93566		-10.127 -0.443977		-10.1288 0.0138723		-10.127 1.31192
-10.1226 4.62514		-10.1226 6.52737		-10.1226 -1.98371		-10.1226 4.66996		-10.1226 -1.25474		-10.1208 0.38507		-10.1226 -0.728654		-10.1208 -0.903433
-10.1164 1.02844		-10.1164 6.24522		-10.1164 -2.04649		-10.1164 1.87889		-10.1164 -0.761805		-10.1146 1.86332		-10.1164 2.16973		-10.1146 -1.41686
-10.1102 1.15178		-10.1102 2.21052		-10.1102 1.02346		-10.1102 -0.247469		-10.1102 0.358428		-10.1084 1.87815		-10.1102 0.77733		-10.1084 -0.875286
-10.1041 2.34298		-10.1041 0.452083		-10.1041 1.9477		-10.1041 -1.63065		-10.1041 0.994658		-10.1022 -1.36105		-10.1041 -2.21313		-10.1022 -0.287249
-10.0979 2.59659		-10.0979 1.91053		-10.0979 1.43073		-10.0979 -0.767324		-10.0979 0.845915		-10.096 -3.85073		-10.0979 0.61162		-10.096 2.65036
-10.0917 0.805751		-10.0917 2.26026		-10.0917 2.52503		-10.0917 1.04225		-10.0917 -0.495032		-10.0898 -2.4437		-10.0917 1.6576		-10.0898 1.40879
-10.0855 1.43558		-10.0855 2.85372		-10.0855 4.9781		-10.0855 1.15952		-10.0855 -1.31815		-10.0836 -0.943581		-10.0855 -0.879859		-10.0836 -0.515627
-10.0793 0.945697		-10.0793 1.49806		-10.0793 4.62039		-10.0793 -0.0866226		-10.0793 -2.41947		-10.0774 -1.32061		-10.0793 0.572038		-10.0774 1.32552
-10.0731 0.163972		-10.0731 -0.725776		-10.0731 2.54507		-10.0731 1.71433		-10.0731 -1.67642		-10.0712 -0.580034		-10.0731 1.08425		-10.0712 0.720163
-10.0669 -0.985468		-10.0669 -3.09393		-10.0669 1.63234		-10.0669 3.34534		-10.0669 -0.552841		-10.065 -1.51299		-10.0669 -0.928528		-10.065 0.0879054
-10.0607 -0.696053		-10.0607 -3.49244		-10.0607 1.31903		-10.0607 3.44769		-10.0607 -0.293291		-10.0588 -2.07652		-10.0607 -1.91047		-10.0588 1.07022
-10.0545 0.418289		-10.0545 -1.73289		-10.0545 1.02946		-10.0545 1.81019		-10.0545 -0.264124		-10.0526 -2.72471		-10.0545 -2.40961		-10.0526 3.14286
-10.0483 1.29685		-10.0483 -2.78513		-10.0483 0.0827456		-10.0483 -1.55993		-10.0483 -0.88473		-10.0464 -0.650238		-10.0483 -2.08206		-10.0464 2.43094
-10.0421 -0.422085		-10.0421 -4.37539		-10.0421 0.572168		-10.0421 -1.29608		-10.0421 -0.475973		-10.0402 1.44674		-10.0421 -1.3511		-10.0402 1.62068
-10.0359 -0.664029		-10.0359 -2.79822		-10.0359 1.45076		-10.0359 2.04961		-10.0359 -1.10897		-10.034 2.47832		-10.0359 -3.91578		-10.034 2.39944
-10.0297 -1.15292		-10.0297 0.777065		-10.0297 1.41426		-10.0297 2.90769		-10.0297 -2.19487		-10.0278 1.66879		-10.0297 -3.12504		-10.0278 3.81088
-10.0235 -1.8146		-10.0235 2.525		-10.0235 1.82019		-10.0235 3.05057		-10.0235 -0.928069		-10.0216 0.294972		-10.0235 -0.121564		-10.0216 2.37138
-10.0173 -3.30102		-10.0173 1.0063		-10.0173 1.45563		-10.0173 0.527279		-10.0173 -0.954464		-10.0154 0.237309		-10.0173 -1.36978		-10.0154 0.202895
-10.0111 -4.1141		-10.0111 -0.851085		-10.0111 -0.43021		-10.0111 -0.977563		-10.0111 -3.32249		-10.0092 -0.434456		-10.0111 -3.79658		-10.0092 -0.951046
-10.0049 -3.41365		-10.0049 0.812922		-10.0049 -0.275616		-10.0049 -0.273853		-10.0049 -1.34383		-10.003 -0.550237		-10.0049 -3.34121		-10.003 0.102957
-9.99874 -2.22427		-9.99874 3.0206		-9.99874 -0.293051		-9.99874 0.0952929		-9.99874 0.483435		-9.99681 0.759751		-9.99874 -1.18264		-9.99681 -0.760607
-9.99254 -2.72657		-9.99254 3.48847		-9.99254 -0.209204		-9.99254 -1.702		-9.99254 2.04902		-9.99061 -0.108028		-9.99254 1.17129		-9.99061 -1.45003
-9.98635 -2.1691		-9.98635 3.73003		-9.98635 -0.106694		-9.98635 -3.20718		-9.98635 1.1527		-9.98441 0.534405		-9.98635 3.62045		-9.98441 -1.89592
-9.98015 -2.07594		-9.98015 4.73845		-9.98015 1.67668		-9.98015 -4.06985		-9.98015 0.00131586		-9.97822 2.18114		-9.98015 4.9008		-9.97822 -1.67507
-9.97396 -1.23942		-9.97396 5.00838		-9.97396 5.29575		-9.97396 -2.19635		-9.97396 0.493315		-9.97202 0.792002		-9.97396 1.71755		-9.97202 -0.0210457
-9.96776 -1.65609		-9.96776 4.88546		-9.96776 5.30176		-9.96776 0.546336		-9.96776 1.53179		-9.96582 -0.688559		-9.96776 -1.59675		-9.96582 -0.301266
-9.96157 -1.17236		-9.96157 2.4333		-9.96157 1.51541		-9.96157 4.46508		-9.96157 0.382083		-9.95962 0.299547		-9.96157 -0.283805		-9.95962 -0.454312
-9.95537 -1.09302		-9.95537 1.65785		-9.95537 -0.140137		-9.95537 5.21829		-9.95537 -1.00646		-9.95343 0.27604		-9.95537 1.40842		-9.95343 -0.703846
-9.94918 -0.61072		-9.94918 2.38918		-9.94918 0.347877		-9.94918 3.6865		-9.94918 -2.379		-9.94723 1.16603		-9.94918 -1.30088		-9.94723 -1.22815
-9.94298 0.782401		-9.94298 0.609145		-9.94298 -0.916414		-9.94298 3.9513		-9.94298 -2.14304		-9.94103 0.101996		-9.94298 -3.30507		-9.94103 -2.34115
-9.93679 -0.0724246		-9.93679 -2.3048		-9.93679 -1.69268		-9.93679 3.58858		-9.93679 -4.56388		-9.93483 -2.20578		-9.93679 -0.327908		-9.93483 -1.36821
-9.93059 -1.66257		-9.93059 -2.94203		-9.93059 -0.0240819		-9.93059 3.10338		-9.93059 -5.05243		-9.92863 -2.86529		-9.93059 1.72671		-9.92863 -0.616029
-9.9244 -0.907969		-9.9244 -1.06743		-9.9244 1.48414		-9.9244 3.94985		-9.9244 -4.06621		-9.92244 -2.50057		-9.9244 0.467185		-9.92244 -3.20102
-9.9182 -0.492759		-9.9182 0.654747		-9.9182 3.91128		-9.9182 4.11428		-9.9182 -2.33867		-9.91624 -3.02683		-9.9182 1.40921		-9.91624 -3.67407
-9.91201 0.792736		-9.91201 0.357296		-9.91201 3.93578		-9.91201 2.0503		-9.91201 1.65057		-9.91004 -2.0844		-9.91201 1.18236		-9.91004 -2.26677
-9.90581 1.74237		-9.90581 -0.638241		-9.90581 4.15205		-9.90581 1.08364		-9.90581 3.33621		-9.90384 0.842573		-9.90581 1.5147		-9.90384 -2.84616
-9.89962 1.76947		-9.89962 -0.121131		-9.89962 4.1831		-9.89962 0.378788		-9.89962 3.64032		-9.89765 -0.502604		-9.89962 -0.434926		-9.89765 -3.33039
-9.89342 3.28405		-9.89342 -0.0967264		-9.89342 3.51042		-9.89342 1.08537		-9.89342 4.25724		-9.89145 -0.665463		-9.89342 -1.02549		-9.89145 -1.43549
-9.88723 4.45525		-9.88723 0.384058		-9.88723 1.80356		-9.88723 1.39169		-9.88723 2.80543		-9.88525 -0.733756		-9.88723 0.357033		-9.88525 1.20291
-9.88103 2.94384		-9.88103 -0.225023		-9.88103 1.40791		-9.88103 0.16396		-9.88103 -0.169266		-9.87905 0.657969		-9.88103 -0.641945		-9.87905 1.68835
-9.87484 -0.0485654		-9.87484 -1.83316		-9.87484 0.729706		-9.87484 -0.682361		-9.87484 -1.57202		-9.87286 4.18583		-9.87484 0.415908		-9.87286 1.38925
-9.86864 -0.475852		-9.86864 -3.11503		-9.86864 -0.364748		-9.86864 -1.06917		-9.86864 0.226075		-9.86666 3.44775		-9.86864 0.898212		-9.86666 -1.49923
-9.86245 1.35679		-9.86245 -4.20439		-9.86245 0.544906		-9.86245 2.29617		-9.86245 1.18699		-9.86046 1.09648		-9.86245 0.705134		-9.86046 -0.105266
-9.85625 4.77547		-9.85625 -1.56161		-9.85625 2.59564		-9.85625 3.27331		-9.85625 1.04273		-9.85426 1.65861		-9.85625 -0.203352		-9.85426 2.04736
-9.85006 6.21089		-9.85006 0.102174		-9.85006 2.3382		-9.85006 2.77985		-9.85006 -2.19525		-9.84807 0.464664		-9.85006 0.52401		-9.84807 3.0443
-9.84386 4.20259		-9.84386 -0.194337		-9.84386 1.29004		-9.84386 2.6449		-9.84386 -4.62673		-9.84187 -2.86871		-9.84386 1.85808		-9.84187 2.59507
-9.83767 1.83217		-9.83767 -0.707937		-9.83767 2.73846		-9.83767 2.32751		-9.83767 -3.79099		-9.83567 -3.19604		-9.83767 0.845203		-9.83567 2.31521
-9.83147 0.340868		-9.83147 -1.96401		-9.83147 2.14286		-9.83147 4.08968		-9.83147 -2.07153		-9.82947 -0.862629		-9.83147 1.00503		-9.82947 2.79078
-9.82528 0.922907		-9.82528 -1.9434		-9.82528 0.66661		-9.82528 5.18723		-9.82528 2.11608		-9.82327 -1.03964		-9.82528 1.37771		-9.82327 2.57766
-9.81908 0.302029		-9.81908 -1.6074		-9.81908 -1.01322		-9.81908 6.59276		-9.81908 3.46109		-9.81708 -2.16972		-9.81908 1.10602		-9.81708 -0.177871
-9.81289 -0.276843		-9.81289 -1.52552		-9.81289 -2.78036		-9.81289 4.11746		-9.81289 3.49356		-9.81088 -1.03325		-9.81289 1.29148		-9.81088 -0.807155
-9.80669 -0.874514		-9.80669 -0.103735		-9.80669 -2.96254		-9.80669 2.12662		-9.80669 2.66509		-9.80468 1.78584		-9.80669 1.086		-9.80468 -1.91507
-9.8005 -0.826548		-9.8005 1.84692		-9.8005 -1.33602		-9.8005 1.74963		-9.8005 0.785594		-9.79848 3.86209		-9.8005 0.50234		-9.79848 -2.46057
-9.7943 -0.303605		-9.7943 1.46053		-9.7943 2.54902		-9.7943 1.66886		-9.7943 -0.195486		-9.79229 4.70883		-9.7943 -0.527162		-9.79229 -0.998493
-9.78811 -0.287757		-9.78811 0.326231		-9.78811 3.41015		-9.78811 2.9046		-9.78811 1.11066		-9.78609 4.74847		-9.78811 1.52208		-9.78609 -1.3699
-9.78191 -1.98568		-9.78191 -0.498928		-9.78191 3.62541		-9.78191 2.8293		-9.78191 2.91541		-9.77989 3.53604		-9.78191 1.68857		-9.77989 -2.35284
-9.77572 -5.44005		-9.77572 -0.985101		-9.77572 3.34055		-9.77572 3.03961		-9.77572 2.5586		-9.77369 2.57757		-9.77572 -0.96396		-9.77369 -2.82816
-9.76952 -7.06176		-9.76952 -0.0774318		-9.76952 2.94651		-9.76952 2.72121		-9.76952 2.7598		-9.7675 1.73705		-9.76952 -2.34202		-9.7675 -1.72968
-9.76333 -6.43285		-9.76333 0.0528168		-9.76333 1.13368		-9.76333 0.679644		-9.76333 1.08466		-9.7613 2.27052		-9.76333 -2.19231		-9.7613 -1.13364
-9.75713 -3.39918		-9.75713 0.368716		-9.75713 -0.718516		-9.75713 -0.578262		-9.75713 -1.03763		-9.7551 -1.93255		-9.75713 -1.11947		-9.7551 -1.54375
-9.75094 -2.54398		-9.75094 -0.744185		-9.75094 0.751606		-9.75094 -1.56905		-9.75094 -0.248275		-9.7489 -4.98383		-9.75094 1.61104		-9.7489 -1.4169
-9.74474 0.45352		-9.74474 -1.37589		-9.74474 1.97729		-9.74474 -1.7547		-9.74474 0.374495		-9.74271 -3.94678		-9.74474 4.51551		-9.74271 1.07341
-9.73855 3.60624		-9.73855 -1.77351		-9.73855 1.51812		-9.73855 -0.813694		-9.73855 0.676621		-9.73651 -2.56543		-9.73855 3.20966		-9.73651 3.11479
-9.73235 4.53771		-9.73235 -2.1		-9.73235 1.19453		-9.73235 -0.0933629		-9.73235 1.24333		-9.73031 -1.05066		-9.73235 2.53816		-9.73031 4.05789
-9.72616 3.63708		-9.72616 -1.33659		-9.72616 1.10689		-9.72616 -1.96023		-9.72616 1.95831		-9.72411 -1.78467		-9.72616 4.61759		-9.72411 3.7161
-9.71996 2.12215		-9.71996 -0.506764		-9.71996 0.20107		-9.71996 -1.98599		-9.71996 1.19832		-9.71791 -3.28458		-9.71996 5.62196		-9.71791 2.35825
-9.71377 1.16599		-9.71377 -0.921142		-9.71377 0.864271		-9.71377 -1.07778		-9.71377 2.14969		-9.71172 -1.83796		-9.71377 3.46366		-9.71172 2.18673
-9.70757 1.03631		-9.70757 0.31164		-9.70757 2.02259		-9.70757 -0.766628		-9.70757 0.863405		-9.70552 0.430142		-9.70757 1.12232		-9.70552 3.91837
-9.70138 2.22538		-9.70138 1.63713		-9.70138 2.34211		-9.70138 -0.810602		-9.70138 -0.493855		-9.69932 1.09042		-9.70138 -0.516655		-9.69932 5.97783
-9.69518 2.10063		-9.69518 3.14248		-9.69518 1.08485		-9.69518 -3.27745		-9.69518 -0.896946		-9.69312 1.32608		-9.69518 -1.95529		-9.69312 6.79665
-9.68899 3.92191		-9.68899 1.5268		-9.68899 1.33274		-9.68899 -6.07692		-9.68899 -1.11964		-9.68693 1.42351		-9.68899 -2.82011		-9.68693 3.9718
-9.68279 0.434887		-9.68279 0.367594		-9.68279 2.61032		-9.68279 -5.7565		-9.68279 -2.04857		-9.68073 1.71766		-9.68279 -3.8055		-9.68073 2.84368
-9.6766 -3.50305		-9.6766 -0.61131		-9.6766 1.23835		-9.6766 -4.21161		-9.6766 -1.35383		-9.67453 0.305952		-9.6766 -1.04645		-9.67453 4.14268
-9.6704 -3.13676		-9.6704 -0.629944		-9.6704 -1.80849		-9.6704 -2.49932		-9.6704 -1.98151		-9.66833 -2.51324		-9.6704 -0.326135		-9.66833 4.34621
-9.66421 -2.43609		-9.66421 -1.08673		-9.66421 -2.24592		-9.66421 -1.26602		-9.66421 -0.520659		-9.66214 -3.75074		-9.66421 0.415456		-9.66214 0.471559
-9.65801 -0.865894		-9.65801 -2.32264		-9.65801 -2.43261		-9.65801 -1.09701		-9.65801 2.31335		-9.65594 -3.69619		-9.65801 2.82317		-9.65594 -0.668697
-9.65182 0.0285141		-9.65182 -0.890657		-9.65182 -0.654815		-9.65182 -2.60219		-9.65182 2.52994		-9.64974 -2.694		-9.65182 2.61146		-9.64974 -0.240106
-9.64562 -1.99124		-9.64562 1.00597		-9.64562 0.00698884		-9.64562 -5.28917		-9.64562 3.14216		-9.64354 -1.50318		-9.64562 1.46631		-9.64354 2.18273
-9.63943 -3.15377		-9.63943 2.91668		-9.63943 -1.76002		-9.63943 -3.84568		-9.63943 2.08203		-9.63735 -1.08486		-9.63943 1.2902		-9.63735 2.84022
-9.63323 -2.03069		-9.63323 3.13958		-9.63323 -2.23239		-9.63323 -3.09205		-9.63323 -2.54199		-9.63115 0.305689		-9.63323 1.74985		-9.63115 1.9696
-9.62704 1.15505		-9.62704 0.12732		-9.62704 -1.21731		-9.62704 -3.80428		-9.62704 -3.21228		-9.62495 3.34879		-9.62704 3.13786		-9.62495 2.6816
-9.62084 3.33451		-9.62084 -1.76168		-9.62084 0.834127		-9.62084 -2.5433		-9.62084 -0.968936		-9.61875 3.6967		-9.62084 2.41995		-9.61875 3.85149
-9.61465 3.70006		-9.61465 -0.772613		-9.61465 0.999329		-9.61465 -1.30986		-9.61465 0.682358		-9.61255 2.77247		-9.61465 1.62053		-9.61255 1.82227
-9.60845 4.07426		-9.60845 -0.437405		-9.60845 1.4151		-9.60845 0.227099		-9.60845 1.19042		-9.60636 1.1137		-9.60845 2.2917		-9.60636 -1.38941
-9.60226 1.58776		-9.60226 -0.161724		-9.60226 1.69566		-9.60226 0.704255		-9.60226 2.76105		-9.60016 1.99421		-9.60226 1.45654		-9.60016 -1.88703
-9.59606 -0.136729		-9.59606 -0.544793		-9.59606 1.78712		-9.59606 1.8968		-9.59606 2.57143		-9.59396 2.24051		-9.59606 -0.582896		-9.59396 -1.36266
-9.58987 2.02984		-9.58987 -2.80219		-9.58987 4.1091		-9.58987 0.391974		-9.58987 1.32346		-9.58776 0.91395		-9.58987 -3.24138		-9.58776 -1.27095
-9.58367 2.62438		-9.58367 -3.83023		-9.58367 4.87377		-9.58367 -1.0316		-9.58367 -1.06886		-9.58157 0.853875		-9.58367 -4.68911		-9.58157 -0.865945
-9.57748 1.58795		-9.57748 -3.7103		-9.57748 2.864		-9.57748 -1.06006		-9.57748 -1.83689		-9.57537 1.53946		-9.57748 -3.24638		-9.57537 0.0393488
-9.57128 2.26295		-9.57128 -2.61815		-9.57128 2.5145		-9.57128 -0.697038		-9.57128 1.35086		-9.56917 0.82299		-9.57128 -2.65702		-9.56917 0.614707
-9.56509 4.00945		-9.56509 -1.70378		-9.56509 2.36813		-9.56509 -1.23122		-9.56509 1.02735		-9.56297 0.0436874		-9.56509 -4.33883		-9.56297 0.658387
-9.55889 5.12952		-9.55889 -2.17851		-9.55889 3.02045		-9.55889 -1.97817		-9.55889 -0.756634		-9.55678 0.267351		-9.55889 -5.78944		-9.55678 -1.01503
-9.5527 2.53892		-9.5527 -3.71629		-9.5527 1.42433		-9.5527 -3.23553		-9.5527 0.479971		-9.55058 0.824712		-9.5527 -4.141		-9.55058 0.55985
-9.5465 0.363704		-9.5465 -4.86325		-9.5465 -0.241924		-9.5465 -2.46208		-9.5465 1.36571		-9.54438 3.25786		-9.5465 -2.64381		-9.54438 0.514624
-9.54031 0.938783		-9.54031 -4.27668		-9.54031 0.903715		-9.54031 -0.42785		-9.54031 2.37735		-9.53818 4.11696		-9.54031 -2.36164		-9.53818 -0.826525
-9.53411 4.57274		-9.53411 -1.47395		-9.53411 1.39578		-9.53411 -0.00913072		-9.53411 3.18527		-9.53199 3.68885		-9.53411 -1.10795		-9.53199 -2.74287
-9.52792 5.2625		-9.52792 0.270599		-9.52792 -0.818039		-9.52792 2.18893		-9.52792 5.78187		-9.52579 -0.164647		-9.52792 -0.609611		-9.52579 -4.11724
-9.52172 3.28719		-9.52172 -0.850978		-9.52172 -2.58838		-9.52172 3.27099		-9.52172 5.86073		-9.51959 -2.54294		-9.52172 0.206219		-9.51959 -4.2043
-9.51553 1.76422		-9.51553 -2.66342		-9.51553 -2.51778		-9.51553 0.8624		-9.51553 3.53651		-9.51339 -1.66336		-9.51553 0.73519		-9.51339 -2.49106
-9.50933 0.56332		-9.50933 -2.39415		-9.50933 -3.81564		-9.50933 1.19645		-9.50933 0.388558		-9.50719 -0.252274		-9.50933 0.29636		-9.50719 -1.65161
-9.50314 -0.313065		-9.50314 -2.80511		-9.50314 -5.01042		-9.50314 2.18163		-9.50314 3.44797		-9.501 0.770958		-9.50314 0.113912		-9.501 -1.12047
-9.49694 -2.07623		-9.49694 -2.07586		-9.49694 -4.0901		-9.49694 1.46448		-9.49694 6.51		-9.4948 1.46458		-9.49694 0.406393		-9.4948 -1.83272
-9.49075 -4.28031		-9.49075 -1.80001		-9.49075 -3.05896		-9.49075 -0.813993		-9.49075 4.65673		-9.4886 -0.154293		-9.49075 1.55476		-9.4886 -2.28297
-9.48455 -5.4452		-9.48455 -1.69669		-9.48455 -3.22463		-9.48455 -4.46561		-9.48455 2.81145		-9.4824 -1.88864		-9.48455 3.62849		-9.4824 -2.13834
-9.47836 -4.78376		-9.47836 -0.740476		-9.47836 -1.15544		-9.47836 -6.7513		-9.47836 1.0957		-9.47621 -0.688344		-9.47836 1.79253		-9.47621 -1.68695
-9.47216 -3.89209		-9.47216 0.401974		-9.47216 -0.835073		-9.47216 -6.95893		-9.47216 -0.276557		-9.47001 -0.203355		-9.47216 0.347016		-9.47001 -2.44068
-9.46597 -2.36047		-9.46597 -0.55627		-9.46597 -1.90097		-9.46597 -4.54995		-9.46597 0.157356		-9.46381 -1.45382		-9.46597 0.354962		-9.46381 -2.46008
-9.45977 -1.52632		-9.45977 -1.89997		-9.45977 -1.32153		-9.45977 -0.918258		-9.45977 -0.893746		-9.45761 -0.932825		-9.45977 -0.13804		-9.45761 -2.33769
-9.45358 -1.71556		-9.45358 -1.88409		-9.45358 -0.096927		-9.45358 1.70191		-9.45358 -1.56145		-9.45142 -1.48735		-9.45358 -2.11891		-9.45142 -2.81723
-9.44738 -2.11966		-9.44738 -1.07512		-9.44738 0.311986		-9.44738 3.5965		-9.44738 0.591756		-9.44522 -0.89301		-9.44738 -2.55277		-9.44522 -2.88988
-9.44119 -0.983591		-9.44119 -0.558005		-9.44119 1.53612		-9.44119 3.36866		-9.44119 2.14462		-9.43902 -0.630674		-9.44119 -1.88704		-9.43902 -1.40157
-9.43499 1.65997		-9.43499 0.938386		-9.43499 2.25507		-9.43499 2.90774		-9.43499 -1.33224		-9.43282 -2.51353		-9.43499 -1.80055		-9.43282 -1.48512
-9.4288 3.9284		-9.4288 0.927351		-9.4288 2.60319		-9.4288 3.4103		-9.4288 -4.27072		-9.42662 -2.89357		-9.4288 -2.26382		-9.42662 -2.87532
-9.4226 2.89249		-9.4226 1.45474		-9.4226 1.67242		-9.4226 2.29114		-9.4226 -6.17284		-9.42043 -2.24595		-9.4226 -2.77594		-9.42043 -0.169155
-9.41641 4.44536		-9.41641 0.206781		-9.41641 -1.38373		-9.41641 -1.14116		-9.41641 -3.36378		-9.41423 -0.313253		-9.41641 -2.36305		-9.41423 2.31497
-9.41021 3.204		-9.41021 -0.513044		-9.41021 -0.263112		-9.41021 -2.07035		-9.41021 -2.33391		-9.40803 0.869659		-9.41021 -0.828445		-9.40803 1.41954
-9.40402 1.40812		-9.40402 0.562893		-9.40402 1.02919		-9.40402 -0.338725		-9.40402 -2.43559		-9.40183 1.93146		-9.40402 2.74015		-9.40183 0.765419
-9.39782 1.61224		-9.39782 0.900044		-9.39782 -1.9877		-9.39782 -0.0217872		-9.39782 -2.60788		-9.39564 0.65862		-9.39782 4.10837		-9.39564 1.34311
-9.39163 2.36683		-9.39163 1.93574		-9.39163 -3.88072		-9.39163 0.386681		-9.39163 -4.69143		-9.38944 -0.695738		-9.39163 3.91216		-9.38944 2.25164
-9.38543 2.1799		-9.38543 1.27929		-9.38543 -1.99551		-9.38543 0.531488		-9.38543 -3.14366		-9.38324 -2.20012		-9.38543 3.3898		-9.38324 1.38199
-9.37924 0.877979		-9.37924 0.663857		-9.37924 1.78907		-9.37924 -1.96602		-9.37924 -1.86548		-9.37704 -1.96777		-9.37924 3.33119		-9.37704 0.828779
-9.37304 1.70869		-9.37304 -1.2708		-9.37304 4.10578		-9.37304 -3.64861		-9.37304 -0.403233		-9.37085 -0.382555		-9.37304 0.767879		-9.37085 0.3602
-9.36685 1.75362		-9.36685 -2.03645		-9.36685 4.94978		-9.36685 -0.7216		-9.36685 2.99343		-9.36465 -1.10092		-9.36685 -1.17128		-9.36465 -0.0719555
-9.36065 -3.43239		-9.36065 -1.32026		-9.36065 2.41825		-9.36065 2.72444		-9.36065 2.63359		-9.35845 -1.07303		-9.36065 1.97959		-9.35845 -0.245854
-9.35446 -6.67263		-9.35446 0.40051		-9.35446 1.7641		-9.35446 2.73268		-9.35446 1.75245		-9.35225 1.29168		-9.35446 4.52762		-9.35225 -0.0685107
-9.34826 -6.37177		-9.34826 1.57512		-9.34826 3.4436		-9.34826 2.46558		-9.34826 2.55442		-9.34606 3.0958		-9.34826 4.71568		-9.34606 -1.44025
-9.34207 -3.13101		-9.34207 1.56833		-9.34207 3.22641		-9.34207 0.727468		-9.34207 0.696426		-9.33986 4.19269		-9.34207 4.05022		-9.33986 -2.06406
-9.33587 -0.733954		-9.33587 0.38364		-9.33587 0.0839074		-9.33587 -2.03797		-9.33587 -1.79606		-9.33366 2.35279		-9.33587 0.584928		-9.33366 -1.1055
-9.32968 0.317519		-9.32968 -2.44675		-9.32968 -1.58785		-9.32968 -2.00284		-9.32968 -1.55763		-9.32746 1.79192		-9.32968 -1.45516		-9.32746 -2.37617
-9.32348 -0.924883		-9.32348 -5.49896		-9.32348 -0.740316		-9.32348 -0.939025		-9.32348 -0.273922		-9.32126 0.483629		-9.32348 0.0475814		-9.32126 -4.15883
-9.31729 -2.29975		-9.31729 -1.95254		-9.31729 -1.58029		-9.31729 -1.70506		-9.31729 -2.08049		-9.31507 -0.09094		-9.31729 2.5189		-9.31507 -2.36452
-9.31109 -1.20032		-9.31109 0.141619		-9.31109 -2.12926		-9.31109 -1.68906		-9.31109 -0.765085		-9.30887 0.69717		-9.31109 2.7993		-9.30887 1.0448
-9.3049 1.30356		-9.3049 0.281306		-9.3049 -1.78902		-9.3049 0.477143		-9.3049 1.14845		-9.30267 0.460732		-9.3049 2.95416		-9.30267 -0.55624
-9.2987 1.10911		-9.2987 0.618601		-9.2987 -2.25622		-9.2987 0.730009		-9.2987 0.0905025		-9.29647 0.297234		-9.2987 2.78471		-9.29647 -1.95023
-9.29251 1.78061		-9.29251 -1.44189		-9.29251 -2.21857		-9.29251 -0.168962		-9.29251 -0.180945		-9.29028 -0.22262		-9.29251 2.83289		-9.29028 -0.80436
-9.28631 3.52182		-9.28631 -3.65137		-9.28631 -1.78251		-9.28631 0.418439		-9.28631 2.37847		-9.28408 -0.0384259		-9.28631 2.04207		-9.28408 1.99414
-9.28012 2.74435		-9.28012 -2.91216		-9.28012 -2.39334		-9.28012 0.756958		-9.28012 2.98835		-9.27788 -0.281407		-9.28012 2.09707		-9.27788 2.95196
-9.27392 1.30008		-9.27392 -3.12218		-9.27392 -2.10589		-9.27392 -1.11174		-9.27392 1.65804		-9.27168 -0.520078		-9.27392 1.63288		-9.27168 3.81343
-9.26773 -0.232827		-9.26773 -1.61721		-9.26773 0.303947		-9.26773 -2.70936		-9.26773 0.466091		-9.26549 -0.531059		-9.26773 0.588628		-9.26549 5.73677
-9.26153 -0.755618		-9.26153 0.161618		-9.26153 3.65772		-9.26153 -0.0810019		-9.26153 1.26105		-9.25929 -0.571564		-9.26153 -1.2327		-9.25929 5.72487
-9.25534 0.956975		-9.25534 -0.095851		-9.25534 2.44673		-9.25534 2.07843		-9.25534 3.2532		-9.25309 -0.521171		-9.25534 -2.67017		-9.25309 3.13313
-9.24914 1.75636		-9.24914 0.545106		-9.24914 0.956316		-9.24914 1.52425		-9.24914 4.41157		-9.24689 0.585		-9.24914 -2.31533		-9.24689 0.992054
-9.24295 0.433276		-9.24295 4.88657		-9.24295 -0.851255		-9.24295 -0.553572		-9.24295 4.54223		-9.2407 1.54593		-9.24295 -0.658245		-9.2407 -1.12769
-9.23675 -2.67421		-9.23675 4.23438		-9.23675 -2.17323		-9.23675 -0.952376		-9.23675 4.41706		-9.2345 3.72577		-9.23675 0.884557		-9.2345 -1.98427
-9.23056 -1.13928		-9.23056 0.175138		-9.23056 -0.0957266		-9.23056 -1.16472		-9.23056 2.54305		-9.2283 5.04957		-9.23056 2.59297		-9.2283 0.184911
-9.22436 0.732419		-9.22436 1.14439		-9.22436 1.94503		-9.22436 -0.732789		-9.22436 1.87866		-9.2221 4.8947		-9.22436 1.22387		-9.2221 0.88139
-9.21817 0.501347		-9.21817 5.70247		-9.21817 0.471106		-9.21817 0.110248		-9.21817 1.46967		-9.2159 3.98168		-9.21817 -1.44693		-9.2159 -0.285425
-9.21197 0.598544		-9.21197 4.80638		-9.21197 -2.94858		-9.21197 0.86435		-9.21197 -0.617591		-9.20971 2.92822		-9.21197 -5.02326		-9.20971 -0.160457
-9.20578 0.107554		-9.20578 0.56111		-9.20578 -0.909879		-9.20578 2.31396		-9.20578 -2.09937		-9.20351 2.64605		-9.20578 -3.90656		-9.20351 -0.000149754
-9.19958 1.49163		-9.19958 -1.70251		-9.19958 0.529863		-9.19958 0.374181		-9.19958 -1.29714		-9.19731 0.323907		-9.19958 -1.19453		-9.19731 -0.299461
-9.19339 1.00435		-9.19339 -0.449722		-9.19339 -1.08918		-9.19339 0.12843		-9.19339 -1.44432		-9.19111 0.572695		-9.19339 -1.44657		-9.19111 -0.144947
-9.18719 -0.210657		-9.18719 -0.843147		-9.18719 -1.79063		-9.18719 0.28955		-9.18719 -1.75622		-9.18492 -0.514749		-9.18719 -0.747844		-9.18492 -1.74695
-9.181 -0.240773		-9.181 -2.75044		-9.181 2.02514		-9.181 -4.07231		-9.181 0.38517		-9.17872 -1.25762		-9.181 -0.381366		-9.17872 -3.72837
-9.1748 1.31676		-9.1748 -3.88528		-9.1748 3.79301		-9.1748 -6.48497		-9.1748 1.38221		-9.17252 1.54501		-9.1748 -0.1186		-9.17252 -1.41118
-9.16861 2.94925		-9.16861 -2.63724		-9.16861 3.90074		-9.16861 -4.68648		-9.16861 0.58143		-9.16632 4.16962		-9.16861 0.766679		-9.16632 -0.436379
-9.16241 2.55494		-9.16241 -1.31307		-9.16241 3.43089		-9.16241 -2.34555		-9.16241 -1.04589		-9.16013 5.51055		-9.16241 -1.8257		-9.16013 -0.0037226
-9.15622 -0.291248		-9.15622 -0.472299		-9.15622 1.47508		-9.15622 -0.690388		-9.15622 -1.00453		-9.15393 3.2705		-9.15622 -1.92934		-9.15393 0.658229
-9.15002 -0.952632		-9.15002 -0.224039		-9.15002 -0.176641		-9.15002 0.327339		-9.15002 -0.548207		-9.14773 1.41026		-9.15002 0.582102		-9.14773 2.77043
-9.14383 0.280865		-9.14383 0.37942		-9.14383 0.758902		-9.14383 0.368327		-9.14383 0.656003		-9.14153 0.704118		-9.14383 1.00276		-9.14153 3.02984
-9.13763 -0.501376		-9.13763 0.895819		-9.13763 2.96228		-9.13763 -0.215683		-9.13763 0.939613		-9.13534 1.47422		-9.13763 0.340751		-9.13534 4.15117
-9.13144 -2.68324		-9.13144 0.584625		-9.13144 2.85664		-9.13144 -1.41533		-9.13144 0.607981		-9.12914 1.01467		-9.13144 2.13914		-9.12914 3.05966
-9.12524 -1.52401		-9.12524 -1.4008		-9.12524 2.2689		-9.12524 0.222052		-9.12524 0.481418		-9.12294 1.00294		-9.12524 1.43494		-9.12294 -0.133083
-9.11905 1.47591		-9.11905 -0.991472		-9.11905 1.50627		-9.11905 2.91792		-9.11905 -1.66683		-9.11674 1.03817		-9.11905 -0.186755		-9.11674 -1.33345
-9.11285 1.74161		-9.11285 -1.83749		-9.11285 1.97984		-9.11285 2.4034		-9.11285 -0.953556		-9.11054 1.45869		-9.11285 -1.21288		-9.11054 -1.46713
-9.10666 -1.17202		-9.10666 -2.94565		-9.10666 3.98262		-9.10666 1.35165		-9.10666 1.32204		-9.10435 4.06138		-9.10666 -1.55245		-9.10435 0.441534
-9.10046 -1.86094		-9.10046 -2.83005		-9.10046 5.35108		-9.10046 -0.828445		-9.10046 1.17984		-9.09815 4.45714		-9.10046 0.730457		-9.09815 1.21421
-9.09427 -1.96152		-9.09427 -4.56555		-9.09427 4.42332		-9.09427 -0.740367		-9.09427 1.51382		-9.09195 3.32688		-9.09427 0.718799		-9.09195 -0.0893556
-9.08807 -2.15116		-9.08807 -3.22177		-9.08807 2.52618		-9.08807 0.00678301		-9.08807 0.852635		-9.08575 3.92055		-9.08807 1.9615		-9.08575 1.05227
-9.08188 -2.85922		-9.08188 -1.21409		-9.08188 3.37936		-9.08188 1.40745		-9.08188 0.545999		-9.07956 4.11848		-9.08188 0.756922		-9.07956 1.45567
-9.07568 -3.34081		-9.07568 0.177509		-9.07568 3.73625		-9.07568 2.25769		-9.07568 2.27041		-9.07336 3.53336		-9.07568 -1.04636		-9.07336 0.670305
-9.06949 -3.24981		-9.06949 -1.67344		-9.06949 1.51858		-9.06949 2.33546		-9.06949 0.90951		-9.06716 2.4861		-9.06949 -1.43634		-9.06716 -1.33771
-9.06329 -2.13331		-9.06329 -3.96076		-9.06329 0.943471		-9.06329 1.89942		-9.06329 2.05603		-9.06096 0.868584		-9.06329 -2.82372		-9.06096 -1.62099
-9.0571 -2.10771		-9.0571 -1.99396		-9.0571 1.42723		-9.0571 2.04256		-9.0571 2.93423		-9.05477 2.84732		-9.0571 -3.2482		-9.05477 -1.55361
-9.0509 -3.26674		-9.0509 0.276608		-9.0509 -0.280752		-9.0509 0.0740161		-9.0509 1.46183		-9.04857 4.52539		-9.0509 -1.56054		-9.04857 -2.29625
-9.0447 -1.97296		-9.0447 0.333787		-9.0447 0.172696		-9.0447 -3.60742		-9.0447 2.56847		-9.04237 3.98844		-9.0447 -1.20204		-9.04237 -2.1921
-9.03851 -2.07525		-9.03851 0.266167		-9.03851 0.121218		-9.03851 -5.40708		-9.03851 2.61647		-9.03617 2.28881		-9.03851 1.02648		-9.03617 0.524136
-9.03231 -3.03964		-9.03231 0.981178		-9.03231 0.510531		-9.03231 -4.9726		-9.03231 1.68301		-9.02998 2.30592		-9.03231 1.24162		-9.02998 0.118542
-9.02612 -3.15573		-9.02612 1.09214		-9.02612 0.823402		-9.02612 -4.98279		-9.02612 -0.997331		-9.02378 1.16359		-9.02612 -0.125673		-9.02378 -3.41042
-9.01992 -4.8021		-9.01992 0.50797		-9.01992 -0.682621		-9.01992 -4.77965		-9.01992 -2.07663		-9.01758 0.625328		-9.01992 0.309136		-9.01758 -1.08756
-9.01373 -4.86695		-9.01373 1.52244		-9.01373 -0.281863		-9.01373 -1.60951		-9.01373 -0.455992		-9.01138 0.205217		-9.01373 1.57118		-9.01138 2.33152
-9.00753 -3.09747		-9.00753 2.84966		-9.00753 0.390135		-9.00753 0.0507026		-9.00753 -1.69369		-9.00518 -0.382866		-9.00753 0.880363		-9.00518 3.18714
-9.00134 -0.361224		-9.00134 2.67984		-9.00134 0.5479		-9.00134 -1.27231		-9.00134 -3.81122		-8.99899 -0.309504		-9.00134 -0.761361		-8.99899 3.2535
-8.99514 0.56931		-8.99514 2.73002		-8.99514 0.54642		-8.99514 -1.9729		-8.99514 -2.73595		-8.99279 -1.50353		-8.99514 -2.50451		-8.99279 3.69467
-8.98895 1.51222		-8.98895 3.46487		-8.98895 0.121699		-8.98895 -0.718231		-8.98895 -2.90821		-8.98659 -2.90126		-8.98895 -2.30448		-8.98659 3.22718
-8.98275 2.57381		-8.98275 3.17784		-8.98275 0.334271		-8.98275 -1.87299		-8.98275 -1.06032		-8.98039 -2.68976		-8.98275 -1.27478		-8.98039 2.78137
-8.97656 2.92803		-8.97656 1.94537		-8.97656 2.15115		-8.97656 -2.27915		-8.97656 0.370991		-8.9742 -2.48793		-8.97656 -0.823336		-8.9742 3.4077
-8.97036 2.68471		-8.97036 1.07902		-8.97036 0.927141		-8.97036 -2.33329		-8.97036 -0.624699		-8.968 -0.506369		-8.97036 -2.20295		-8.968 3.94541
-8.96417 2.56236		-8.96417 -0.453524		-8.96417 -1.31246		-8.96417 -0.64416		-8.96417 0.212623		-8.9618 2.09325		-8.96417 -0.622141		-8.9618 2.51875
-8.95797 1.81161		-8.95797 -0.402977		-8.95797 -1.43355		-8.95797 0.566494		-8.95797 1.09734		-8.9556 0.0794746		-8.95797 -0.685168		-8.9556 -0.533743
-8.95178 2.10487		-8.95178 2.51721		-8.95178 -2.33312		-8.95178 0.468587		-8.95178 -0.636096		-8.94941 -0.0176019		-8.95178 -3.21975		-8.94941 -2.19626
-8.94558 1.6376		-8.94558 1.02476		-8.94558 0.135329		-8.94558 0.103813		-8.94558 -0.568342		-8.94321 -0.0422963		-8.94558 -3.21767		-8.94321 -2.81534
-8.93939 1.02936		-8.93939 0.311919		-8.93939 3.486		-8.93939 -1.0528		-8.93939 -1.09851		-8.93701 -0.901328		-8.93939 -1.3497		-8.93701 -2.81671
-8.93319 -1.50771		-8.93319 0.487677		-8.93319 1.80727		-8.93319 -2.31497		-8.93319 0.840898		-8.93081 -1.38281		-8.93319 -0.214939		-8.93081 -0.863562
-8.927 -3.25744		-8.927 1.57719		-8.927 -0.0614922		-8.927 -1.04665		-8.927 2.82817		-8.92462 -1.62695		-8.927 -0.409837		-8.92462 1.08048
-8.9208 -3.45485		-8.9208 1.7968		-8.9208 -1.72777		-8.9208 -0.659316		-8.9208 2.37965		-8.91842 -0.570354		-8.9208 0.130899		-8.91842 2.90321
-8.91461 -3.24978		-8.91461 2.23487		-8.91461 -0.646863		-8.91461 -3.32934		-8.91461 2.8564		-8.91222 0.463033		-8.91461 1.28602		-8.91222 1.91458
-8.90841 -5.42136		-8.90841 0.23895		-8.90841 1.28496		-8.90841 -4.38696		-8.90841 3.40109		-8.90602 -0.290234		-8.90841 1.78285		-8.90602 0.805508
-8.90222 -3.7478		-8.90222 -1.90143		-8.90222 1.30295		-8.90222 -3.31562		-8.90222 4.60803		-8.89982 -0.52134		-8.90222 -0.569051		-8.89982 0.381919
-8.89602 -2.6686		-8.89602 -2.42846		-8.89602 -0.426682		-8.89602 -4.81945		-8.89602 3.43318		-8.89363 -2.71604		-8.89602 -3.18556		-8.89363 2.11831
-8.88983 -1.59234		-8.88983 -0.225601		-8.88983 -1.07716		-8.88983 -2.84103		-8.88983 1.89846		-8.88743 -2.19837		-8.88983 -4.24225		-8.88743 1.90351
-8.88363 -1.32568		-8.88363 -1.80195		-8.88363 -1.01875		-8.88363 -0.572691		-8.88363 1.02869		-8.88123 -1.87332		-8.88363 -3.17101		-8.88123 2.08582
-8.87744 -1.19435		-8.87744 -1.25006		-8.87744 1.98595		-8.87744 -2.53215		-8.87744 -0.223425		-8.87503 -2.02068		-8.87744 -1.27569		-8.87503 0.409415
-8.87124 0.910724		-8.87124 -2.81282		-8.87124 2.74416		-8.87124 -2.33101		-8.87124 -0.5435		-8.86884 -1.99354		-8.87124 0.245507		-8.86884 0.409373
-8.86505 2.46527		-8.86505 -2.72108		-8.86505 0.00285737		-8.86505 -0.741778		-8.86505 -0.949844		-8.86264 -2.50368		-8.86505 -0.815284		-8.86264 0.509293
-8.85885 1.31387		-8.85885 0.00886328		-8.85885 -2.22019		-8.85885 0.454199		-8.85885 -2.68853		-8.85644 -1.42356		-8.85885 0.587232		-8.85644 -1.51514
-8.85266 0.997729		-8.85266 1.73832		-8.85266 -1.94203		-8.85266 2.66211		-8.85266 -3.75633		-8.85024 0.817417		-8.85266 1.71121		-8.85024 -1.93823
-8.84646 0.471706		-8.84646 3.3901		-8.84646 -0.967098		-8.84646 2.81762		-8.84646 -3.74835		-8.84405 3.26987		-8.84646 -0.159851		-8.84405 -2.10332
-8.84027 -0.285567		-8.84027 4.98434		-8.84027 -1.64941		-8.84027 0.93181		-8.84027 -0.056378		-8.83785 2.196		-8.84027 -0.931891		-8.83785 -2.60116
-8.83407 -0.551927		-8.83407 3.5272		-8.83407 -2.99843		-8.83407 0.472461		-8.83407 0.44438		-8.83165 1.59749		-8.83407 -0.0893353		-8.83165 -3.29783
-8.82788 -0.862144		-8.82788 1.78637		-8.82788 -2.31909		-8.82788 0.659456		-8.82788 0.392142		-8.82545 1.79681		-8.82788 0.157052		-8.82545 -1.52539
-8.82168 0.743559		-8.82168 0.650778		-8.82168 -0.294043		-8.82168 -0.16864		-8.82168 -0.99691		-8.81926 2.84739		-8.82168 1.63909		-8.81926 1.06335
-8.81549 -0.0373156		-8.81549 -0.212585		-8.81549 0.211828		-8.81549 0.264961		-8.81549 -2.77572		-8.81306 0.875179		-8.81549 3.68519		-8.81306 3.54559
-8.80929 -0.469287		-8.80929 -1.58801		-8.80929 -1.19243		-8.80929 2.8384		-8.80929 -5.7017		-8.80686 -2.90544		-8.80929 2.93805		-8.80686 2.75804
-8.8031 -0.16723		-8.8031 -2.94614		-8.8031 -1.98053		-8.8031 4.24456		-8.8031 -5.64382		-8.80066 -2.36008		-8.8031 2.09556		-8.80066 3.91429
-8.7969 -0.432646		-8.7969 -1.74591		-8.7969 0.532944		-8.7969 2.43381		-8.7969 -4.16906		-8.79446 -0.540045		-8.7969 3.18216		-8.79446 5.03491
-8.79071 -1.81796		-8.79071 -1.37267		-8.79071 0.0529068		-8.79071 -0.163758		-8.79071 -3.45575		-8.78827 -1.53809		-8.79071 2.22635		-8.78827 2.57479
-8.78451 -0.94292		-8.78451 -2.74754		-8.78451 0.155828		-8.78451 -0.284369		-8.78451 -3.5856		-8.78207 -2.15298		-8.78451 -0.0339772		-8.78207 0.574352
-8.77832 -0.531571		-8.77832 -1.00593		-8.77832 0.654138		-8.77832 -0.67771		-8.77832 -2.53889		-8.77587 -2.40949		-8.77832 -1.58729		-8.77587 0.479218
-8.77212 -0.74933		-8.77212 0.0428196		-8.77212 -0.675813		-8.77212 -5.48947		-8.77212 -1.61812		-8.76967 -2.75953		-8.77212 -1.17627		-8.76967 3.30549
-8.76593 -0.31377		-8.76593 0.00700961		-8.76593 -1.03601		-8.76593 -7.86178		-8.76593 0.33716		-8.76348 -2.67577		-8.76593 1.81371		-8.76348 4.55485
-8.75973 -0.685264		-8.75973 0.239991		-8.75973 0.225233		-8.75973 -7.5056		-8.75973 0.721218		-8.75728 -1.7194		-8.75973 2.33916		-8.75728 4.90386
-8.75354 -0.893742		-8.75354 2.41955		-8.75354 -2.7039		-8.75354 -6.00811		-8.75354 -0.34634		-8.75108 -1.40001		-8.75354 1.05992		-8.75108 4.41482
-8.74734 -0.398965		-8.74734 0.722058		-8.74734 -3.34548		-8.74734 -1.52573		-8.74734 0.271015		-8.74488 -0.526656		-8.74734 -2.27246		-8.74488 4.242
-8.74115 -2.14481		-8.74115 -0.455228		-8.74115 -1.31923		-8.74115 1.90562		-8.74115 -0.103236		-8.73869 0.377539		-8.74115 -3.76238		-8.73869 2.32933
-8.73495 -1.8731		-8.73495 1.00264		-8.73495 -2.94457		-8.73495 1.90861		-8.73495 -0.538109		-8.73249 -0.579099		-8.73495 -5.90526		-8.73249 2.03642
-8.72876 -1.44711		-8.72876 0.0664859		-8.72876 -3.9997		-8.72876 -0.702998		-8.72876 0.963793		-8.72629 -1.07842		-8.72876 -6.69299		-8.72629 3.73222
-8.72256 -1.96377		-8.72256 -1.51393		-8.72256 -1.22981		-8.72256 -1.15932		-8.72256 2.11855		-8.72009 -0.817772		-8.72256 -4.11762		-8.72009 3.92611
-8.71637 -2.09904		-8.71637 -0.425853		-8.71637 -2.52969		-8.71637 -1.32972		-8.71637 2.51866		-8.7139 1.88542		-8.71637 -1.52597		-8.7139 4.28609
-8.71017 -3.35444		-8.71017 1.58299		-8.71017 -2.34635		-8.71017 -1.00552		-8.71017 0.354515		-8.7077 3.90584		-8.71017 -0.770376		-8.7077 3.22193
-8.70398 -5.59415		-8.70398 0.549695		-8.70398 -2.09724		-8.70398 -0.173049		-8.70398 -1.86868		-8.7015 1.74702		-8.70398 -0.804442		-8.7015 -0.723074
-8.69778 -4.81509		-8.69778 -0.137948		-8.69778 -3.89494		-8.69778 -0.938343		-8.69778 -2.4423		-8.6953 -0.561581		-8.69778 -3.06584		-8.6953 -2.30459
-8.69159 -2.78087		-8.69159 0.438971		-8.69159 -0.852778		-8.69159 -1.74562		-8.69159 -2.8151		-8.6891 -0.194421		-8.69159 -5.35912		-8.6891 -3.37011
-8.68539 -0.488397		-8.68539 0.805906		-8.68539 2.64153		-8.68539 -0.945085		-8.68539 -1.3107		-8.68291 2.3438		-8.68539 -4.54161		-8.68291 -1.37912
-8.6792 0.683834		-8.6792 -2.27123		-8.6792 2.54896		-8.6792 1.30094		-8.6792 -0.293662		-8.67671 2.94877		-8.6792 -1.12674		-8.67671 1.75237
-8.673 -2.71543		-8.673 -2.21955		-8.673 4.78256		-8.673 0.759999		-8.673 3.18918		-8.67051 2.27278		-8.673 1.02383		-8.67051 1.90552
-8.66681 -5.4988		-8.66681 -1.52331		-8.66681 6.50329		-8.66681 1.072		-8.66681 2.71845		-8.66431 0.435988		-8.66681 2.53843		-8.66431 1.90825
-8.66061 -6.01397		-8.66061 -2.30944		-8.66061 4.35663		-8.66061 0.278923		-8.66061 4.11113		-8.65812 -1.02053		-8.66061 2.28722		-8.65812 0.734812
-8.65442 -5.12752		-8.65442 -0.734496		-8.65442 -0.921882		-8.65442 2.34467		-8.65442 4.03889		-8.65192 -1.57991		-8.65442 0.683664		-8.65192 1.81855
-8.64822 -4.44535		-8.64822 0.707554		-8.64822 -1.52687		-8.64822 2.27993		-8.64822 1.93161		-8.64572 -0.300487		-8.64822 -0.238243		-8.64572 3.02033
-8.64203 -3.99826		-8.64203 -0.806523		-8.64203 1.00166		-8.64203 1.15914		-8.64203 1.16811		-8.63952 -1.72182		-8.64203 0.539637		-8.63952 2.57479
-8.63583 -4.42141		-8.63583 -1.67717		-8.63583 1.81773		-8.63583 -0.774759		-8.63583 -1.57457		-8.63333 -1.61271		-8.63583 -1.40197		-8.63333 1.33348
-8.62964 -4.70512		-8.62964 0.0286721		-8.62964 0.321346		-8.62964 -1.5445		-8.62964 -4.7674		-8.62713 -0.393817		-8.62964 0.729033		-8.62713 0.748777
-8.62344 -1.07248		-8.62344 0.590805		-8.62344 -3.7016		-8.62344 -2.49356		-8.62344 -5.29747		-8.62093 0.633846		-8.62344 2.95172		-8.62093 0.748129
-8.61725 -0.569342		-8.61725 0.698446		-8.61725 -4.22895		-8.61725 -1.73972		-8.61725 -4.59888		-8.61473 1.56698		-8.61725 2.02378		-8.61473 0.552273
-8.61105 -1.94453		-8.61105 -0.706335		-8.61105 -2.93295		-8.61105 -0.163413		-8.61105 -3.52644		-8.60854 1.1713		-8.61105 2.30322		-8.60854 -0.719063
-8.60486 -2.06977		-8.60486 1.24979		-8.60486 -1.57685		-8.60486 1.26244		-8.60486 -2.16927		-8.60234 0.54721		-8.60486 1.76551		-8.60234 -0.684818
-8.59866 -3.08034		-8.59866 3.78031		-8.59866 0.775642		-8.59866 4.38708		-8.59866 -0.384577		-8.59614 -1.60402		-8.59866 2.52343		-8.59614 0.390478
-8.59247 -1.69025		-8.59247 4.03534		-8.59247 1.75099		-8.59247 3.52225		-8.59247 0.134974		-8.58994 0.0661734		-8.59247 2.82174		-8.58994 -0.25276
-8.58627 0.146914		-8.58627 4.22389		-8.58627 -0.494922		-8.58627 2.57359		-8.58627 0.489944		-8.58374 1.27125		-8.58627 2.81936		-8.58374 -0.242355
-8.58008 1.3175		-8.58008 4.07672		-8.58008 -1.17222		-8.58008 2.59184		-8.58008 1.38776		-8.57755 2.64884		-8.58008 4.29552		-8.57755 0.0381207
-8.57388 -0.950902		-8.57388 3.77733		-8.57388 -0.43758		-8.57388 3.09775		-8.57388 -0.280654		-8.57135 -0.0450365		-8.57388 4.40571		-8.57135 0.313073
-8.56769 -1.30765		-8.56769 1.63979		-8.56769 -2.89314		-8.56769 3.70675		-8.56769 -2.60062		-8.56515 -4.8016		-8.56769 0.711881		-8.56515 2.99641
-8.56149 0.702927		-8.56149 0.555128		-8.56149 -2.63413		-8.56149 4.71892		-8.56149 -4.85543		-8.55895 -6.16159		-8.56149 -2.4273		-8.55895 3.09219
-8.5553 0.41363		-8.5553 1.23477		-8.5553 -0.78956		-8.5553 5.79977		-8.5553 -2.31532		-8.55276 -1.51638		-8.5553 -1.11254		-8.55276 1.35131
-8.5491 -1.32585		-8.5491 0.644811		-8.5491 -0.19148		-8.5491 6.74415		-8.5491 0.422597		-8.54656 0.885908		-8.5491 0.141954		-8.54656 1.68729
-8.54291 -0.156406		-8.54291 1.76505		-8.54291 0.350525		-8.54291 3.03998		-8.54291 -1.02915		-8.54036 1.62551		-8.54291 2.06637		-8.54036 3.83556
-8.53671 1.64393		-8.53671 0.835609		-8.53671 -0.721673		-8.53671 0.0677949		-8.53671 -4.64842		-8.53416 0.295653		-8.53671 1.66573		-8.53416 4.02318
-8.53052 2.98181		-8.53052 -1.82797		-8.53052 -2.05614		-8.53052 3.26543		-8.53052 -2.63343		-8.52797 -0.289227		-8.53052 -0.262827		-8.52797 3.01473
-8.52432 3.63353		-8.52432 -0.534888		-8.52432 -3.09841		-8.52432 7.3856		-8.52432 1.0014		-8.52177 0.160575		-8.52432 -4.08315		-8.52177 3.37722
-8.51813 1.33271		-8.51813 -0.92861		-8.51813 -1.32808		-8.51813 5.47769		-8.51813 1.91367		-8.51557 0.53114		-8.51813 -6.52356		-8.51557 4.3054
-8.51193 0.525436		-8.51193 -0.565592		-8.51193 -3.10173		-8.51193 3.19384		-8.51193 0.491979		-8.50937 1.1064		-8.51193 -3.98749		-8.50937 3.43694
-8.50574 -2.52867		-8.50574 0.417814		-8.50574 -5.45325		-8.50574 2.90587		-8.50574 -0.171845		-8.50318 0.967589		-8.50574 -2.52032		-8.50318 3.38016
-8.49954 -2.63467		-8.49954 0.145795		-8.49954 -4.4516		-8.49954 1.88946		-8.49954 -0.936712		-8.49698 -0.609195		-8.49954 -1.12366		-8.49698 0.503213
-8.49335 -2.83875		-8.49335 0.203298		-8.49335 -3.29367		-8.49335 1.91901		-8.49335 -3.68512		-8.49078 -3.29376		-8.49335 1.54476		-8.49078 -1.78559
-8.48715 -2.39368		-8.48715 -0.015887		-8.48715 -1.00991		-8.48715 -0.916113		-8.48715 -4.97737		-8.48458 -6.56626		-8.48715 0.878528		-8.48458 -2.08437
-8.48096 -2.80146		-8.48096 -0.755842		-8.48096 -2.27953		-8.48096 -0.835388		-8.48096 -4.63861		-8.47838 -6.28114		-8.48096 0.223016		-8.47838 -0.181225
-8.47476 -2.30988		-8.47476 -0.411575		-8.47476 -1.65346		-8.47476 2.28973		-8.47476 -2.26041		-8.47219 -3.33853		-8.47476 1.18937		-8.47219 2.28573
-8.46857 -2.17154		-8.46857 -1.71768		-8.46857 -2.09903		-8.46857 5.27938		-8.46857 -0.559216		-8.46599 -1.68883		-8.46857 1.18399		-8.46599 1.84272
-8.46237 -2.6086		-8.46237 -2.54184		-8.46237 -4.1558		-8.46237 3.29729		-8.46237 -1.59813		-8.45979 -2.64816		-8.46237 2.00958		-8.45979 0.0574252
-8.45618 -1.47473		-8.45618 -1.90935		-8.45618 -3.83266		-8.45618 0.912928		-8.45618 -2.09779		-8.45359 -5.6852		-8.45618 3.53772		-8.45359 -0.436274
-8.44998 -1.45173		-8.44998 -0.154514		-8.44998 -1.8609		-8.44998 1.70405		-8.44998 -0.990383		-8.4474 -5.03879		-8.44998 2.99553		-8.4474 0.104008
-8.44379 0.238618		-8.44379 -0.83754		-8.44379 -0.911006		-8.44379 2.00004		-8.44379 -0.986543		-8.4412 -4.14929		-8.44379 1.93437		-8.4412 -0.101893
-8.43759 3.85429		-8.43759 -2.96236		-8.43759 0.459635		-8.43759 1.88043		-8.43759 -2.15045		-8.435 -3.0498		-8.43759 -0.896421		-8.435 0.276618
-8.4314 2.97461		-8.4314 -3.69496		-8.4314 2.97074		-8.4314 1.11479		-8.4314 -2.414		-8.4288 1.06272		-8.4314 -2.23525		-8.4288 -2.06511
-8.4252 0.651175		-8.4252 -4.21641		-8.4252 4.0819		-8.4252 1.91182		-8.4252 -0.966907		-8.42261 5.47985		-8.4252 -2.20198		-8.42261 -1.89965
-8.41901 -0.916949		-8.41901 -4.20536		-8.41901 3.87468		-8.41901 1.53282		-8.41901 -0.76851		-8.41641 4.65188		-8.41901 -1.65453		-8.41641 0.481972
-8.41281 -3.52673		-8.41281 -0.679768		-8.41281 4.10333		-8.41281 0.525723		-8.41281 -3.0354		-8.41021 1.44042		-8.41281 1.33139		-8.41021 0.462344
-8.40662 -2.70585		-8.40662 2.13356		-8.40662 5.59914		-8.40662 2.29299		-8.40662 -1.45695		-8.40401 -1.43185		-8.40662 2.87222		-8.40401 0.63216
-8.40042 -2.84452		-8.40042 3.05177		-8.40042 5.51761		-8.40042 2.22873		-8.40042 0.521668		-8.39782 -1.84072		-8.40042 4.77077		-8.39782 0.479078
-8.39423 -1.1053		-8.39423 3.5091		-8.39423 3.2996		-8.39423 0.905489		-8.39423 0.349951		-8.39162 0.478562		-8.39423 4.03878		-8.39162 -0.729893
-8.38803 0.570258		-8.38803 1.90431		-8.38803 0.0761461		-8.38803 3.17552		-8.38803 -1.15198		-8.38542 -0.314122		-8.38803 1.7669		-8.38542 -2.83253
-8.38184 -0.843577		-8.38184 2.10839		-8.38184 -0.19521		-8.38184 4.41503		-8.38184 -1.9684		-8.37922 -0.262569		-8.38184 1.70951		-8.37922 -1.8708
-8.37564 -1.32536		-8.37564 1.91453		-8.37564 0.752984		-8.37564 2.68005		-8.37564 -4.00505		-8.37302 2.18465		-8.37564 0.814482		-8.37302 1.20937
-8.36945 -2.7875		-8.36945 2.43797		-8.36945 -0.472788		-8.36945 -0.480268		-8.36945 -4.81965		-8.36683 1.02916		-8.36945 -0.873795		-8.36683 2.32432
-8.36325 -2.0604		-8.36325 5.41665		-8.36325 -1.69201		-8.36325 -1.83007		-8.36325 -4.13137		-8.36063 -1.4795		-8.36325 -2.23953		-8.36063 2.32889
-8.35706 -0.117721		-8.35706 6.25942		-8.35706 -1.2844		-8.35706 0.18305		-8.35706 -3.17147		-8.35443 -3.55499		-8.35706 -2.5198		-8.35443 2.4467
-8.35086 -1.37922		-8.35086 4.30951		-8.35086 -1.2335		-8.35086 1.16832		-8.35086 -0.924842		-8.34823 -4.28324		-8.35086 -0.657461		-8.34823 1.25311
-8.34467 -2.97071		-8.34467 3.22726		-8.34467 -1.26413		-8.34467 -0.98983		-8.34467 0.0385787		-8.34204 -0.42372		-8.34467 -0.00884316		-8.34204 -0.864792
-8.33847 -3.34611		-8.33847 1.92797		-8.33847 -3.58855		-8.33847 -5.0236		-8.33847 -0.568644		-8.33584 1.00052		-8.33847 -1.99415		-8.33584 0.389198
-8.33228 -1.53883		-8.33228 1.23254		-8.33228 -5.24728		-8.33228 -7.90389		-8.33228 -1.39002		-8.32964 1.79341		-8.33228 -2.69765		-8.32964 1.42982
-8.32608 -0.666562		-8.32608 -0.622862		-8.32608 -2.03416		-8.32608 -7.72395		-8.32608 -4.35558		-8.32344 -0.0120287		-8.32608 -4.63574		-8.32344 2.4048
-8.31989 0.631569		-8.31989 -3.13323		-8.31989 1.6084		-8.31989 -3.60478		-8.31989 -7.62293		-8.31725 -0.973863		-8.31989 -5.86144		-8.31725 -0.0119028
-8.31369 1.20303		-8.31369 -3.01397		-8.31369 1.90167		-8.31369 -2.82235		-8.31369 -6.07765		-8.31105 -0.951529		-8.31369 -4.55244		-8.31105 -2.24221
-8.3075 -0.63179		-8.3075 -2.72044		-8.3075 1.53002		-8.3075 -5.55772		-8.3075 -3.81277		-8.30485 -1.46135		-8.3075 -4.39952		-8.30485 -0.911665
-8.3013 -1.59056		-8.3013 -1.79548		-8.3013 1.41917		-8.3013 -5.56837		-8.3013 -1.45931		-8.29865 -1.63745		-8.3013 -4.4756		-8.29865 -1.20463
-8.29511 -1.9472		-8.29511 -1.30407		-8.29511 0.336759		-8.29511 -6.84655		-8.29511 -0.964411		-8.29246 -2.59133		-8.29511 -3.87422		-8.29246 -2.53055
-8.28891 -0.289383		-8.28891 -1.03714		-8.28891 0.525785		-8.28891 -5.67179		-8.28891 -2.75462		-8.28626 -2.71772		-8.28891 -2.33249		-8.28626 -3.93792
-8.28272 2.34673		-8.28272 0.153227		-8.28272 2.53004		-8.28272 -2.98039		-8.28272 -4.18736		-8.28006 -2.32337		-8.28272 -0.0619919		-8.28006 -1.70927
-8.27652 2.89914		-8.27652 0.0302644		-8.27652 2.27566		-8.27652 -0.483214		-8.27652 -2.0277		-8.27386 -4.47532		-8.27652 0.764596		-8.27386 -1.41557
-8.27033 3.91941		-8.27033 -2.2767		-8.27033 -1.13016		-8.27033 0.807648		-8.27033 -0.471326		-8.26766 -3.98996		-8.27033 -1.88903		-8.26766 -0.538285
-8.26413 3.45688		-8.26413 -5.0831		-8.26413 -2.74119		-8.26413 -0.171831		-8.26413 0.343353		-8.26147 -3.65227		-8.26413 -0.83767		-8.26147 -0.405281
-8.25794 -0.277681		-8.25794 -4.36412		-8.25794 -0.313715		-8.25794 -0.119837		-8.25794 0.904332		-8.25527 -3.17264		-8.25794 0.303826		-8.25527 -1.07951
-8.25174 -3.92478		-8.25174 -4.65861		-8.25174 -0.05934		-8.25174 0.625771		-8.25174 1.16038		-8.24907 -2.2585		-8.25174 -0.614379		-8.24907 0.0953387
-8.24555 -4.3036		-8.24555 -4.82705		-8.24555 2.06385		-8.24555 1.07699		-8.24555 -1.27478		-8.24287 -2.12204		-8.24555 0.551709		-8.24287 3.17402
-8.23935 -3.41388		-8.23935 -2.93631		-8.23935 4.43527		-8.23935 0.240191		-8.23935 -0.877126		-8.23668 -1.02634		-8.23935 2.06248		-8.23668 4.46955
-8.23316 -2.23392		-8.23316 -2.66581		-8.23316 5.56213		-8.23316 -1.66645		-8.23316 -0.394988		-8.23048 -1.89369		-8.23316 1.27446		-8.23048 4.12896
-8.22696 -1.8601		-8.22696 -0.88945		-8.22696 3.56217		-8.22696 -2.27382		-8.22696 -0.0176333		-8.22428 -2.10275		-8.22696 1.14027		-8.22428 3.62681
-8.22077 -1.45992		-8.22077 -1.11275		-8.22077 0.647679		-8.22077 -3.33129		-8.22077 0.739439		-8.21808 -2.65045		-8.22077 0.427305		-8.21808 4.78475
-8.21457 0.832213		-8.21457 -2.49013		-8.21457 1.02804		-8.21457 -2.43668		-8.21457 1.10388		-8.21189 -5.71393		-8.21457 -0.573845		-8.21189 7.90065
-8.20838 1.92253		-8.20838 -1.60604		-8.20838 1.20636		-8.20838 1.43901		-8.20838 1.17512		-8.20569 -5.56373		-8.20838 -0.235852		-8.20569 5.04353
-8.20218 1.19		-8.20218 -0.506699		-8.20218 -1.33387		-8.20218 3.75719		-8.20218 -0.611962		-8.19949 -4.28628		-8.20218 -0.599271		-8.19949 2.76649
-8.19599 -0.542324		-8.19599 -1.53912		-8.19599 -2.06399		-8.19599 4.18658		-8.19599 -2.29584		-8.19329 -2.32521		-8.19599 0.135503		-8.19329 4.00235
-8.18979 -0.270473		-8.18979 -1.07403		-8.18979 -2.64982		-8.18979 3.26318		-8.18979 -0.659552		-8.1871 -1.36763		-8.18979 1.51619		-8.1871 4.71058
-8.1836 0.449609		-8.1836 -1.93837		-8.1836 -3.61936		-8.1836 0.989699		-8.1836 -0.383485		-8.1809 -2.17529		-8.1836 1.47123		-8.1809 3.72515
-8.1774 -1.1867		-8.1774 -2.17867		-8.1774 -4.72393		-8.1774 -0.697898		-8.1774 -3.01286		-8.1747 0.105233		-8.1774 1.44931		-8.1747 4.02177
-8.17121 -0.792205		-8.17121 -2.17476		-8.17121 -1.31691		-8.17121 0.781918		-8.17121 -4.88556		-8.1685 0.280752		-8.17121 -0.605696		-8.1685 2.80747
-8.16501 -1.07914		-8.16501 -2.49597		-8.16501 -1.06963		-8.16501 2.19971		-8.16501 -3.20925		-8.1623 1.06786		-8.16501 -0.485535		-8.1623 0.99316
-8.15882 -2.07223		-8.15882 -4.22007		-8.15882 -1.77453		-8.15882 2.89322		-8.15882 -0.772964		-8.15611 0.947361		-8.15882 -1.81485		-8.15611 -0.0676581
-8.15262 -0.111315		-8.15262 -6.04766		-8.15262 -2.03135		-8.15262 0.400168		-8.15262 -2.31106		-8.14991 0.260805		-8.15262 -2.33679		-8.14991 -0.35143
-8.14643 0.92013		-8.14643 -5.31332		-8.14643 -3.89774		-8.14643 -1.82412		-8.14643 -0.418741		-8.14371 -0.02114		-8.14643 -2.03269		-8.14371 0.550244
-8.14023 -0.368832		-8.14023 -5.03079		-8.14023 -4.8118		-8.14023 -2.08351		-8.14023 2.62318		-8.13751 1.27217		-8.14023 -1.12056		-8.13751 1.70676
-8.13404 -1.99582		-8.13404 -2.15833		-8.13404 -3.09387		-8.13404 -1.845		-8.13404 3.64484		-8.13132 2.1705		-8.13404 1.52979		-8.13132 2.47935
-8.12784 -2.1414		-8.12784 0.240642		-8.12784 -4.56001		-8.12784 -1.56843		-8.12784 3.76233		-8.12512 2.16973		-8.12784 3.24695		-8.12512 1.81076
-8.12165 -1.95121		-8.12165 0.77464		-8.12165 -6.00345		-8.12165 -2.55913		-8.12165 5.47879		-8.11892 2.39749		-8.12165 1.30811		-8.11892 2.81308
-8.11545 -2.51221		-8.11545 -2.22293		-8.11545 -4.58955		-8.11545 -1.5073		-8.11545 6.57426		-8.11272 -0.549015		-8.11545 1.92537		-8.11272 3.25791
-8.10926 -3.5027		-8.10926 -2.50423		-8.10926 -1.20404		-8.10926 -1.153		-8.10926 4.53445		-8.10653 -1.49475		-8.10926 2.23853		-8.10653 3.53384
-8.10306 -2.27542		-8.10306 -2.25612		-8.10306 0.496502		-8.10306 -0.292585		-8.10306 -0.147654		-8.10033 0.240617		-8.10306 0.187154		-8.10033 4.74507
-8.09687 -1.93718		-8.09687 -2.9638		-8.09687 0.33261		-8.09687 -1.03191		-8.09687 -4.50291		-8.09413 -0.385748		-8.09687 0.214079		-8.09413 4.00565
-8.09067 -2.60573		-8.09067 -2.78977		-8.09067 1.55076		-8.09067 -1.00325		-8.09067 -3.07132		-8.08793 1.33221		-8.09067 1.78533		-8.08793 3.11018
-8.08448 -3.97409		-8.08448 -0.865629		-8.08448 1.56911		-8.08448 -0.781986		-8.08448 0.107323		-8.08174 2.03655		-8.08448 5.42007		-8.08174 2.43314
-8.07828 -4.65825		-8.07828 0.322375		-8.07828 2.49812		-8.07828 -0.773836		-8.07828 0.714151		-8.07554 0.585202		-8.07828 3.09717		-8.07554 1.68423
-8.07209 -0.529502		-8.07209 1.81585		-8.07209 1.20759		-8.07209 0.928142		-8.07209 2.8934		-8.06934 -1.04293		-8.07209 1.9902		-8.06934 0.942259
-8.06589 0.591604		-8.06589 0.776934		-8.06589 1.32051		-8.06589 0.192054		-8.06589 6.29676		-8.06314 -0.109497		-8.06589 2.50625		-8.06314 -0.160319
-8.0597 -1.94462		-8.0597 -1.78746		-8.0597 1.48537		-8.0597 -1.09409		-8.0597 6.17894		-8.05694 1.7121		-8.0597 3.03496		-8.05694 -1.42325
-8.0535 -2.63906		-8.0535 -1.49138		-8.0535 2.01898		-8.0535 -1.70743		-8.0535 3.02258		-8.05075 2.23562		-8.0535 2.31026		-8.05075 -1.09427
-8.04731 -5.10586		-8.04731 0.344171		-8.04731 3.1182		-8.04731 -2.12823		-8.04731 0.0926714		-8.04455 4.29372		-8.04731 -1.06264		-8.04455 -1.84711
-8.04111 -5.13796		-8.04111 -0.488604		-8.04111 3.09872		-8.04111 -2.4035		-8.04111 -0.709698		-8.03835 5.55331		-8.04111 -1.38513		-8.03835 -1.03742
-8.03492 -2.79508		-8.03492 -0.0146171		-8.03492 1.78245		-8.03492 -3.13535		-8.03492 -0.445285		-8.03215 1.49358		-8.03492 0.621076		-8.03215 0.459837
-8.02872 0.327062		-8.02872 -0.731037		-8.02872 -0.661002		-8.02872 0.214357		-8.02872 0.370436		-8.02596 0.415562		-8.02872 3.55629		-8.02596 2.16861
-8.02253 -1.29117		-8.02253 -1.03002		-8.02253 -2.38794		-8.02253 3.03487		-8.02253 1.77933		-8.01976 -0.243685		-8.02253 3.80633		-8.01976 2.82458
-8.01633 -1.87036		-8.01633 -1.60221		-8.01633 -1.68749		-8.01633 2.42011		-8.01633 2.81849		-8.01356 -1.94239		-8.01633 1.98197		-8.01356 2.88882
-8.01014 1.71269		-8.01014 -1.19257		-8.01014 2.4128		-8.01014 -0.248032		-8.01014 0.229106		-8.00736 -4.2886		-8.01014 1.08922		-8.00736 3.82885
-8.00394 3.34992		-8.00394 -2.10452		-8.00394 2.90451		-8.00394 -3.34242		-8.00394 -1.49218		-8.00117 -3.84377		-8.00394 -0.766969		-8.00117 1.8436
-7.99775 2.56016		-7.99775 -0.0583239		-7.99775 -0.397059		-7.99775 -4.44029		-7.99775 0.449043		-7.99497 -1.56012		-7.99775 -0.731298		-7.99497 0.9864
-7.99155 2.78341		-7.99155 0.957873		-7.99155 -3.27629		-7.99155 -3.74856		-7.99155 2.53878		-7.98877 1.22323		-7.99155 -2.33153		-7.98877 1.19204
-7.98536 2.04682		-7.98536 -0.391604		-7.98536 -3.2665		-7.98536 -1.69815		-7.98536 1.12043		-7.98257 0.860716		-7.98536 -4.19729		-7.98257 2.56128
-7.97916 2.44259		-7.97916 0.241803		-7.97916 -3.29583		-7.97916 -0.419157		-7.97916 -0.734975		-7.97638 0.808335		-7.97916 -4.82781		-7.97638 1.55477
-7.97297 2.19741		-7.97297 -1.1645		-7.97297 -3.08608		-7.97297 -1.31177		-7.97297 1.6875		-7.97018 1.20463		-7.97297 -6.0772		-7.97018 -1.61339
-7.96677 3.18756		-7.96677 -0.268014		-7.96677 -1.18066		-7.96677 -1.42249		-7.96677 3.95099		-7.96398 0.0582458		-7.96677 -6.12136		-7.96398 -2.21235
-7.96058 4.01816		-7.96058 0.925428		-7.96058 0.285069		-7.96058 0.193885		-7.96058 4.73295		-7.95778 -1.12281		-7.96058 -3.99825		-7.95778 -1.35497
-7.95438 1.57124		-7.95438 2.30643		-7.95438 1.59367		-7.95438 0.250947		-7.95438 2.65824		-7.95158 -5.01831		-7.95438 0.255651		-7.95158 -0.411694
-7.94819 1.12173		-7.94819 3.9146		-7.94819 1.80927		-7.94819 2.13169		-7.94819 0.686799		-7.94539 -4.9725		-7.94819 2.0502		-7.94539 -0.802032
-7.94199 1.88274		-7.94199 3.75987		-7.94199 0.312343		-7.94199 1.27409		-7.94199 1.3365		-7.93919 -3.39056		-7.94199 1.28382		-7.93919 -1.8262
-7.9358 3.55174		-7.9358 2.29839		-7.9358 -0.455485		-7.9358 0.315341		-7.9358 1.54214		-7.93299 -3.65155		-7.9358 3.39054		-7.93299 -1.04231
-7.9296 4.25715		-7.9296 -0.802839		-7.9296 -0.536334		-7.9296 0.132246		-7.9296 1.61847		-7.92679 -2.68254		-7.9296 5.0215		-7.92679 -0.968791
-7.92341 3.78156		-7.92341 -1.38674		-7.92341 0.499073		-7.92341 0.598495		-7.92341 2.85525		-7.9206 -1.78826		-7.92341 4.83559		-7.9206 -0.792896
-7.91721 3.26299		-7.91721 -0.788228		-7.91721 2.74031		-7.91721 0.549287		-7.91721 3.86477		-7.9144 -0.536009		-7.91721 4.24621		-7.9144 -1.77476
-7.91102 1.12675		-7.91102 -3.2755		-7.91102 2.6992		-7.91102 1.19799		-7.91102 1.24557		-7.9082 -0.225796		-7.91102 4.99311		-7.9082 -2.79077
-7.90482 -1.1044		-7.90482 -1.4364		-7.90482 -0.869464		-7.90482 0.491271		-7.90482 -0.503991		-7.902 0.674581		-7.90482 5.60676		-7.902 -2.98557
-7.89863 -3.23765		-7.89863 -0.81715		-7.89863 -2.86722		-7.89863 1.43933		-7.89863 1.87745		-7.89581 1.02408		-7.89863 2.92633		-7.89581 -4.7116
-7.89243 -3.72616		-7.89243 -3.37146		-7.89243 -4.01545		-7.89243 0.859714		-7.89243 1.92979		-7.88961 1.28663		-7.89243 -1.22702		-7.88961 -4.19779
-7.88624 -3.79272		-7.88624 -6.06576		-7.88624 -1.71136		-7.88624 -1.84368		-7.88624 2.171		-7.88341 1.08184		-7.88624 -1.05224		-7.88341 -2.17312
-7.88004 -2.83454		-7.88004 -5.52155		-7.88004 0.171793		-7.88004 -1.90446		-7.88004 2.89877		-7.87721 1.6223		-7.88004 0.867241		-7.87721 -0.531407
-7.87385 -3.55448		-7.87385 -4.32012		-7.87385 1.31851		-7.87385 -1.93349		-7.87385 3.23517		-7.87102 0.815095		-7.87385 0.195631		-7.87102 1.01039
-7.86765 -2.32747		-7.86765 -3.10607		-7.86765 1.34295		-7.86765 -1.56434		-7.86765 1.45026		-7.86482 0.484876		-7.86765 -0.201577		-7.86482 2.85026
-7.86146 -0.47842		-7.86146 -0.731399		-7.86146 -0.378903		-7.86146 -1.93492		-7.86146 1.04404		-7.85862 -0.117814		-7.86146 -0.103216		-7.85862 2.88608
-7.85526 1.01506		-7.85526 1.67731		-7.85526 0.935481		-7.85526 -2.11178		-7.85526 2.35924		-7.85242 -2.69075		-7.85526 1.5901		-7.85242 1.7378
-7.84907 2.50282		-7.84907 -0.241752		-7.84907 3.51567		-7.84907 0.967716		-7.84907 1.95279		-7.84622 -2.42212		-7.84907 0.500252		-7.84622 0.922828
-7.84287 2.64985		-7.84287 -2.50527		-7.84287 3.69887		-7.84287 0.948043		-7.84287 3.6022		-7.84003 -1.46834		-7.84287 -0.0620475		-7.84003 1.50591
-7.83668 4.64684		-7.83668 -1.58903		-7.83668 4.46128		-7.83668 1.44609		-7.83668 4.09473		-7.83383 -1.79625		-7.83668 1.09133		-7.83383 2.47197
-7.83048 4.88382		-7.83048 1.2933		-7.83048 4.29546		-7.83048 0.429802		-7.83048 1.824		-7.82763 -0.16153		-7.83048 -0.584517		-7.82763 3.41851
-7.82429 3.42351		-7.82429 1.84149		-7.82429 2.68161		-7.82429 -0.78858		-7.82429 2.59595		-7.82143 1.69154		-7.82429 -3.83229		-7.82143 2.52951
-7.81809 3.30668		-7.81809 -1.74778		-7.81809 -0.170721		-7.81809 0.129698		-7.81809 4.61498		-7.81524 0.452798		-7.81809 -4.18493		-7.81524 1.1707
-7.8119 5.09336		-7.8119 -3.78877		-7.8119 -0.219224		-7.8119 -0.58633		-7.8119 4.93296		-7.80904 -1.20795		-7.8119 -1.43773		-7.80904 0.74632
-7.8057 3.44106		-7.8057 -1.40921		-7.8057 -0.607605		-7.8057 -1.22162		-7.8057 3.76389		-7.80284 0.683023		-7.8057 0.816108		-7.80284 0.913383
-7.79951 -1.42483		-7.79951 -1.00093		-7.79951 -0.274925		-7.79951 -1.83736		-7.79951 2.07485		-7.79664 1.27575		-7.79951 0.880545		-7.79664 -1.51207
-7.79331 -1.72484		-7.79331 -1.93836		-7.79331 1.71955		-7.79331 -3.83678		-7.79331 2.21369		-7.79045 -0.433129		-7.79331 1.23036		-7.79045 -5.17138
-7.78712 -0.760132		-7.78712 -2.35485		-7.78712 2.61364		-7.78712 -2.36999		-7.78712 2.05113		-7.78425 0.443308		-7.78712 -0.505665		-7.78425 -4.82172
-7.78092 -1.11563		-7.78092 -3.52764		-7.78092 4.87493		-7.78092 1.55302		-7.78092 2.59065		-7.77805 2.00219		-7.78092 -1.42405		-7.77805 -2.5533
-7.77473 -1.37833		-7.77473 -1.48323		-7.77473 5.55872		-7.77473 2.69038		-7.77473 2.34091		-7.77185 2.18633		-7.77473 -3.80297		-7.77185 -1.94258
-7.76853 -1.46778		-7.76853 -0.0272682		-7.76853 4.00679		-7.76853 0.936038		-7.76853 1.55171		-7.76566 2.15179		-7.76853 -2.32345		-7.76566 -1.36891
-7.76234 -1.7166		-7.76234 -0.335825		-7.76234 2.13283		-7.76234 -0.478442		-7.76234 0.336264		-7.75946 1.70462		-7.76234 -0.0569441		-7.75946 1.04521
-7.75614 -2.21324		-7.75614 1.91076		-7.75614 -1.24138		-7.75614 -1.95722		-7.75614 -0.133091		-7.75326 0.0434263		-7.75614 -1.11207		-7.75326 1.61495
-7.74995 -3.3878		-7.74995 2.77279		-7.74995 0.319282		-7.74995 -1.9453		-7.74995 -0.362125		-7.74706 -1.24899		-7.74995 -2.0568		-7.74706 -1.93906
-7.74375 -1.62744		-7.74375 0.323887		-7.74375 0.454327		-7.74375 -1.06225		-7.74375 -1.68825		-7.74086 -1.57808		-7.74375 -1.99966		-7.74086 -4.32109
-7.73756 0.739377		-7.73756 -1.33753		-7.73756 -0.372939		-7.73756 -3.69956		-7.73756 -2.59737		-7.73467 -2.24754		-7.73756 0.551276		-7.73467 -3.75598
-7.73136 0.91601		-7.73136 -2.80764		-7.73136 1.04286		-7.73136 -6.1138		-7.73136 -2.83103		-7.72847 -3.43516		-7.73136 2.81634		-7.72847 -1.17528
-7.72517 -0.281242		-7.72517 -4.16701		-7.72517 1.15177		-7.72517 -4.93566		-7.72517 -1.07344		-7.72227 -3.3562		-7.72517 4.12165		-7.72227 0.379686
-7.71897 -1.02366		-7.71897 -6.52033		-7.71897 0.344543		-7.71897 -2.28832		-7.71897 -0.0883703		-7.71607 -1.85315		-7.71897 1.53388		-7.71607 0.395842
-7.71278 1.60016		-7.71278 -6.43125		-7.71278 -2.03258		-7.71278 -1.37735		-7.71278 -0.700688		-7.70988 -0.0082682		-7.71278 -1.18732		-7.70988 2.19034
-7.70658 4.8597		-7.70658 -2.37239		-7.70658 -3.34738		-7.70658 -1.08147		-7.70658 -0.384764		-7.70368 -0.31696		-7.70658 0.178364		-7.70368 2.16027
-7.70039 5.08743		-7.70039 -0.172147		-7.70039 -2.30883		-7.70039 -1.91485		-7.70039 -1.90656		-7.69748 -2.51578		-7.70039 1.6302		-7.69748 1.55204
-7.69419 2.07461		-7.69419 -0.504858		-7.69419 0.961321		-7.69419 -1.12649		-7.69419 -4.84428		-7.69128 -3.33312		-7.69419 1.5429		-7.69128 0.159166
-7.688 1.02662		-7.688 1.92385		-7.688 1.53529		-7.688 1.59844		-7.688 -1.99761		-7.68509 -1.58364		-7.688 1.6561		-7.68509 -2.78936
-7.6818 1.62675		-7.6818 2.78664		-7.6818 1.84345		-7.6818 2.07713		-7.6818 -0.419877		-7.67889 -2.08319		-7.6818 0.727767		-7.67889 -2.81575
-7.67561 1.43493		-7.67561 0.697618		-7.67561 2.27557		-7.67561 3.63159		-7.67561 -1.73551		-7.67269 -2.50065		-7.67561 0.515059		-7.67269 -0.87723
-7.66941 0.911139		-7.66941 2.54008		-7.66941 0.659355		-7.66941 2.06535		-7.66941 -1.66895		-7.66649 -1.9133		-7.66941 0.543581		-7.66649 -2.07249
-7.66322 0.310058		-7.66322 3.09266		-7.66322 -0.10634		-7.66322 1.54122		-7.66322 0.309216		-7.6603 -0.891905		-7.66322 0.00310214		-7.6603 -3.37462
-7.65702 0.617133		-7.65702 3.42442		-7.65702 -0.18645		-7.65702 3.44604		-7.65702 3.05385		-7.6541 -2.68936		-7.65702 1.41887		-7.6541 -2.65042
-7.65083 0.178687		-7.65083 3.63954		-7.65083 1.98654		-7.65083 1.72395		-7.65083 3.81109		-7.6479 -4.27255		-7.65083 0.115951		-7.6479 -1.25589
-7.64463 -0.838829		-7.64463 4.06588		-7.64463 2.25392		-7.64463 1.05046		-7.64463 1.76378		-7.6417 -2.58293		-7.64463 0.700172		-7.6417 0.62726
-7.63844 -0.591476		-7.63844 3.78442		-7.63844 2.86944		-7.63844 1.65555		-7.63844 0.878628		-7.6355 -2.10268		-7.63844 -0.0226437		-7.6355 1.63939
-7.63224 -0.360218		-7.63224 1.47904		-7.63224 3.18974		-7.63224 1.32208		-7.63224 1.74248		-7.62931 -3.43049		-7.63224 -1.53312		-7.62931 2.69866
-7.62605 -0.663602		-7.62605 -0.333833		-7.62605 2.54088		-7.62605 0.254557		-7.62605 3.39903		-7.62311 -3.83113		-7.62605 -1.6314		-7.62311 1.78509
-7.61985 -1.7939		-7.61985 0.277978		-7.61985 3.52991		-7.61985 -2.07563		-7.61985 5.80324		-7.61691 -2.68044		-7.61985 -3.23981		-7.61691 -0.0674635
[truncated: 2,037 more rows]

## Sheet: Figure 2e
Time (s)	C115S (0.1 mM PRPP)	C115S (0.1 mM PRPP)	C115S (0.2 mM PRPP)	C115S (0.2 mM PRPP)	C115S (0.5 mM PRPP)	C115S (0.5 mM PRPP)	C115S (1 mM PRPP)	C115S (1 mM PRPP)	C115S (2 mM PRPP)	C115S (2 mM PRPP)	R32A (0.1 mM PRPP)	R32A (0.1 mM PRPP)	R32A (0.2 mM PRPP)	R32A (0.2 mM PRPP)	R32A (0.5 mM PRPP)	R32A (0.5 mM PRPP)	R32A (1 mM PRPP)	R32A (1 mM PRPP)	R32A (2 mM PRPP)	R32A (2 mM PRPP)	R56A (0.1 mM PRPP)	R56A (0.1 mM PRPP)	R56A (0.2 mM PRPP)	R56A (0.2 mM PRPP)	R56A (0.5 mM PRPP)	R56A (0.5 mM PRPP)	R56A (1 mM PRPP)	R56A (1 mM PRP)	R56A (2 mM PRPP)	R56A (2 mM PRPP)	R56A/K57A (0.1 mM PRPP)	R56A/K57A (0.1 mM PRPP)	R56A/K57A (0.2 mM PRPP)	R56A/K57A (0.2 mM PRPP)	R56A/K57A (0.5 mM PRPP)	R56A/K57A (0.5 mM PRPP)	R56A/K57A (1 mM PRPP)	R56A/K57A (1 mM PRPP)	R56A/K57A (2 mM PRPP)	R56A/K57A (2 mM PRPP)	WT (0.1 mM PRPP)	WT (0.1 mM PRPP)	WT (0.2 mM PRPP)	WT (0.2 mM PRPP)	WT (0.5 mM PRPP)	WT (0.5 mM PRPP)	WT (1 mM PRPP)	WT (1 mM PRPP)	WT (2 mM PRPP)
0	0.8407	0.7555	0.9574	0.7374	0.7524	0.8243	0.7485	0.7978	0.9857	0.7801	0.8812	0.6909	0.8608	0.7246	0.823	0.8798	0.7591	0.9067	0.8232	0.9541	0.8733	0.9393	0.8191	0.9369	0.8357	0.955	1.0047	0.9289	0.9986	0.9015	0.7815	0.8198	0.8739	0.8945	0.8327	0.8275	0.805	0.8062	0.9695	0.9166	0.8325	0.9218	0.7204	0.8715	0.7492	0.9893	0.7554	0.9597	0.8916
1	0.8407	0.7558	0.9579	0.7378	0.7531	0.825	0.7494	0.7988	0.9869	0.7813	0.8818	0.6914	0.8613	0.7252	0.8241	0.8805	0.7604	0.908	0.8243	0.9555	0.8738	0.9395	0.8196	0.9374	0.8365	0.9556	1.0055	0.9298	0.9997	0.9028	0.7819	0.8202	0.8739	0.8949	0.8323	0.8277	0.8053	0.8066	0.9698	0.9168	0.833	0.9229	0.7214	0.8725	0.7509	0.9901	0.7576	0.9621	0.8939
2	0.841	0.7561	0.9583	0.7383	0.7537	0.8259	0.7504	0.7996	0.9884	0.7824	0.8827	0.6917	0.8618	0.7259	0.825	0.8814	0.7617	0.909	0.8258	0.9567	0.8743	0.9398	0.8201	0.9378	0.8376	0.9564	1.0065	0.9307	1.0011	0.904	0.7821	0.8202	0.874	0.8951	0.8324	0.8282	0.8056	0.8069	0.9704	0.9172	0.8333	0.9236	0.7224	0.8734	0.7526	0.9915	0.7596	0.9644	0.896
3	0.8414	0.7563	0.9585	0.7387	0.7545	0.8265	0.7512	0.8006	0.99	0.7837	0.8832	0.692	0.8623	0.7265	0.826	0.8821	0.7632	0.9103	0.827	0.9583	0.8746	0.94	0.8209	0.9384	0.8384	0.9573	1.0073	0.932	1.0023	0.9049	0.7821	0.8204	0.8744	0.8953	0.8325	0.8284	0.8062	0.8072	0.9707	0.9176	0.8337	0.9246	0.7235	0.8742	0.7543	0.9928	0.7616	0.9668	0.8981
4	0.8416	0.7565	0.9589	0.7392	0.7551	0.8272	0.7522	0.8015	0.9915	0.7849	0.8835	0.6925	0.863	0.7271	0.8272	0.8827	0.7644	0.9113	0.8283	0.9597	0.8749	0.9402	0.8216	0.939	0.8393	0.9582	1.0084	0.9326	1.0033	0.9061	0.7823	0.8208	0.8745	0.8954	0.8329	0.8288	0.8065	0.8075	0.9709	0.9182	0.8345	0.9255	0.7246	0.8751	0.7555	0.994	0.7638	0.969	0.9002
5	0.8419	0.757	0.9593	0.7393	0.7557	0.828	0.7534	0.8024	0.9928	0.7861	0.8839	0.6928	0.8635	0.7277	0.8286	0.8837	0.7659	0.9126	0.8297	0.9607	0.8755	0.9404	0.8221	0.9393	0.84	0.9586	1.0091	0.9338	1.0046	0.9072	0.7824	0.8207	0.8746	0.8958	0.8333	0.8291	0.8066	0.8078	0.9713	0.9186	0.8346	0.9262	0.7256	0.8758	0.7575	0.9949	0.766	0.9711	0.9025
6	0.8424	0.7571	0.9596	0.7399	0.7565	0.829	0.7542	0.8033	0.9942	0.7873	0.8843	0.6932	0.8639	0.7282	0.8301	0.8844	0.7672	0.9137	0.831	0.9621	0.876	0.9408	0.8226	0.9399	0.841	0.9596	1.0102	0.9347	1.0061	0.9085	0.7827	0.8208	0.8748	0.896	0.8335	0.8293	0.807	0.8082	0.9716	0.919	0.8353	0.927	0.7266	0.8767	0.7589	0.9961	0.7683	0.973	0.9045
7	0.8423	0.7575	0.96	0.7404	0.757	0.8296	0.7555	0.8041	0.9957	0.7885	0.8843	0.6932	0.8643	0.729	0.8318	0.8851	0.7684	0.915	0.8323	0.9637	0.8764	0.9411	0.8233	0.9403	0.8417	0.9604	1.0112	0.9355	1.007	0.9098	0.7826	0.8212	0.875	0.8964	0.8338	0.8299	0.8073	0.8086	0.9719	0.9198	0.8358	0.9279	0.7276	0.8779	0.7603	0.997	0.7703	0.9751	0.9066
8	0.8427	0.7577	0.9604	0.7408	0.758	0.8303	0.7563	0.8051	0.9972	0.7896	0.8846	0.6938	0.8648	0.7294	0.8332	0.8858	0.77	0.9161	0.8336	0.9651	0.8766	0.9414	0.8237	0.9407	0.8427	0.9611	1.0118	0.9367	1.0081	0.911	0.783	0.8213	0.8752	0.8965	0.8342	0.8299	0.8075	0.8087	0.9723	0.9209	0.8363	0.9288	0.7286	0.8787	0.7621	0.9981	0.7724	0.9771	0.9088
9	0.8427	0.7581	0.9608	0.7411	0.7585	0.8313	0.7574	0.806	0.9987	0.7907	0.8847	0.6941	0.8657	0.7301	0.8346	0.8869	0.7712	0.9174	0.8349	0.9665	0.8772	0.9418	0.8244	0.9413	0.8435	0.9621	1.0128	0.9376	1.0093	0.9121	0.783	0.8215	0.8757	0.8967	0.8341	0.8304	0.808	0.8093	0.9727	0.9218	0.8365	0.9297	0.7297	0.8796	0.7637	0.9993	0.7741	0.979	0.9107
10	0.8429	0.7583	0.9611	0.7417	0.7594	0.832	0.7583	0.8069	1.0002	0.792	0.8847	0.6944	0.8661	0.7306	0.8357	0.8876	0.7727	0.9183	0.8362	0.9678	0.8776	0.9416	0.8249	0.9416	0.8444	0.963	1.0138	0.9387	1.0105	0.9133	0.7833	0.8216	0.8759	0.8969	0.8346	0.8307	0.8083	0.8096	0.9729	0.9225	0.8371	0.9307	0.7307	0.8805	0.7649	1.0004	0.7764	0.981	0.913
11	0.8433	0.7585	0.9617	0.7421	0.7601	0.8327	0.7592	0.8078	1.0017	0.7931	0.8847	0.6951	0.8667	0.7313	0.8367	0.8884	0.774	0.9195	0.8376	0.9689	0.878	0.9421	0.8256	0.9424	0.8452	0.9641	1.0146	0.9396	1.0114	0.9144	0.7835	0.8217	0.876	0.8972	0.835	0.8308	0.8089	0.81	0.9732	0.9233	0.8377	0.9314	0.7317	0.8815	0.7667	1.0015	0.7784	0.9826	0.9151
12	0.8436	0.7589	0.962	0.7424	0.7609	0.8336	0.7603	0.809	1.003	0.7943	0.8848	0.6951	0.8673	0.7318	0.8379	0.8895	0.7755	0.9207	0.8389	0.9705	0.8785	0.9423	0.8262	0.9429	0.846	0.9655	1.0154	0.9408	1.0127	0.9156	0.7838	0.8218	0.8762	0.8973	0.8354	0.8313	0.8091	0.8103	0.9737	0.9238	0.8381	0.9321	0.7326	0.8821	0.7677	1.003	0.7805	0.9847	0.9171
13	0.8438	0.7591	0.9627	0.7432	0.7615	0.8343	0.7611	0.81	1.0046	0.7956	0.8844	0.6956	0.8681	0.7323	0.8387	0.8903	0.7768	0.9218	0.8402	0.9714	0.8789	0.9427	0.8268	0.9431	0.8469	0.967	1.0166	0.942	1.0138	0.9167	0.7838	0.822	0.8764	0.8974	0.8357	0.8317	0.8094	0.8106	0.9742	0.9247	0.8385	0.9331	0.7336	0.883	0.7692	1.0041	0.7818	0.9863	0.9192
14	0.8441	0.7596	0.9629	0.7433	0.7622	0.835	0.7622	0.8106	1.0059	0.7967	0.8849	0.6958	0.8686	0.7331	0.8398	0.8911	0.7784	0.923	0.8415	0.973	0.8792	0.9429	0.8272	0.9435	0.8478	0.9683	1.0174	0.9429	1.0149	0.9179	0.784	0.8221	0.8766	0.8976	0.8356	0.8318	0.8099	0.8109	0.9743	0.9251	0.8392	0.934	0.7345	0.8838	0.7707	1.0054	0.784	0.9881	0.9214
15	0.8444	0.7598	0.9634	0.7439	0.7629	0.8359	0.763	0.8114	1.0076	0.798	0.8851	0.6963	0.8691	0.7335	0.8407	0.892	0.7798	0.924	0.8426	0.9743	0.8796	0.9431	0.828	0.9441	0.8481	0.9697	1.0184	0.9439	1.0162	0.9192	0.7843	0.8222	0.8769	0.8979	0.8363	0.8322	0.8101	0.8112	0.9748	0.9253	0.8396	0.9349	0.7353	0.8845	0.7718	1.0068	0.7859	0.9899	0.9234
16	0.8448	0.7601	0.9638	0.7445	0.7635	0.8366	0.7639	0.8126	1.009	0.7991	0.8856	0.6964	0.8699	0.7339	0.8416	0.8929	0.7817	0.9251	0.8441	0.9757	0.8801	0.9436	0.8281	0.9445	0.8492	0.9709	1.0192	0.9447	1.0173	0.9201	0.7844	0.8223	0.8772	0.8979	0.8364	0.8325	0.8106	0.8117	0.975	0.9255	0.8401	0.9356	0.7362	0.8854	0.7733	1.0079	0.7876	0.9917	0.9254
17	0.8451	0.7603	0.9645	0.7447	0.7643	0.8372	0.7649	0.8134	1.0103	0.8003	0.886	0.6968	0.8704	0.7345	0.8427	0.8934	0.7835	0.9264	0.8453	0.9772	0.8808	0.944	0.8289	0.9449	0.8498	0.9718	1.0202	0.9458	1.0186	0.9215	0.7847	0.8227	0.8772	0.8981	0.8364	0.8326	0.8108	0.812	0.9753	0.9255	0.8407	0.9366	0.7371	0.8862	0.7744	1.0094	0.7895	0.9937	0.9275
18	0.8451	0.7607	0.9648	0.7452	0.7651	0.8379	0.7659	0.8143	1.0119	0.8013	0.8864	0.6972	0.871	0.7352	0.8436	0.8943	0.7851	0.9276	0.8466	0.9785	0.881	0.944	0.8296	0.9454	0.8508	0.9726	1.0211	0.9467	1.0196	0.9226	0.7847	0.8229	0.8776	0.8985	0.837	0.8331	0.8113	0.8124	0.9758	0.9258	0.8411	0.9373	0.7379	0.8872	0.7759	1.0107	0.7914	0.995	0.9295
19	0.8453	0.7609	0.9652	0.7458	0.7657	0.8384	0.7669	0.8156	1.0133	0.8028	0.8867	0.6977	0.8713	0.7358	0.8445	0.8953	0.7865	0.9288	0.8478	0.9797	0.8812	0.9441	0.8302	0.9458	0.8515	0.973	1.0216	0.9477	1.0208	0.9237	0.785	0.8229	0.878	0.8988	0.8372	0.8333	0.8115	0.8125	0.9761	0.9256	0.8416	0.9381	0.7389	0.8881	0.777	1.0124	0.7932	0.9969	0.9317
20	0.8455	0.7613	0.9656	0.7461	0.7664	0.8391	0.7679	0.8162	1.0144	0.8039	0.8868	0.698	0.8719	0.7362	0.8454	0.8959	0.7881	0.9298	0.8493	0.9811	0.8821	0.9446	0.8307	0.9461	0.8522	0.9734	1.0228	0.9488	1.0219	0.9249	0.7852	0.823	0.878	0.8986	0.8377	0.8336	0.812	0.8129	0.9764	0.9255	0.8418	0.9389	0.7397	0.8889	0.7783	1.0135	0.7951	0.9987	0.9336
21	0.846	0.7616	0.9658	0.7463	0.767	0.8395	0.7688	0.8171	1.0162	0.8052	0.8873	0.6983	0.8724	0.7367	0.8463	0.8968	0.7894	0.9308	0.8504	0.9823	0.8822	0.9449	0.8314	0.9467	0.8529	0.9737	1.0238	0.9497	1.0231	0.9263	0.785	0.8231	0.8783	0.8991	0.8379	0.8336	0.8124	0.8133	0.9767	0.9255	0.8423	0.9397	0.7407	0.8899	0.7795	1.0149	0.7969	1.0006	0.9357
22	0.846	0.762	0.9664	0.7468	0.7677	0.8405	0.7696	0.8183	1.0176	0.8063	0.8876	0.6985	0.8728	0.7372	0.8472	0.8978	0.7907	0.9322	0.8517	0.9836	0.8825	0.9452	0.8318	0.9471	0.8538	0.9737	1.0245	0.9503	1.024	0.9273	0.7854	0.8233	0.8783	0.8989	0.8382	0.834	0.8128	0.8134	0.977	0.9254	0.8427	0.9404	0.7415	0.8908	0.7808	1.0165	0.7986	1.0028	0.9378
23	0.8465	0.7624	0.9669	0.7473	0.7683	0.8412	0.7705	0.8192	1.019	0.8075	0.888	0.6988	0.8732	0.7379	0.8478	0.8986	0.7919	0.9331	0.8531	0.985	0.8828	0.9455	0.8323	0.9476	0.8547	0.974	1.0255	0.9512	1.0254	0.9284	0.7854	0.8233	0.8787	0.8994	0.8382	0.8343	0.8131	0.814	0.9774	0.9257	0.8432	0.9412	0.7425	0.8917	0.7821	1.0176	0.8005	1.0044	0.94
24	0.8466	0.7625	0.9672	0.7478	0.769	0.8419	0.7715	0.8201	1.0206	0.8086	0.8885	0.6992	0.8736	0.7381	0.8489	0.8994	0.7932	0.9342	0.8544	0.9862	0.8834	0.9458	0.8331	0.9479	0.8554	0.9744	1.0264	0.9523	1.0263	0.9295	0.7856	0.8233	0.8788	0.8995	0.8387	0.8347	0.8135	0.8143	0.9776	0.9256	0.8438	0.9419	0.7432	0.8926	0.7833	1.0189	0.8021	1.0067	0.9418
25	0.847	0.7629	0.9679	0.7483	0.7698	0.8425	0.7724	0.8211	1.0218	0.8099	0.8889	0.6997	0.874	0.7389	0.8499	0.9	0.7944	0.9356	0.8557	0.9874	0.8836	0.9462	0.8334	0.9482	0.8563	0.9749	1.0274	0.9532	1.0277	0.9307	0.7857	0.8236	0.8791	0.8996	0.8391	0.8349	0.8138	0.8147	0.9779	0.9262	0.8442	0.9427	0.7442	0.8939	0.7847	1.0204	0.804	1.0085	0.9438
26	0.8472	0.7633	0.9682	0.7485	0.7701	0.8431	0.7734	0.822	1.0233	0.8108	0.8893	0.6998	0.8745	0.7394	0.8506	0.9008	0.7955	0.9365	0.8568	0.9888	0.8838	0.9461	0.834	0.9488	0.8569	0.9753	1.0282	0.954	1.0285	0.9318	0.786	0.8236	0.8791	0.8999	0.8392	0.8351	0.8142	0.815	0.9783	0.9265	0.8445	0.9432	0.745	0.8945	0.786	1.0217	0.8058	1.0105	0.9459
27	0.8476	0.7634	0.9686	0.7492	0.771	0.844	0.7742	0.8231	1.0248	0.8122	0.8893	0.7002	0.875	0.7399	0.8517	0.9017	0.7968	0.9376	0.8581	0.9903	0.8841	0.9464	0.8345	0.9492	0.8576	0.9758	1.0292	0.955	1.0296	0.9328	0.7862	0.8237	0.8794	0.9002	0.8398	0.8355	0.8147	0.8152	0.9788	0.9268	0.8448	0.9443	0.7458	0.8954	0.7875	1.023	0.8075	1.0124	0.9478
28	0.8477	0.7637	0.969	0.7494	0.7718	0.8446	0.7752	0.824	1.026	0.8133	0.8897	0.7007	0.8754	0.7406	0.8525	0.9022	0.7979	0.9388	0.8596	0.9914	0.8841	0.9466	0.8352	0.9497	0.8585	0.9765	1.0302	0.9559	1.0308	0.9339	0.7863	0.8237	0.8795	0.9003	0.8401	0.836	0.8149	0.8156	0.979	0.9272	0.8453	0.9446	0.7468	0.8963	0.7886	1.0245	0.8094	1.0146	0.9499
29	0.8481	0.7641	0.9696	0.7497	0.7725	0.8456	0.7761	0.8249	1.0275	0.8145	0.8902	0.7007	0.8757	0.7409	0.8534	0.9031	0.7991	0.9398	0.8607	0.993	0.8844	0.9468	0.8356	0.95	0.859	0.977	1.0312	0.9567	1.0317	0.9352	0.7863	0.8239	0.8799	0.9005	0.8401	0.8361	0.8151	0.8162	0.9792	0.9274	0.8455	0.9455	0.7476	0.8972	0.7898	1.0256	0.8111	1.0163	0.9519
30	0.8483	0.7645	0.9699	0.7503	0.7728	0.846	0.7769	0.8261	1.0292	0.8153	0.8905	0.7012	0.876	0.7416	0.8542	0.9039	0.8005	0.941	0.8621	0.9943	0.8847	0.9473	0.8362	0.9506	0.8597	0.9778	1.0318	0.9576	1.0327	0.9365	0.7866	0.8238	0.8803	0.9005	0.8405	0.8362	0.8153	0.8163	0.9797	0.9278	0.846	0.9462	0.7486	0.8981	0.7913	1.0272	0.8127	1.0181	0.9538
31	0.8485	0.7647	0.9705	0.7507	0.7738	0.8469	0.7778	0.8268	1.0302	0.8167	0.8908	0.7014	0.8764	0.742	0.8551	0.9043	0.8014	0.9419	0.8633	0.9956	0.8849	0.9474	0.8366	0.951	0.8605	0.9784	1.0327	0.9583	1.0339	0.9374	0.7867	0.8242	0.8804	0.9008	0.8407	0.8367	0.8158	0.817	0.98	0.9284	0.8461	0.9468	0.7494	0.899	0.7925	1.0286	0.8146	1.02	0.9559
32	0.8486	0.765	0.9711	0.7511	0.7744	0.8474	0.7786	0.8278	1.0317	0.818	0.8912	0.702	0.8769	0.7425	0.8558	0.9054	0.8027	0.9432	0.8646	0.9967	0.8854	0.9478	0.8372	0.9512	0.8611	0.9791	1.0337	0.9592	1.0349	0.9387	0.7867	0.8243	0.8804	0.9009	0.8409	0.8369	0.8161	0.817	0.9802	0.9285	0.8468	0.9475	0.7503	0.8999	0.7938	1.03	0.8163	1.0218	0.9578
33	0.849	0.7653	0.9713	0.7515	0.775	0.8481	0.7797	0.829	1.0332	0.819	0.8916	0.7023	0.8773	0.7431	0.8566	0.9059	0.8036	0.9442	0.8657	0.998	0.8856	0.9478	0.8377	0.9518	0.8616	0.9796	1.0346	0.9599	1.036	0.9398	0.7871	0.8243	0.8807	0.9013	0.8414	0.8372	0.8165	0.8173	0.9804	0.929	0.8472	0.9481	0.7509	0.9006	0.7953	1.0311	0.818	1.0238	0.9599
34	0.8491	0.7656	0.9719	0.7519	0.7758	0.8491	0.7806	0.8297	1.0345	0.8201	0.8919	0.7023	0.8776	0.7436	0.8576	0.9067	0.8049	0.9454	0.867	0.9994	0.8858	0.9482	0.8381	0.9523	0.8627	0.9801	1.0355	0.9607	1.0371	0.9409	0.7871	0.8243	0.8809	0.9012	0.8418	0.8376	0.8167	0.8176	0.9809	0.9293	0.8477	0.9487	0.7516	0.9015	0.7964	1.0325	0.8198	1.0257	0.9618
35	0.8497	0.7657	0.9725	0.7522	0.7763	0.8496	0.7815	0.831	1.0357	0.8213	0.8921	0.7028	0.8781	0.7441	0.8582	0.9075	0.8058	0.9465	0.8683	1.0005	0.8862	0.9486	0.8387	0.9525	0.8633	0.9808	1.0365	0.9616	1.0381	0.942	0.7873	0.8245	0.8811	0.9016	0.8417	0.8379	0.8171	0.8182	0.9812	0.9295	0.848	0.9494	0.7525	0.9022	0.7978	1.0339	0.8216	1.0275	0.9638
36	0.8498	0.7663	0.9729	0.7526	0.777	0.8506	0.7824	0.8317	1.0375	0.8225	0.8926	0.7029	0.8784	0.7449	0.8593	0.9081	0.8068	0.9475	0.8697	1.0019	0.8867	0.9486	0.8393	0.9531	0.8641	0.9815	1.037	0.9625	1.0391	0.9431	0.7877	0.8246	0.8813	0.9019	0.8423	0.8381	0.8173	0.8183	0.9813	0.9301	0.8483	0.95	0.7535	0.9029	0.7989	1.0352	0.8234	1.0295	0.9656
37	0.8502	0.7664	0.9734	0.7528	0.7777	0.8512	0.7832	0.8328	1.0388	0.8237	0.8929	0.7034	0.8789	0.7453	0.86	0.909	0.8081	0.9486	0.8708	1.0032	0.8869	0.9492	0.8398	0.9536	0.8647	0.9824	1.038	0.9635	1.0402	0.9442	0.7876	0.8246	0.8815	0.9021	0.8426	0.8383	0.8176	0.8187	0.9818	0.9305	0.8486	0.9506	0.7544	0.9037	0.8001	1.0364	0.8249	1.0312	0.9676
38	0.8504	0.7668	0.9738	0.7533	0.7783	0.8521	0.7843	0.8337	1.0402	0.8246	0.8932	0.7035	0.8796	0.746	0.8609	0.9098	0.8091	0.9496	0.8721	1.0044	0.8873	0.9494	0.8404	0.9538	0.8656	0.9829	1.0387	0.9643	1.0412	0.9453	0.7878	0.8249	0.8816	0.9023	0.8426	0.8387	0.8179	0.819	0.9822	0.9308	0.8493	0.9512	0.7552	0.9045	0.8016	1.0377	0.8268	1.0331	0.9698
39	0.8507	0.767	0.9744	0.7538	0.779	0.8528	0.785	0.8345	1.0417	0.826	0.8935	0.704	0.8801	0.7465	0.8618	0.9103	0.8103	0.9509	0.8733	1.0054	0.8876	0.9497	0.8409	0.9542	0.8662	0.9836	1.0397	0.9651	1.0424	0.9466	0.788	0.8251	0.8818	0.9025	0.843	0.839	0.8181	0.8192	0.9827	0.931	0.8496	0.9519	0.7559	0.9052	0.8026	1.0389	0.8285	1.0349	0.9714
40	0.8508	0.7675	0.9748	0.7543	0.7798	0.8535	0.7858	0.8356	1.0429	0.8271	0.8939	0.7042	0.8804	0.747	0.8624	0.9109	0.8115	0.9519	0.8746	1.007	0.888	0.9498	0.8412	0.9547	0.8669	0.9843	1.0404	0.9658	1.0434	0.9475	0.7882	0.8251	0.882	0.9027	0.8433	0.8393	0.8183	0.8195	0.983	0.9313	0.8498	0.9522	0.7566	0.9058	0.8039	1.0402	0.8301	1.0368	0.9736
41	0.8513	0.7677	0.9752	0.7543	0.7805	0.8542	0.7869	0.8367	1.0445	0.8282	0.8943	0.7044	0.8807	0.7476	0.8635	0.9118	0.8129	0.953	0.876	1.0084	0.8881	0.9499	0.8419	0.955	0.8674	0.9848	1.0413	0.9667	1.0444	0.9486	0.7884	0.8254	0.8822	0.9031	0.8435	0.8395	0.8184	0.8202	0.9833	0.9319	0.8505	0.9529	0.7574	0.9069	0.8054	1.0413	0.8318	1.0385	0.9754
42	0.8514	0.7679	0.9757	0.755	0.7811	0.855	0.7878	0.8373	1.0455	0.8295	0.8945	0.7046	0.8812	0.748	0.8642	0.9125	0.8141	0.9541	0.8771	1.0096	0.8886	0.9504	0.8424	0.9555	0.8683	0.9853	1.0421	0.9675	1.0455	0.9497	0.7886	0.8256	0.8825	0.9032	0.8439	0.8397	0.8191	0.8201	0.9833	0.9323	0.8509	0.9534	0.7582	0.9075	0.8067	1.0425	0.8333	1.0403	0.9773
43	0.8517	0.7683	0.976	0.7552	0.7819	0.856	0.7887	0.8384	1.0472	0.8304	0.8948	0.705	0.8818	0.7484	0.8652	0.9134	0.8151	0.955	0.8782	1.0108	0.889	0.9506	0.8428	0.9559	0.869	0.9861	1.0427	0.9684	1.0467	0.951	0.7886	0.8257	0.8826	0.9034	0.8442	0.84	0.8192	0.8205	0.984	0.9324	0.851	0.954	0.7589	0.9082	0.8077	1.0437	0.8352	1.042	0.9794
44	0.8519	0.7684	0.9767	0.7558	0.7826	0.8567	0.7897	0.8391	1.0486	0.8316	0.8953	0.7052	0.8822	0.749	0.8659	0.9138	0.8164	0.9563	0.8796	1.0122	0.8891	0.9508	0.8433	0.9566	0.8692	0.9869	1.0437	0.9695	1.0475	0.952	0.7888	0.8255	0.8827	0.9036	0.8445	0.8403	0.8195	0.8209	0.9842	0.9328	0.8516	0.9544	0.7597	0.909	0.8091	1.0447	0.8368	1.0438	0.9813
45	0.8521	0.769	0.977	0.756	0.7832	0.8575	0.7905	0.8402	1.05	0.8327	0.8955	0.7056	0.8828	0.7495	0.8669	0.9148	0.8176	0.9572	0.8809	1.0135	0.8896	0.9509	0.8437	0.9567	0.87	0.9877	1.0444	0.9702	1.0487	0.9531	0.7889	0.826	0.8832	0.9036	0.8447	0.8405	0.82	0.8212	0.9845	0.9333	0.852	0.9551	0.7604	0.9096	0.8101	1.0455	0.8387	1.0456	0.9831
46	0.8524	0.7689	0.9775	0.7563	0.7839	0.858	0.7914	0.8412	1.0512	0.8339	0.8958	0.706	0.8833	0.75	0.8677	0.9154	0.8185	0.9585	0.882	1.0147	0.8897	0.9514	0.8442	0.9573	0.8708	0.9881	1.0452	0.971	1.0497	0.9542	0.789	0.8261	0.8832	0.904	0.8447	0.8408	0.82	0.8215	0.9846	0.9337	0.8524	0.9557	0.761	0.9105	0.8113	1.0468	0.8403	1.0473	0.985
47	0.8526	0.7695	0.9779	0.7569	0.7846	0.859	0.7923	0.842	1.0526	0.8351	0.8964	0.7063	0.8837	0.7503	0.8685	0.9162	0.8197	0.9595	0.8833	1.0159	0.8901	0.9517	0.8447	0.9577	0.8714	0.9887	1.046	0.9717	1.0509	0.9553	0.7891	0.8262	0.8835	0.9042	0.8453	0.8411	0.8206	0.8219	0.985	0.9339	0.8528	0.9563	0.762	0.9111	0.8124	1.0477	0.8418	1.0491	0.987
48	0.8528	0.7696	0.9783	0.7572	0.7852	0.8596	0.7932	0.8431	1.0538	0.836	0.8965	0.7067	0.8841	0.7508	0.8694	0.9168	0.8207	0.9604	0.8845	1.0174	0.8903	0.9518	0.8452	0.958	0.8723	0.9892	1.0468	0.9726	1.0518	0.9565	0.7892	0.8264	0.8835	0.9041	0.8454	0.8414	0.8208	0.8222	0.9855	0.9341	0.8532	0.9568	0.7625	0.912	0.8138	1.049	0.8435	1.0507	0.989
49	0.8532	0.7699	0.9788	0.7577	0.7859	0.8604	0.794	0.844	1.0554	0.837	0.8968	0.7068	0.8847	0.7514	0.8702	0.9176	0.8221	0.9615	0.8859	1.0185	0.8909	0.9524	0.8458	0.9585	0.8727	0.99	1.0474	0.9733	1.053	0.9573	0.7896	0.8265	0.8837	0.9045	0.8459	0.8417	0.8213	0.8224	0.9859	0.9347	0.8537	0.9573	0.7632	0.9125	0.815	1.0503	0.845	1.0528	0.9909
50	0.8534	0.7702	0.9793	0.7581	0.7864	0.8612	0.795	0.8448	1.0568	0.8382	0.8972	0.7074	0.8851	0.7519	0.871	0.9181	0.8231	0.9625	0.8871	1.0199	0.8912	0.9525	0.8462	0.9589	0.8736	0.9906	1.0484	0.9742	1.0537	0.9586	0.7896	0.8266	0.8839	0.9046	0.8459	0.8418	0.8215	0.8229	0.9861	0.935	0.854	0.9579	0.7641	0.9132	0.8161	1.0515	0.8465	1.0544	0.9927
51	0.8537	0.7705	0.9794	0.7585	0.7872	0.862	0.7958	0.8459	1.0582	0.8394	0.8976	0.7075	0.8856	0.7522	0.8718	0.9188	0.8242	0.9637	0.8884	1.0211	0.8912	0.9527	0.8468	0.9593	0.874	0.9912	1.0492	0.975	1.0549	0.9595	0.7898	0.8267	0.8841	0.9048	0.8462	0.8422	0.8216	0.8231	0.9866	0.9353	0.8541	0.9584	0.7648	0.9136	0.8174	1.0522	0.8483	1.0561	0.9946
52	0.854	0.7707	0.9798	0.759	0.7879	0.8628	0.7968	0.8468	1.0596	0.8404	0.8978	0.7079	0.886	0.7529	0.8725	0.9196	0.8253	0.9646	0.8894	1.0223	0.8916	0.9532	0.8473	0.9597	0.8749	0.9917	1.0497	0.9757	1.056	0.9606	0.7899	0.8267	0.8845	0.905	0.8467	0.8426	0.8219	0.8233	0.9868	0.9357	0.8547	0.9588	0.7654	0.9147	0.8181	1.0533	0.8501	1.0578	0.9968
53	0.8541	0.7711	0.9803	0.7593	0.7884	0.8637	0.7976	0.8479	1.0607	0.8414	0.898	0.7082	0.8866	0.7532	0.8735	0.9203	0.8264	0.9657	0.8908	1.0235	0.8922	0.9532	0.8476	0.9599	0.8754	0.9923	1.0506	0.9765	1.0569	0.9617	0.7901	0.8269	0.8846	0.9053	0.8467	0.8428	0.8222	0.8238	0.9869	0.936	0.8551	0.9594	0.7662	0.9152	0.8197	1.0544	0.8515	1.0595	0.999
54	0.8545	0.7711	0.9804	0.7595	0.7892	0.8641	0.7986	0.8486	1.0623	0.8428	0.8985	0.7084	0.8871	0.7537	0.8743	0.9212	0.8277	0.9666	0.892	1.0249	0.8923	0.9535	0.8483	0.9605	0.8759	0.993	1.0512	0.9773	1.058	0.9625	0.7902	0.827	0.8846	0.9054	0.8471	0.8429	0.8225	0.8241	0.9873	0.9366	0.8555	0.9598	0.767	0.9159	0.8206	1.0553	0.8531	1.0612	1.0007
55	0.8546	0.7712	0.981	0.7601	0.7898	0.865	0.7992	0.8497	1.0633	0.8436	0.8987	0.7087	0.8876	0.754	0.8751	0.9217	0.8287	0.968	0.8932	1.0262	0.8928	0.9541	0.8485	0.9607	0.8766	0.9935	1.0519	0.9784	1.059	0.9636	0.7904	0.8271	0.8849	0.9056	0.847	0.8434	0.823	0.8243	0.9876	0.9367	0.8557	0.9603	0.7676	0.9167	0.8217	1.0563	0.8544	1.0629	1.0024
56	0.8549	0.7714	0.9814	0.7606	0.7905	0.8657	0.8003	0.8506	1.065	0.8447	0.8991	0.7091	0.888	0.7543	0.8758	0.9227	0.8299	0.969	0.8944	1.0276	0.893	0.9542	0.8489	0.9613	0.8771	0.9942	1.0529	0.9791	1.0598	0.9648	0.7907	0.8275	0.8851	0.9057	0.8474	0.8434	0.8233	0.8249	0.9879	0.9371	0.8563	0.9608	0.7683	0.9171	0.8227	1.0571	0.8564	1.0647	1.0043
57	0.8549	0.7719	0.9817	0.7611	0.7911	0.8662	0.8011	0.8515	1.0665	0.8457	0.8993	0.7094	0.8884	0.7548	0.8767	0.9233	0.8308	0.97	0.8956	1.0287	0.8932	0.9543	0.8493	0.9617	0.8776	0.9945	1.0534	0.98	1.061	0.9656	0.7908	0.8274	0.8852	0.9058	0.8476	0.8439	0.8235	0.8249	0.9883	0.9374	0.8568	0.9611	0.7693	0.9177	0.8242	1.0585	0.8577	1.0661	1.0064
58	0.8552	0.7719	0.9823	0.7613	0.7917	0.867	0.802	0.8523	1.0675	0.8467	0.8997	0.7095	0.8888	0.7551	0.8774	0.9239	0.8323	0.971	0.8968	1.03	0.8937	0.9546	0.8499	0.9622	0.8784	0.9951	1.0544	0.9807	1.0621	0.9667	0.7909	0.8277	0.8854	0.9061	0.848	0.844	0.8237	0.8252	0.9885	0.9377	0.857	0.9616	0.7698	0.9185	0.8253	1.0597	0.8594	1.068	1.0082
59	0.8556	0.7722	0.9826	0.7621	0.7924	0.868	0.8028	0.8533	1.0691	0.8477	0.9001	0.7099	0.8894	0.7557	0.8782	0.9245	0.8333	0.9721	0.8979	1.0313	0.8941	0.9548	0.8504	0.9626	0.8792	0.9957	1.0551	0.9815	1.0633	0.9676	0.7909	0.8276	0.8859	0.9063	0.8483	0.8442	0.8241	0.8258	0.9889	0.938	0.8575		0.7707	0.9192	0.8264	1.0608	0.8609	1.0693	1.01
60
[truncated: 53 more columns]

## Sheet: Figure 2f
Time	C115S (no histidine)	C115S (no histidine)	C115S (+ histidine)	C115S (+ histidine)	R32A (no histidine)	R32A (no histidine)	R32A (+ histidine)	R56A (no histidine)	R56A (no histidine)	R56A (+ histidine)	R56A (+ histidine)	R56A/K57A (no histidine)	R56A/K57A (no histidine)	R56A/K57A (+ histidine)	R56A/K57A (no histidine)
0	0.8999	0.8428	0.7478	0.6384	0.8822	0.8338	0.8881	0.8568	0.8306	0.8529	1.0275	0.6958	0.7438	0.8687	0.8603
1	0.9018	0.8444	0.7475	0.6382	0.8842	0.8352	0.888	0.8593	0.8327	0.8528	1.0273	0.6968	0.7448	0.8687	0.8604
2	0.9039	0.8457	0.7477	0.6382	0.8855	0.8372	0.8879	0.8614	0.8351	0.8527	1.0271	0.6979	0.7455	0.8685	0.8608
3	0.9061	0.8468	0.7472	0.6383	0.8873	0.8389	0.8881	0.8633	0.8372	0.8528	1.0268	0.6987	0.7456	0.8691	0.8613
4	0.9083	0.8486	0.7474	0.6382	0.8887	0.8405	0.8877	0.8652	0.8393	0.8522	1.0266	0.6998	0.7465	0.8687	0.8614
5	0.9101	0.8496	0.7477	0.6383	0.8904	0.8425	0.8881	0.8673	0.8413	0.8518	1.0265	0.7007	0.7468	0.8689	0.8614
6	0.9121	0.8508	0.7475	0.6385	0.8925	0.844	0.8876	0.8695	0.8438	0.8519	1.0268	0.7017	0.7466	0.8687	0.8614
7	0.9137	0.8525	0.7479	0.6382	0.8936	0.8457	0.8879	0.8713	0.8458	0.8518	1.0267	0.7026	0.7473	0.8685	0.8617
8	0.9153	0.8539	0.7476	0.6384	0.8952	0.8477	0.8876	0.8733	0.8476	0.8516	1.0267	0.7035	0.7475	0.8681	0.8619
9	0.9171	0.855	0.7478	0.6383	0.8971	0.8491	0.8878	0.8752	0.8498	0.8515	1.0268	0.7043	0.7478	0.8679	0.8619
10	0.919	0.8566	0.7478	0.6384	0.8986	0.851	0.8876	0.8775	0.8519	0.8515	1.0266	0.7057	0.7485	0.8679	0.8619
11	0.9212	0.8582	0.7479	0.6386	0.9003	0.8528	0.8875	0.8795	0.8539	0.8513	1.0263	0.7062	0.749	0.868	0.8618
12	0.9225	0.8592	0.7482	0.6385	0.9019	0.8548	0.8878	0.8813	0.8563	0.8512	1.0265	0.7068	0.7498	0.8679	0.8618
13	0.9248	0.8609	0.7482	0.6385	0.9038	0.8566	0.8875	0.8833	0.8581	0.851	1.0263	0.7072	0.7502	0.8681	0.862
14	0.9265	0.8621	0.7482	0.6385	0.9049	0.8576	0.8873	0.8852	0.8604	0.8512	1.026	0.7077	0.7507	0.8682	0.8619
15	0.9284	0.8638	0.7484	0.6386	0.907	0.8596	0.8874	0.8872	0.8626	0.851	1.026	0.7077	0.7512	0.8683	0.8618
[truncated: 45 more rows]

## Sheet: Figure 3a
Time (s)	WT (0 uM AbHisZ)	WT (0 uM AbHisZ)	WT (0.8 uM AbHisZ)	WT (0.8 uM AbHisZ)	WT (2.1 uM AbHisZ)	WT (2.1 uM AbHisZ)	WT (5 uM AbHisZ)	WT (5 uM AbHisZ)	WT (10 uM AbHisZ)	WT (10 uM AbHisZ)	WT (19.7 uM AbHisZ)	WT (19.7 uM AbHisZ)	R56A (1.7 uM)	R56A (1.7 uM)	R56A (1.7 uM)	R56A (1.7 uM AbHisZ)	R56A (2.4 uM AbHisZ)	R56A (2.4 uM AbHisZ)	R56A (2.4 uM AbHisZ)	R56A (3.3 uM AbHisZ)	R56A (3.3 uM AbHisZ)	R56A (3.3 uM AbHisZ)	R56A (4 uM AbHisZ)	R56A (4 uM AbHisZ)	R56A (4 uM AbHisZ)	R56A (4 uM AbHisZ)	R56A (6.7 uM AbHisZ)	R56A (6.7 uM AbHisZA)	R56A (6.7 uM AbHisZ)	R56A (6.7 uM)	R56A (13.4 uM AbHisZ)	R56A (13.4 uM AbHisZ)	R56A (13.4 uM AbHisZ)	R56A (13.4 uM AbHisZ)	R56A (19.7 uM AbHisZ)	R56A (19.7 uM AbHisZ)
[truncated: 60 more rows]

[truncated: 13 more sheets: Figure 3b, Figure 7, Figure 8a, Figure 8b, Supplementary Figure 3, Supplementary Figure 4, Supplementary Figure 6a, Supplementary Figure 6b, Supplementary Figure 7, Supplementary Figure 8, Supplementary Figure 14b, Supplementary Figure 14c, Supplementary Figure 15]
